# Supplementary material for: Scn1a gene reactivation after symptom onset rescues pathological phenotypes in a mouse model of Dravet syndrome
Source: Nat Commun. 2022 Jan 10;13:161. doi: 10.1038/s41467-021-27837-w (PMC8748984; doi:10.1038/s41467-021-27837-w)
Supplement: Supplementary file 5 — Supplementary Data 1 [file 41467_2021_27837_MOESM5_ESM.xlsx]

## Sheet: metadata
sample	fq1	fq2	condition	control	x	y
13C_S13	/mnt/lmassimino/vb/colasante/FASTQ/202007140857/GC01_13C/13C_S13_R1_001.fastq.gz	/mnt/lmassimino/vb/colasante/FASTQ/202007140857/GC01_13C/13C_S13_R2_001.fastq.gz	het_cx	FALSE	-33.32	22.0227
14C_S14	/mnt/lmassimino/vb/colasante/FASTQ/202007140857/GC01_14C/14C_S14_R1_001.fastq.gz	/mnt/lmassimino/vb/colasante/FASTQ/202007140857/GC01_14C/14C_S14_R2_001.fastq.gz	het_cx	FALSE	-28.7875	20.1276
15C_S15	/mnt/lmassimino/vb/colasante/FASTQ/202007140857/GC01_15C/15C_S15_R1_001.fastq.gz	/mnt/lmassimino/vb/colasante/FASTQ/202007140857/GC01_15C/15C_S15_R2_001.fastq.gz	het_cx	FALSE	-29.1364	23.7099
16C_S16	/mnt/lmassimino/vb/colasante/FASTQ/202007140857/GC01_16C/16C_S16_R1_001.fastq.gz	/mnt/lmassimino/vb/colasante/FASTQ/202007140857/GC01_16C/16C_S16_R2_001.fastq.gz	het_cx	FALSE	-23.9191	29.096
1H_S1	/mnt/lmassimino/vb/colasante/FASTQ/202007140857/GC01_1H/1H_S1_R1_001.fastq.gz	/mnt/lmassimino/vb/colasante/FASTQ/202007140857/GC01_1H/1H_S1_R2_001.fastq.gz	het_hip	FALSE	29.6363	-38.3983
2H_S2	/mnt/lmassimino/vb/colasante/FASTQ/202007140857/GC01_2H/2H_S2_R1_001.fastq.gz	/mnt/lmassimino/vb/colasante/FASTQ/202007140857/GC01_2H/2H_S2_R2_001.fastq.gz	het_hip	FALSE	36.2128	-43.3294
3H_S3	/mnt/lmassimino/vb/colasante/FASTQ/202007140857/GC01_3H/3H_S3_R1_001.fastq.gz	/mnt/lmassimino/vb/colasante/FASTQ/202007140857/GC01_3H/3H_S3_R2_001.fastq.gz	het_hip	FALSE	29.7903	-34.6216
4H_S4	/mnt/lmassimino/vb/colasante/FASTQ/202007140857/GC01_4H/4H_S4_R1_001.fastq.gz	/mnt/lmassimino/vb/colasante/FASTQ/202007140857/GC01_4H/4H_S4_R2_001.fastq.gz	het_hip	FALSE	35.0891	-34.4347
17C_S17	/mnt/lmassimino/vb/colasante/FASTQ/202007140857/GC01_17C/17C_S17_R1_001.fastq.gz	/mnt/lmassimino/vb/colasante/FASTQ/202007140857/GC01_17C/17C_S17_R2_001.fastq.gz	rec_cx	FALSE	-30.3002	31.2227
18C_S18	/mnt/lmassimino/vb/colasante/FASTQ/202007140857/GC01_18C/18C_S18_R1_001.fastq.gz	/mnt/lmassimino/vb/colasante/FASTQ/202007140857/GC01_18C/18C_S18_R2_001.fastq.gz	rec_cx	FALSE	-34.9755	38.0821
20C_S20	/mnt/lmassimino/vb/colasante/FASTQ/202007140857/GC01_20C/20C_S20_R1_001.fastq.gz	/mnt/lmassimino/vb/colasante/FASTQ/202007140857/GC01_20C/20C_S20_R2_001.fastq.gz	rec_cx	FALSE	-29.0157	39.6115
7H_S7	/mnt/lmassimino/vb/colasante/FASTQ/202007140857/GC01_7H/7H_S7_R1_001.fastq.gz	/mnt/lmassimino/vb/colasante/FASTQ/202007140857/GC01_7H/7H_S7_R2_001.fastq.gz	rec_cx	FALSE	-22.1349	15.8419
19C_S19	/mnt/lmassimino/vb/colasante/FASTQ/202007140857/GC01_19C/19C_S19_R1_001.fastq.gz	/mnt/lmassimino/vb/colasante/FASTQ/202007140857/GC01_19C/19C_S19_R2_001.fastq.gz	rec_hip	FALSE	-17.8274	11.4154
5H_S5	/mnt/lmassimino/vb/colasante/FASTQ/202007140857/GC01_5H/5H_S5_R1_001.fastq.gz	/mnt/lmassimino/vb/colasante/FASTQ/202007140857/GC01_5H/5H_S5_R2_001.fastq.gz	rec_hip	FALSE	39.3249	-41.7549
6H_S6	/mnt/lmassimino/vb/colasante/FASTQ/202007140857/GC01_6H/6H_S6_R1_001.fastq.gz	/mnt/lmassimino/vb/colasante/FASTQ/202007140857/GC01_6H/6H_S6_R2_001.fastq.gz	rec_hip	FALSE	32.9747	-29.959
8H_S8	/mnt/lmassimino/vb/colasante/FASTQ/202007140857/GC01_8H/8H_S8_R1_001.fastq.gz	/mnt/lmassimino/vb/colasante/FASTQ/202007140857/GC01_8H/8H_S8_R2_001.fastq.gz	rec_hip	FALSE	38.7681	-28.608
21C_S21	/mnt/lmassimino/vb/colasante/FASTQ/202007140857/GC01_21C/21C_S21_R1_001.fastq.gz	/mnt/lmassimino/vb/colasante/FASTQ/202007140857/GC01_21C/21C_S21_R2_001.fastq.gz	wt_cx	TRUE	-33.8676	29.3765
22C_S22	/mnt/lmassimino/vb/colasante/FASTQ/202007140857/GC01_22C/22C_S22_R1_001.fastq.gz	/mnt/lmassimino/vb/colasante/FASTQ/202007140857/GC01_22C/22C_S22_R2_001.fastq.gz	wt_cx	TRUE	-34.3809	34.7672
23C_S23	/mnt/lmassimino/vb/colasante/FASTQ/202007140857/GC01_23C/23C_S23_R1_001.fastq.gz	/mnt/lmassimino/vb/colasante/FASTQ/202007140857/GC01_23C/23C_S23_R2_001.fastq.gz	wt_cx	TRUE	-18.5895	16.1869
24C_S24	/mnt/lmassimino/vb/colasante/FASTQ/202007140857/GC01_24C/24C_S24_R1_001.fastq.gz	/mnt/lmassimino/vb/colasante/FASTQ/202007140857/GC01_24C/24C_S24_R2_001.fastq.gz	wt_cx	TRUE	-27.9211	36.2586
10H_S10	/mnt/lmassimino/vb/colasante/FASTQ/202007140857/GC01_10H/10H_S10_R1_001.fastq.gz	/mnt/lmassimino/vb/colasante/FASTQ/202007140857/GC01_10H/10H_S10_R2_001.fastq.gz	wt_hip	TRUE	28.8804	-22.7222
11H_S11	/mnt/lmassimino/vb/colasante/FASTQ/202007140857/GC01_11H/11H_S11_R1_001.fastq.gz	/mnt/lmassimino/vb/colasante/FASTQ/202007140857/GC01_11H/11H_S11_R2_001.fastq.gz	wt_hip	TRUE	32.8381	-20.3708
12H_S12	/mnt/lmassimino/vb/colasante/FASTQ/202007140857/GC01_12H/12H_S12_R1_001.fastq.gz	/mnt/lmassimino/vb/colasante/FASTQ/202007140857/GC01_12H/12H_S12_R2_001.fastq.gz	wt_hip	TRUE	31.7918	-24.9169
9H_S9	/mnt/lmassimino/vb/colasante/FASTQ/202007140857/GC01_9H/9H_S9_R1_001.fastq.gz	/mnt/lmassimino/vb/colasante/FASTQ/202007140857/GC01_9H/9H_S9_R2_001.fastq.gz	wt_hip	TRUE	28.8691	-28.6032

## Sheet: normalized_counts
Gene	Geneid	10H_S10	11H_S11	12H_S12	13C_S13	14C_S14	15C_S15	16C_S16	17C_S17	18C_S18	19C_S19	1H_S1	20C_S20	21C_S21	22C_S22	23C_S23	24C_S24	2H_S2	3H_S3	4H_S4	5H_S5	6H_S6	7H_S7	8H_S8	9H_S9
RP23-271O17.1	ENSMUSG00000102693	0	0	0	0	3.27252	0	0	0	0	1.73622	0	1.17703	0	0	0	0	0	0	0	2.22088	0.920381	0	1.97294	0
Xkr4	ENSMUSG00000051951	223.208	209.471	349.691	460.225	413.429	537.228	306.735	584.893	387.088	605.939	188.369	377.827	632.766	390.746	930.339	550.973	262.6	229.059	386.459	198.769	405.888	487.988	248.591	561.647
RP23-317L18.1	ENSMUSG00000102851	7.0026	5.9125	5.15515	0.926005	3.27252	6.3829	0	0	2.11524	1.73622	2.29719	18.8325	0.945839	5.93538	1.79429	26.7679	0	4.69864	0.983357	5.5522	1.84076	3.05629	16.77	2.87533
RP23-317L18.4	ENSMUSG00000103377	6.12728	5.06785	8.59191	0	1.09084	4.25527	2.01138	5.02485	6.34571	6.07676	3.82864	10.5933	0.945839	5.93538	4.48572	8.92264	2.61293	2.34932	6.8835	11.1044	8.28343	1.01876	15.7836	4.79221
RP23-317L18.3	ENSMUSG00000104017	7.87793	0	0	1.85201	0	0	2.01138	4.01988	12.6914	0.868108	6.89156	10.5933	2.83752	3.95692	1.79429	16.73	1.30647	1.17466	9.83357	9.99395	11.0446	1.01876	9.86472	8.62598
RP23-115I1.6	ENSMUSG00000103025	1.75065	1.68928	0.859191	0.926005	0	1.06382	0	2.00994	0	0.868108	2.29719	0	0	0	0.897145	2.23066	0	0	5.90014	1.11044	0	0	0.986472	1.91689
RP23-115I1.5	ENSMUSG00000103201	0	4.22321	4.29596	0	0	0	2.01138	0	1.05762	3.47243	0	2.35406	0	1.97846	3.58858	0	1.30647	1.17466	2.95007	2.22088	1.84076	3.05629	3.94589	1.91689
RP23-115I1.2	ENSMUSG00000103147	3.5013	1.68928	3.43677	0	0	0	2.01138	1.00497	1.05762	0	0	11.7703	0.945839	0	2.69143	1.11533	1.30647	0	1.96671	1.11044	8.28343	1.01876	7.89178	1.91689
RP23-115I1.3	ENSMUSG00000103161	5.25195	0.844642	1.71838	1.85201	0	4.25527	0	3.01491	2.11524	0.868108	2.29719	3.53109	0.945839	1.97846	2.69143	4.46132	0	0	3.93343	3.33132	1.84076	2.03753	1.97294	0
RP23-122M2.3	ENSMUSG00000102331	266.099	275.353	162.387	52.7823	62.1779	68.0843	73.4152	125.621	170.277	205.742	162.334	294.258	87.963	147.395	102.274	264.333	90.1461	157.405	164.221	237.634	223.653	123.27	215.051	253.987
RP23-122M2.2	ENSMUSG00000102348	3.5013	6.75714	6.87353	5.55603	4.36336	6.3829	3.01706	3.01491	5.28809	13.8897	3.82864	11.7703	3.78335	1.97846	8.97145	6.69198	2.61293	4.69864	3.93343	6.66264	4.60191	5.09382	7.89178	7.66754
Rp1	ENSMUSG00000025900	4.37663	10.1357	8.59191	0	1.09084	2.12763	1.00569	1.00497	2.11524	6.07676	3.82864	1.17703	2.83752	6.92461	1.79429	5.57665	10.4517	4.69864	8.85022	9.99395	10.1242	9.16887	11.8377	4.79221
Sox17	ENSMUSG00000025902	75.278	56.591	80.764	66.6724	126.538	98.935	116.66	71.3529	38.0743	93.7557	88.8245	45.9042	91.7463	36.6015	106.76	27.8833	44.4198	101.021	88.5022	44.4176	62.5859	129.383	49.3236	57.5066
RP23-285G23.2	ENSMUSG00000104238	0	0.844642	0	0	0	2.12763	0	0	0	0.868108	0	1.17703	0	0.98923	0	0	0	0	0	0	0	0	0	0
RP23-285G23.3	ENSMUSG00000102269	0	0.844642	0.859191	2.77802	0	0	0	0	0	0.868108	0	0	0	0	0	0	0	1.17466	0	0	0.920381	0	0	0
Gm22307	ENSMUSG00000096126	0	0	0	0	0	0	0	0	0	0	0	1.17703	0.945839	0	0.897145	0	0	0	0	0	2.76114	0	0	0
RP23-37D15.1	ENSMUSG00000104328	0	0.844642	0	0	1.09084	0	0	0	0	0	0.765729	0	0	0	0	0	2.61293	0	0	1.11044	0	0	0	0.958443
Gm6085	ENSMUSG00000098104	3.5013	0	5.15515	3.70402	1.09084	0	6.03413	1.00497	1.05762	0	6.12583	0	0	0	8.97145	1.11533	0	0	2.95007	1.11044	2.76114	0	0.986472	3.83377
RP23-34E15.2	ENSMUSG00000102175	0	0	1.71838	0	1.09084	0	0	0	0	0	0	3.53109	0	0	0	0	0	0	0	0	0	0	0	0
Gm25493	ENSMUSG00000088000	0	0	0.859191	0	0	1.06382	0	0	0	0	0.765729	1.17703	0	0	0	0	1.30647	0	0	0	0	0	1.97294	1.91689
RP23-34E15.3	ENSMUSG00000103265	1.75065	0	1.71838	0.926005	0	0	0	0	1.05762	0	0	0	0	0	0.897145	0	0	0	0	0	0.920381	1.01876	0.986472	0.958443
RP23-34E15.4	ENSMUSG00000103922	620.606	20.2714	447.639	0	466.88	455.314	737.169	360.784	2.11524	217.895	15.3146	424.908	433.194	1.97846	6.28001	426.056	607.507	552.091	406.127	516.354	31.293	422.787	414.318	407.338
Mrpl15	ENSMUSG00000033845	1556.33	1305.82	1308.55	1261.22	1174.84	1155.31	1732.8	1201.94	1294.53	716.189	1441.1	1371.24	1294.85	1205.87	824.476	1210.13	1576.9	1294.48	1413.08	1572.38	1256.32	997.369	1353.44	1250.77
RP23-34E15.5	ENSMUSG00000102275	45.5169	38.8535	27.4941	12.0381	10.9084	17.0211	17.0967	17.0845	29.6133	26.0432	32.9263	11.7703	25.5376	21.7631	15.2515	15.6146	44.4198	38.7638	34.4175	26.6505	32.2133	35.6567	11.8377	32.5871
Lypla1	ENSMUSG00000025903	982.991	755.955	889.263	1005.64	802.859	935.095	914.17	766.792	1114.73	494.821	984.727	1034.61	1012.99	1109.92	820.887	995.99	860.961	852.804	894.855	753.988	820.98	747.772	819.759	858.765
Tcea1	ENSMUSG00000033813	3218.57	2751.84	2881.73	2677.08	2784.92	3059.54	5139.06	2903.36	2988.83	1825.63	3128.77	2802.51	2846.03	3270.4	1955.78	2948.93	4120.59	2734.61	3337.52	3678.88	2930.49	2572.38	3078.78	2536.04
Gm6104	ENSMUSG00000062588	1.75065	0	3.43677	1.85201	1.09084	4.25527	3.01706	6.02982	1.05762	3.47243	6.89156	1.17703	0.945839	2.96769	6.28001	10.038	0	1.17466	6.8835	2.22088	5.52229	2.03753	5.91883	3.83377
RP24-426M1.4	ENSMUSG00000103280	74.4027	78.5517	47.2555	73.1544	65.4505	65.9567	66.3754	95.4722	76.1485	39.933	80.4015	84.7462	50.1294	92.9877	72.6687	80.3038	94.0655	81.0516	50.1512	105.492	56.1432	35.6567	64.1207	49.839
Rgs20	ENSMUSG00000002459	1085.4	1506	1132.41	896.373	1117.02	852.117	1431.09	982.861	788.984	533.886	706.768	780.371	1027.18	871.512	1094.52	890.034	849.203	615.522	822.087	1003.84	512.652	983.107	606.68	517.559
Gm17100	ENSMUSG00000091305	0	2.53393	5.15515	0	0	1.06382	0	5.02485	0	0	2.29719	2.35406	0	0.98923	0.897145	0	0	2.34932	2.95007	1.11044	0.920381	0	0	1.91689
RP24-141F9.2	ENSMUSG00000102653	11.3792	10.9803	9.45111	2.77802	2.18168	0	1.00569	3.01491	0	10.4173	4.59437	2.35406	0.945839	0	3.58858	0	2.61293	1.17466	6.8835	8.88351	2.76114	4.07505	12.8241	2.87533
Gm16041	ENSMUSG00000085623	27.1351	16.0482	7.73272	0.926005	0	4.25527	1.00569	0	4.23047	9.54919	9.95447	4.70812	0.945839	4.94615	6.28001	5.57665	5.22586	7.04796	10.8169	13.3253	6.44267	7.13134	11.8377	8.62598
Gm17101	ENSMUSG00000091665	4.37663	16.8928	5.15515	1.85201	1.09084	0	12.0683	0	1.05762	0	0	1.17703	4.72919	0	0.897145	0	3.9194	1.17466	0.983357	5.5522	0.920381	0	1.97294	0.958443
Atp6v1h	ENSMUSG00000033793	7715.12	6461.51	7199.16	9285.98	8626.37	8780.75	11117.9	8597.52	8892.46	4159.1	8053.17	11246.5	8582.54	9001.01	5687	10642.5	9963.11	7002.15	7324.05	9436.51	6681.97	6624	8089.07	6799.19
RP23-267J18.2	ENSMUSG00000104352	0	0	0	1.85201	0	0	0	0	0	0	0	0	0	0	0	0	0	0	0	0	0	0	2.95942	0
RP23-267J18.1	ENSMUSG00000104046	10.5039	0	0	1.85201	1.09084	3.19145	1.00569	0	8.46095	0	5.3601	0	0.945839	6.92461	8.97145	5.57665	0	7.04796	0.983357	0	23.0095	0	0	3.83377
RP23-335P21.1	ENSMUSG00000102907	1.75065	0	0	0	0	0	0	0	0	0	0	0	0	0	0.897145	0	0	0	0	0	0.920381	0	0	0
Oprk1	ENSMUSG00000025905	688.006	612.366	332.507	219.463	363.25	294.677	359.03	290.436	595.439	403.67	295.571	695.625	366.985	576.721	380.389	691.505	786.492	404.083	403.177	437.513	301.885	404.449	511.979	201.273
Npbwr1	ENSMUSG00000033774	30.6364	36.3196	20.6206	37.9662	35.9978	20.2125	18.1024	18.0895	27.4981	31.2519	23.7376	36.4879	25.5376	25.72	32.2972	26.7679	39.194	27.0172	27.534	15.5461	38.656	29.5441	42.4183	34.5039
Rb1cc1	ENSMUSG00000025907	3840.05	3697.84	4069.99	4154.06	3973.93	3951.02	4987.21	4704.27	5466.83	2765.79	3753.6	5376.67	4915.52	5284.47	3750.06	5464	4732.02	3478.17	4384.79	4318.5	4319.35	3935.48	3986.33	4277.53
4732440D04Rik	ENSMUSG00000090031	243.34	179.909	194.177	148.161	149.445	171.275	147.836	134.666	136.433	168.413	251.159	61.2056	109.717	139.481	126.497	45.7286	206.422	214.963	212.405	176.56	191.439	137.533	65.1072	184.021
Fam150a	ENSMUSG00000087247	0.875326	0	3.43677	3.70402	4.36336	0	3.01706	3.01491	0	6.07676	0	0	0.945839	2.96769	2.69143	0	0	0	0	2.22088	1.84076	5.09382	0.986472	0
RP23-76C20.3	ENSMUSG00000103355	0	0	0	0	1.09084	0	0	0	0	0	0	0	1.89168	0.98923	0	0	0	0	0	0	0	0	0	0
RP23-76C20.2	ENSMUSG00000102706	0	0	0	0	0	0	0	0	0	0	0	4.70812	0	0	0	0	0	0	0	0	0	0	1.97294	0
RP23-76C20.4	ENSMUSG00000103845	13.1299	27.0286	13.7471	16.6681	16.3626	12.7658	8.0455	20.0994	13.749	20.8346	16.0803	18.8325	15.1334	4.94615	26.0172	8.92264	13.0647	15.2706	15.7337	9.99395	17.4872	9.16887	29.5942	25.878
St18	ENSMUSG00000033740	1025.01	992.455	1141.01	156.495	141.809	171.275	153.87	174.865	202.005	822.098	1830.86	155.368	139.038	194.878	197.372	159.492	1153.61	1211.08	1091.53	1000.51	1635.52	128.364	1074.27	1492.3
RP23-299N6.2	ENSMUSG00000103329	45.5169	50.6785	54.9883	6.48204	15.2718	6.3829	7.03981	11.0547	12.6914	64.24	71.9785	5.88515	7.56671	8.90307	9.86859	6.69198	33.9681	42.2878	50.1512	72.1785	93.8789	4.07505	66.0936	96.8027
RP23-5K7.4	ENSMUSG00000102135	0.875326	0	2.57757	0	0	0	1.00569	1.00497	0	1.73622	3.82864	3.53109	0	0.98923	2.69143	2.23066	0	0	0	2.22088	0.920381	0	1.97294	2.87533
Pcmtd1	ENSMUSG00000051285	5136.41	4814.46	4769.37	5684.75	4773.52	5375.47	5547.37	4712.31	5227.81	3238.04	5390.73	6107.61	4038.73	5468.47	4272.2	6205.7	6612.02	4939.45	5113.46	5730.98	4974.66	3789.8	4812.01	5162.17
Gm26983	ENSMUSG00000098201	1.75065	0.844642	1.71838	0	0	0	1.00569	1.00497	0	0	0	2.35406	0	0	0	0	0	0	0	0	0	0	0	0
WI1-817D1.2	ENSMUSG00000103509	142.678	96.2892	132.315	50.0043	70.9047	71.2757	78.4436	67.333	32.7862	99.8324	99.5447	102.402	67.1545	38.58	162.383	91.4571	190.744	56.3837	179.954	116.596	161.987	85.5761	180.524	166.769
Gm9826	ENSMUSG00000048538	0	0	0.859191	0.926005	0	0	3.01706	0	1.05762	0.868108	0.765729	5.88515	0	0.98923	0	0	0	1.17466	0	0	4.60191	1.01876	15.7836	0
Nras-ps2	ENSMUSG00000103709	0	0	0	0	0	0	0	0	0	0	0	0	0	0	0	1.11533	0	0	0	0	0	0	0.986472	0
Gm26901	ENSMUSG00000097797	46.3923	54.0571	42.9596	16.6681	9.81757	18.0849	17.0967	22.1093	25.3828	42.5373	27.5662	25.8947	18.9168	32.6446	29.6058	32.3446	16.9841	18.7946	22.6172	34.4236	46.0191	45.8444	17.7565	46.9637
RP24-263A16.2	ENSMUSG00000103498	0	0	0	0	0	0	0	0	0	0	0	0	0	0	0	0	0	0	0	2.22088	0	0	0	0
RP23-404K2.2	ENSMUSG00000104226	0	0	0	0	0	0	0	0	0	0	0	0	0	0	0	0	2.61293	0	0	0	0	1.01876	0	0
Sntg1	ENSMUSG00000025909	844.689	712.878	798.189	1093.61	593.418	917.01	785.442	737.648	847.153	450.548	1016.12	821.567	862.605	840.846	919.573	896.726	698.959	751.783	859.454	592.975	814.537	619.408	719.138	916.271
RP23-241G23.1	ENSMUSG00000102647	3.5013	10.9803	15.4654	2.77802	3.27252	6.3829	7.03981	10.0497	0	6.94486	2.29719	4.70812	0.945839	2.96769	4.48572	3.34599	7.8388	1.17466	2.95007	3.33132	10.1242	7.13134	3.94589	20.1273
Gm16284	ENSMUSG00000086235	1.75065	0	0	0	0	2.12763	0	0	2.11524	2.60432	0.765729	1.17703	0	0	0	0	0	1.17466	1.96671	3.33132	0.920381	2.03753	0	0
RP23-311L17.1	ENSMUSG00000102253	2.62598	0.844642	0.859191	0.926005	0	0	0	0	0	0.868108	0.765729	5.88515	0	0.98923	4.48572	2.23066	1.30647	0	0.983357	2.22088	0	0	2.95942	2.87533
Gm23358	ENSMUSG00000093970	0	0.844642	0	0	0	0	0	1.00497	2.11524	0	0	1.17703	0	0	0	1.11533	0	0	0	0	0	0	0.986472	0
RP24-442E5.1	ENSMUSG00000103884	0.875326	3.37857	2.57757	0	1.09084	0	0	2.00994	1.05762	0	0	3.53109	0	0.98923	0	5.57665	1.30647	3.52398	6.8835	1.11044	0	1.01876	6.90531	4.79221
Gm15452	ENSMUSG00000084353	0	0	0	0	0	0	0	0	0	0	0	0	0	0	0	1.11533	1.30647	0	0	0	0	0	0	0.958443
RP23-397E23.1	ENSMUSG00000103933	0	0	0	0	0	0	0	0	0	0	0	1.17703	0	0	0	0	0	1.17466	0	0	0	0	0	0
Gm24276	ENSMUSG00000076135	0	0	0	0	1.09084	0	0	0	0	0	0	0	0.945839	0	0	0	0	0	0	1.11044	0.920381	0	0	0.958443
Gm6152	ENSMUSG00000086195	0	0	0	0	0	0	0	0	0	0	0.765729	0	0	0	0	0	0	1.17466	1.96671	0	0	0	0	0
Gm7493	ENSMUSG00000066693	6.12728	0.844642	5.15515	0	1.09084	1.06382	2.01138	0	0	2.60432	0.765729	4.70812	0	0	1.79429	3.34599	2.61293	0	2.95007	3.33132	1.84076	2.03753	2.95942	0
RP23-331M15.1	ENSMUSG00000102316	30.6364	34.6303	24.0574	1.85201	1.09084	6.3829	3.01706	2.00994	20.0948	13.8897	20.6747	37.665	9.45839	10.8815	12.56	44.6132	18.2905	18.7946	16.7171	25.5401	19.328	12.2252	36.4995	23.0026
RP23-331M15.2	ENSMUSG00000103819	4.37663	1.68928	0	0	0	0	0	0	0	0.868108	0	0	0.945839	0	1.79429	0	0	0	0	0	0	0	0	0
RP23-411P10.1	ENSMUSG00000102871	3.5013	0.844642	0	0	1.09084	0	0	3.01491	3.17286	0	1.53146	0	0	0	0	1.11533	5.22586	0	4.91679	4.44176	0	4.07505	1.97294	0.958443
RP23-411P10.2	ENSMUSG00000102272	0	0	0	0	0	0	0	0	0	0	0.765729	0	0	0	0	0	0	0	0	0	1.84076	0	0.986472	0
RP24-361E12.1	ENSMUSG00000103411	0.875326	1.68928	0.859191	2.77802	0	0	0	1.00497	0	0	1.53146	2.35406	1.89168	5.93538	0.897145	4.46132	0	3.52398	3.93343	1.11044	4.60191	2.03753	3.94589	2.87533
Rrs1	ENSMUSG00000061024	680.128	691.762	672.747	893.595	992.666	939.35	1124.36	905.478	738.218	750.045	702.173	793.318	785.992	741.923	749.116	757.309	773.428	710.67	732.601	725.117	622.178	932.169	773.394	550.146
Adhfe1	ENSMUSG00000025911	526.071	588.716	656.422	360.216	445.063	330.847	540.054	557.759	444.2	326.409	518.398	592.046	524.94	548.034	252.098	524.205	846.59	590.854	670.65	815.062	544.866	323.967	630.356	582.733
2610203C22Rik	ENSMUSG00000079671	22.7585	28.7178	42.9596	44.4483	18.5443	38.2974	44.2503	56.2783	39.1319	32.12	22.2061	51.7893	44.4544	40.5584	66.3887	44.6132	30.0487	19.9692	32.4508	33.3132	43.2579	39.7318	23.6753	47.9221
Gm6161	ENSMUSG00000081441	12.2546	12.6696	13.7471	2.77802	3.27252	1.06382	3.01706	1.00497	2.11524	6.94486	5.3601	8.23921	6.62087	0	8.0743	0	2.61293	4.69864	7.86686	5.5522	11.965	6.11258	0	5.75066
3110035E14Rik	ENSMUSG00000067879	5270.33	4550.93	6271.24	14018.8	11905.4	17192.3	18907.9	12493.8	13726.8	3251.06	6659.54	14668.1	13797.9	13389.2	12474.8	14247.2	5916.98	4483.68	4051.43	7332.23	5769.87	11359.2	4766.63	7059.89
Gm29520	ENSMUSG00000099827	0	0	0.859191	0	0	0	0	0	0	1.73622	0	0	0	0	0	3.34599	1.30647	0	0	6.66264	0	1.01876	0.986472	0
Mybl1	ENSMUSG00000025912	107.665	131.764	117.709	201.869	173.444	184.04	204.155	175.87	176.622	94.6238	126.345	264.832	191.059	208.728	141.749	235.335	122.808	140.959	131.77	153.241	146.341	126.327	173.619	115.972
Vcpip1	ENSMUSG00000045210	2201.44	2272.09	2328.41	3182.68	2716.19	2922.31	3039.19	2989.79	2612.32	2371.67	2092.74	2637.72	2773.2	2775.78	2882.53	2672.33	2194.86	2015.72	2274.51	2452.96	2222.72	2721.12	1795.38	2445.95
1700034P13Rik	ENSMUSG00000097893	4.37663	5.06785	11.1695	5.55603	5.45421	2.12763	7.03981	5.02485	10.5762	5.20865	4.59437	9.41624	10.4042	5.93538	6.28001	2.23066	11.7582	8.22263	2.95007	9.99395	9.20381	5.09382	2.95942	1.91689
Sgk3	ENSMUSG00000025915	1348	1488.26	1172.8	547.269	1310.1	1353.18	1058.99	592.933	1123.19	704.904	843.067	838.045	643.17	1130.69	636.075	768.463	3156.42	2295.29	1165.28	1261.46	1079.61	695.815	749.719	868.349
Gm6195	ENSMUSG00000046334	0	0	0	0	0	0	2.01138	0	0	0	0	0	1.89168	0	0	0	0	0	0	0	0.920381	0	0.986472	0
Mcmdc2	ENSMUSG00000046101	65.6494	194.268	122.864	49.0783	86.1765	81.9139	112.637	113.562	45.4776	144.106	38.2864	109.464	69.9921	46.4938	61.903	141.647	141.098	89.2742	163.237	149.909	81.9139	149.758	208.146	164.852
Snhg6	ENSMUSG00000098234	462.172	451.039	401.242	342.622	431.973	417.016	659.731	391.938	554.192	268.245	540.605	567.328	562.774	479.777	188.4	381.443	751.218	414.655	465.128	636.282	417.853	352.492	392.616	523.31
Snord87	ENSMUSG00000093178	0.875326	0	1.71838	0	0	1.06382	0	0	0	0	2.29719	0	0	0	0	0	0	0	0.983357	2.22088	0	0	0	0.958443
Tcf24	ENSMUSG00000099032	11.3792	10.9803	7.73272	6.48204	4.36336	6.3829	13.0739	27.1342	16.9219	16.494	9.18875	4.70812	14.1876	17.8061	4.48572	12.2686	10.4517	15.2706	12.7836	21.0983	12.8853	5.09382	25.6483	13.4182
RP23-228G18.3	ENSMUSG00000104025	0	0	0	0	0	1.06382	0	2.00994	0	0	0	1.17703	0	0	0	0	0	0	0	0	0	0	0	0
Ppp1r42	ENSMUSG00000025916	37.639	31.2518	44.678	12.9641	33.8161	24.4678	53.3014	43.2137	38.0743	31.2519	35.9893	52.9664	33.1044	48.4723	17.9429	30.1139	48.3392	30.5412	47.2012	79.9516	49.7006	28.5254	53.2695	36.4208
Gm15818	ENSMUSG00000087199	0	0	0	0	0	0	2.01138	0	0	1.73622	0	0	0	0	0	1.11533	0	0	0	2.22088	0.920381	1.01876	1.97294	0.958443
Gm24674	ENSMUSG00000095780	0	0	0.859191	2.77802	0	0	0	0	0	4.34054	0	1.17703	4.72919	0	0	0	0	0	0	1.11044	0	0	0	1.91689
Cops5	ENSMUSG00000025917	3179.18	2456.22	2840.49	2990.07	3048.9	3166.98	3734.12	3293.29	3834.93	1770.07	3730.63	4304.4	3013.44	3810.52	1956.67	3828.93	4637.95	3272.6	3296.21	4228.55	3284.84	2255.54	3587.8	2861.91
Cspp1	ENSMUSG00000056763	1618.48	1583.7	1544.83	781.549	671.958	818.075	1002.67	795.937	918.013	1116.39	1070.49	1153.49	965.701	879.426	1327.77	1169.98	1008.59	1029	1383.58	1194.83	1388.86	1023.86	1621.76	1647.56
Arfgef1	ENSMUSG00000067851	2802.79	2887.83	2977.96	3853.11	3838.67	3726.55	3452.53	3602.82	3123.15	3450.73	2678.52	3422.8	3834.43	3303.04	4152.88	3892.5	2684.79	2532.57	2783.88	2639.51	2748.26	3752.11	2785.8	3317.17
Gm26348	ENSMUSG00000088153	3.5013	1.68928	2.57757	0.926005	1.09084	1.06382	0	2.00994	0	0.868108	0.765729	3.53109	0.945839	0.98923	2.69143	4.46132	6.53233	1.17466	1.96671	6.66264	0	2.03753	0	2.87533
RP24-327F2.1	ENSMUSG00000102556	1.75065	1.68928	0	0	1.09084	3.19145	1.00569	0	0	0	0	0	0	0.98923	0.897145	0	3.9194	1.17466	1.96671	1.11044	1.84076	1.01876	0	0
Cpa6	ENSMUSG00000042501	18.3818	16.0482	6.01434	8.33405	7.63589	18.0849	13.0739	9.04473	43.3624	15.6259	23.7376	18.8325	92.6922	43.5261	17.0457	16.73	6.53233	9.39729	13.767	12.2148	19.328	20.3753	28.6077	15.3351
RP23-418C16.1	ENSMUSG00000103810	0	0	1.71838	0	0	0	1.00569	0	0	0	0	0	0	0	0	0	1.30647	0	0.983357	0	0	2.03753	1.97294	0
Prex2	ENSMUSG00000048960	2723.14	2452.84	3210.8	2102.03	2143.5	2246.78	1975.17	2704.38	2711.73	1984.49	2339.3	2442.34	2472.42	3039.9	2291.31	2773.83	3134.21	2381.04	2966.79	3314.66	3737.67	1769.59	2448.42	3208.87
Gm24173	ENSMUSG00000077318	0	0.844642	0	0	0	0	0	0	0	0	0	0	0	0	0	0	0	0	0.983357	1.11044	0.920381	0	1.97294	0
Gm28686	ENSMUSG00000101827	5.25195	0.844642	0.859191	0	0	0	0	1.00497	1.05762	1.73622	1.53146	1.17703	0	1.97846	1.79429	0	1.30647	1.17466	0.983357	2.22088	1.84076	1.01876	1.97294	0
A830018L16Rik	ENSMUSG00000057715	2766.03	2453.69	2951.32	3589.2	2805.64	3440.38	3945.31	3819.89	3646.67	1752.71	2120.3	4520.97	3527.98	3621.57	3247.66	4475.82	2068.14	1691.51	1960.81	2961.54	2767.59	2735.38	3023.54	2963.5
RP23-2K13.1	ENSMUSG00000103825	22.7585	24.4946	13.7471	10.1861	8.72673	8.51054	6.03413	10.0497	22.21	19.0984	4.59437	18.8325	5.67503	20.7738	17.0457	31.2293	7.8388	17.6199	4.91679	9.99395	13.8057	17.319	19.7294	28.7533
Gm29273	ENSMUSG00000099845	0	0	0	0	0	0	0	0	1.05762	0	0	2.35406	0.945839	0	7.17716	0	1.30647	1.17466	0	0	1.84076	0	0	0
RP24-239K20.1	ENSMUSG00000103561	28.0104	21.1161	6.87353	6.48204	9.81757	11.702	10.0569	6.02982	23.2676	15.6259	20.6747	35.3109	12.2959	10.8815	14.3543	36.8059	1.30647	7.04796	8.85022	6.66264	20.2484	9.16887	13.8106	14.3766
Gm22633	ENSMUSG00000093864	0.875326	0	0	0	0	0	0	0	0	0	0	0	0	0	0	0	0	0	0	0	0	0	0	0.958443
Gm2383	ENSMUSG00000097628	0	0	0	0	0	0	0	0	0	1.73622	0	0	0	0	0	0	0	0	0	0	0	0	0	0
Sulf1	ENSMUSG00000016918	820.18	404.584	1274.18	1145.47	1015.57	1071.26	702.976	728.604	759.37	1391.58	1454.88	656.783	733.971	764.675	720.407	664.737	651.926	1085.39	1233.13	791.743	397.605	598.014	1191.66	1481.75
Slco5a1	ENSMUSG00000025938	127.798	134.298	128.879	99.0826	109.084	55.3185	133.756	103.512	93.0704	97.2281	199.855	120.057	157.009	71.2246	122.909	127.148	176.373	97.4968	116.036	104.381	87.4362	184.396	154.876	118.847
Gm5250	ENSMUSG00000069620	0	0	0	0	0	0	0	0	0	0	0	0	0	0	0	0	0	0	0	0	0	0	1.97294	0
Gm29283	ENSMUSG00000099498	0	0	0	0	0	0	0	2.00994	0	0	0	1.17703	0	0	0	1.11533	0	0	0	0	0	0	5.91883	0
Prdm14	ENSMUSG00000042414	0	0.844642	0	0	0	0	0	0	0	0.868108	0	22.3636	0	0	3.58858	13.384	0	0	0	3.33132	2.76114	0	18.743	0
Ncoa2	ENSMUSG00000005886	1553.7	1939.3	1793.13	2017.77	2735.83	2468.06	1821.3	2261.18	1931.21	2863.89	1298.68	2198.69	2500.8	1974.5	3465.67	2305.39	1556	1660.97	1756.28	1334.75	1614.35	2864.76	1777.62	1935.1
RP23-93D12.2	ENSMUSG00000103506	5.25195	5.9125	4.29596	0.926005	0	3.19145	4.02275	7.03479	2.11524	4.34054	2.29719	3.53109	1.89168	0.98923	6.28001	12.2686	5.22586	1.17466	1.96671	3.33132	11.965	11.2064	14.7971	8.62598
RP23-93D12.1	ENSMUSG00000103495	0	1.68928	0.859191	0.926005	0	0	0	0	1.05762	0.868108	0	2.35406	0	0	0.897145	4.46132	1.30647	0	0	0	0	0	3.94589	3.83377
Gm27881	ENSMUSG00000099183	0.875326	0.844642	0	0	0	0	0	3.01491	0	0	0	0	0	0	0	0	0	0	0	1.11044	0	0	0	0
RP23-125I14.4	ENSMUSG00000102639	0	0.844642	0	0	0	1.06382	0	0	0	2.60432	0	1.17703	0	0	0	0	0	0	0	0	0	0	0	0
RP23-125I14.3	ENSMUSG00000104170	1.75065	0	0	0	0	0	0	0	0	0	0	0	0	1.97846	0	0	0	0	0	1.11044	0	0	1.97294	0
Gm23169	ENSMUSG00000087782	0	0.844642	0	0	0	0	0	0	0	0.868108	0	0	0	0.98923	0	0	0	0	0	0	0	0	0	0
RP23-125I14.2	ENSMUSG00000103085	16.6312	5.06785	13.7471	2.77802	1.09084	6.3829	2.01138	8.03976	6.34571	2.60432	7.65729	9.41624	3.78335	2.96769	4.48572	12.2686	11.7582	1.17466	8.85022	12.2148	7.36305	12.2252	10.8512	1.91689
RP23-125I14.1	ENSMUSG00000102664	12.2546	16.0482	6.87353	1.85201	2.18168	6.3829	2.01138	9.04473	2.11524	3.47243	4.59437	5.88515	6.62087	6.92461	2.69143	3.34599	6.53233	3.52398	6.8835	21.0983	2.76114	6.11258	2.95942	3.83377
Gm29570	ENSMUSG00000101476	4.37663	1.68928	0.859191	1.85201	0	0	0	0	2.11524	3.47243	0	3.53109	3.78335	1.97846	0	3.34599	0	2.34932	0.983357	0	0.920381	1.01876	0.986472	0
Tram1	ENSMUSG00000025935	1185.19	1062.56	1135.85	1188.99	1049.39	1124.45	1227.94	947.687	1123.19	854.218	1327.77	973.404	1017.72	1050.56	992.242	977.03	1126.17	1171.14	1275.41	987.18	1179.93	811.954	1134.44	1280.48
Lactb2	ENSMUSG00000025937	609.227	465.398	566.207	637.092	586.873	657.439	495.804	739.658	792.156	471.383	745.054	733.29	444.544	758.74	593.013	790.769	830.912	695.399	614.598	869.474	714.216	486.969	581.032	625.863
RP23-70F22.2	ENSMUSG00000102982	0	1.68928	1.71838	0.926005	5.45421	3.19145	1.00569	1.00497	6.34571	4.34054	4.59437	1.17703	1.89168	3.95692	3.58858	0	0	2.34932	1.96671	2.22088	0	1.01876	2.95942	0
Xkr9	ENSMUSG00000067813	0	0	0	0.926005	0	2.12763	0	5.02485	0	0.868108	2.29719	0	0	2.96769	0	0	0	0	0	1.11044	0	0	0	0
Gm5523	ENSMUSG00000097711	0	0	1.71838	0	0	0	1.00569	0	0	0	0	0	0	0	0	0	0	0	0	0	0	0	0	0
RP23-74B7.1	ENSMUSG00000102166	0	0	0	0	0	0	0	2.00994	0	0	0	0	0	0	0.897145	0	1.30647	2.34932	0	6.66264	0.920381	0	1.97294	0
RP24-335B5.1	ENSMUSG00000104209	0	0	0	0	0	0	0	0	1.05762	0	0	0	0	0	0	0	0	0	1.96671	0	0	0	0	0
Eya1	ENSMUSG00000025932	282.73	309.139	363.438	241.687	239.985	263.827	201.138	435.152	321.516	401.934	354.532	293.08	309.289	298.748	331.046	331.253	331.842	330.08	323.525	508.581	413.251	381.018	344.279	476.346
Gm22616	ENSMUSG00000095853	0.875326	0	4.29596	0.926005	0	0	0	0	0	0	0	7.06218	0	0.98923	0.897145	0	0	0	0	0	0	1.01876	0	1.91689
RP24-291C20.1	ENSMUSG00000102588	0	1.68928	0.859191	0	0	3.19145	1.00569	0	0	0	0	0	0	0.98923	0.897145	0	1.30647	2.34932	0.983357	0	0.920381	4.07505	1.97294	1.91689
Gm9947	ENSMUSG00000054493	20.1325	8.44642	19.7614	12.9641	17.4535	18.0849	22.1251	17.0845	4.23047	6.07676	3.82864	16.4784	23.646	19.7846	13.4572	20.076	6.53233	15.2706	12.7836	5.5522	16.5669	7.13134	5.91883	19.1689
Msc	ENSMUSG00000025930	33.2624	21.1161	42.9596	30.5582	40.3611	45.7441	44.2503	23.1143	34.9014	26.0432	13.7831	14.1244	41.6169	56.3861	27.8115	22.3066	14.3711	24.6679	20.6505	11.1044	46.9394	22.4128	13.8106	34.5039
RP23-398C14.1	ENSMUSG00000103492	22.7585	19.4268	25.7757	11.1121	20.726	36.1698	21.1194	20.0994	26.4405	15.6259	6.12583	38.842	29.321	23.7415	36.7829	31.2293	13.0647	10.5719	10.8169	12.2148	27.6114	20.3753	20.7159	16.2935
Smt3h2-ps4	ENSMUSG00000081201	0	0	0	0	2.18168	0	0	0	0	0	0	0	0	0	0	0	0	0	0.983357	0	0	0	0.986472	2.87533
Rpl5-ps1	ENSMUSG00000082193	0.875326	0.844642	0.859191	0.926005	0	1.06382	3.01706	1.00497	5.28809	0	0	3.53109	3.78335	1.97846	0	3.34599	2.61293	1.17466	4.91679	0	0.920381	2.03753	0.986472	5.75066
Trpa1	ENSMUSG00000032769	12.2546	19.4268	12.8879	3.70402	2.18168	6.3829	13.0739	16.0795	6.34571	22.5708	6.89156	10.5933	14.1876	8.90307	2.69143	12.2686	3.9194	4.69864	0	12.2148	23.0095	5.09382	15.7836	28.7533
Gm10566	ENSMUSG00000073737	0.875326	1.68928	0	0	3.27252	0	2.01138	1.00497	0	0.868108	3.06292	0	0	0	0	0	5.22586	4.69864	0	1.11044	2.76114	0	0	0.958443
Kcnb2	ENSMUSG00000092083	502.437	549.017	606.589	597.273	602.144	619.141	501.838	618.057	762.543	528.678	331.561	848.639	1141.63	764.675	997.625	876.65	305.713	298.364	545.763	393.095	546.706	599.033	613.586	735.126
RP23-445B17.1	ENSMUSG00000102937	7.0026	0	0.859191	2.77802	3.27252	0	0	0	4.23047	0	0.765729	3.53109	6.62087	2.96769	0.897145	2.23066	0	1.17466	2.95007	0	0.920381	4.07505	7.89178	7.66754
RP24-66C10.4	ENSMUSG00000104149	2.62598	5.9125	5.15515	1.85201	0	0	1.00569	1.00497	4.23047	0.868108	3.82864	0	1.89168	1.97846	8.0743	2.23066	1.30647	5.8733	0.983357	1.11044	0.920381	1.01876	0	5.75066
Gm25227	ENSMUSG00000088829	0	0	0.859191	0	0	0	0	0	0	0	0	1.17703	0	0	0	0	0	0	0	0	0	1.01876	0	0
Gm6060	ENSMUSG00000101652	0	0	0	0	0	1.06382	0	0	0	0	0	1.17703	0	0	0	2.23066	0	0	0.983357	0	0	0	0.986472	0
Terf1	ENSMUSG00000025925	430.66	486.514	388.355	470.411	368.704	386.166	439.485	413.043	442.085	245.675	483.941	473.166	384.01	423.391	362.446	452.824	444.198	374.717	448.411	528.569	537.503	314.798	455.75	429.382
RP23-325F17.4	ENSMUSG00000104379	2.62598	15.2036	9.45111	6.48204	19.6351	14.8934	12.0683	16.0795	3.17286	15.6259	12.2517	4.70812	8.51255	10.8815	17.9429	6.69198	7.8388	12.9213	9.83357	13.3253	16.5669	22.4128	7.89178	15.3351
Sbspon	ENSMUSG00000032719	5.25195	13.5143	20.6206	8.33405	14.1809	10.6382	4.02275	22.1093	11.6338	22.5708	16.846	9.41624	10.4042	6.92461	21.5315	11.1533	11.7582	7.04796	5.90014	13.3253	12.8853	8.15011	22.6889	22.0442
Gm7634	ENSMUSG00000100652	0	0	0	0	0	0	0	0	1.05762	0	0	0	0	0	0	0	0	0	0	0	0	0	0.986472	0
4930444P10Rik	ENSMUSG00000067795	29.7611	27.0286	18.9022	1.85201	8.72673	10.6382	10.0569	18.0895	13.749	36.4605	18.3775	7.06218	8.51255	14.8385	8.97145	4.46132	19.597	18.7946	15.7337	25.5401	32.2133	18.3377	21.7024	39.2962
Rpl7	ENSMUSG00000043716	13699.7	12055.6	11976.3	9881.4	9444.5	9559.46	12431.3	10796.4	13855.9	6134.92	13965.4	14849.4	11839.1	13647.4	5552.43	13496.6	18913.7	11864.1	14228.2	18906.3	12812.6	6691.24	14997.3	12007.4
Rdh10	ENSMUSG00000025921	496.31	386.846	512.937	440.779	461.426	427.654	474.685	455.252	420.932	505.239	427.277	404.898	385.902	457.024	363.344	392.596	415.456	415.83	381.543	446.397	447.305	455.387	506.06	404.463
RP24-178O17.2	ENSMUSG00000104165	0.875326	2.53393	0.859191	0.926005	5.45421	6.3829	2.01138	6.02982	3.17286	8.68108	7.65729	8.23921	1.89168	2.96769	6.28001	6.69198	6.53233	2.34932	5.90014	8.88351	0	7.13134	1.97294	3.83377
Gm28095	ENSMUSG00000100868	0.875326	5.9125	3.43677	0.926005	2.18168	0	0	3.01491	2.11524	9.54919	1.53146	8.23921	0	0	5.38287	2.23066	2.61293	1.17466	3.93343	4.44176	3.68152	2.03753	8.87825	5.75066
Stau2	ENSMUSG00000025920	4828.3	4354.98	4905.12	6194.05	5174.95	5265.89	6027.09	5846.92	6342.54	3508.89	5553.83	6950.36	5656.11	6073.87	5153.2	6858.17	5734.08	4552.99	5068.22	5621.04	4662.65	4260.47	5260.86	5118.08
Gm7568	ENSMUSG00000089982	0	2.53393	0	0	0	6.3829	3.01706	1.00497	1.05762	2.60432	0	1.17703	0.945839	0.98923	1.79429	0	0	3.52398	4.91679	3.33132	1.84076	5.09382	7.89178	3.83377
Ube2w	ENSMUSG00000025939	4086.02	3319.44	3585.41	3251.2	3274.71	3324.43	5290.92	2872.21	3992.51	1850.81	4133.4	3117.95	3242.33	3881.74	2336.16	2980.16	4351.84	3105.8	3612.86	3934.29	3560.95	2487.82	2446.45	3355.51
RP23-382H8.2	ENSMUSG00000102457	9.62858	5.9125	8.59191	17.5941	15.2718	17.0211	13.0739	9.04473	9.51857	5.20865	9.18875	17.6555	15.1334	12.86	17.9429	14.4993	14.3711	21.1439	4.91679	14.4357	5.52229	17.319	11.8377	5.75066
Tceb1	ENSMUSG00000079658	5824.42	5272.26	5473.91	5331.01	4598.99	5168.02	7174.58	5904.2	6936.92	2734.54	5816.48	7190.48	5151.04	7007.71	3755.45	7281.99	6558.46	4883.06	5490.08	7713.11	5355.7	3928.35	5472.95	5253.22
D030040B21Rik	ENSMUSG00000097744	0	0.844642	0.859191	0	1.09084	0	0	0	0	0	0	0	0	0	0	1.11533	0	1.17466	0.983357	0	0	0	0	0
Gm7654	ENSMUSG00000100959	0	0	0	0.926005	0	0	0	0	0	0	0	0	0	0	0	0	0	0	0	0	0	1.01876	0.986472	0
Tmem70	ENSMUSG00000025940	2042.13	1603.98	1700.34	1856.64	1689.71	1597.85	2697.25	1653.18	1919.58	1045.2	1883.69	1990.36	1798.99	1909.21	1238.96	1822.45	1993.67	1496.52	1724.81	2063.2	1555.44	1425.25	1716.46	1586.22
Ly96	ENSMUSG00000025779	14.0052	15.2036	31.7901	22.2241	18.5443	25.5316	37.2104	16.0795	24.3252	25.1751	22.2061	14.1244	25.5376	15.8277	19.7372	13.384	36.581	28.1919	30.4841	34.4236	32.2133	18.3377	14.7971	29.7117
Gm5828	ENSMUSG00000091020	0.875326	0	0	0	1.09084	1.06382	2.01138	0	0	0	0	1.17703	0.945839	0	0	1.11533	0	0	0	0	0	0	0.986472	1.91689
RP24-254D14.1	ENSMUSG00000104133	0	0	0	0	0	0	0	2.00994	0	0	0	0	0	0	0	0	2.61293	1.17466	0	1.11044	0	0	0.986472	0
Jph1	ENSMUSG00000042686	801.798	895.321	896.996	618.572	519.24	579.78	512.901	587.908	619.765	988.775	671.544	712.103	541.966	641.021	818.196	780.731	624.491	494.532	567.397	1100.45	769.439	732.491	952.932	908.604
Gm28783	ENSMUSG00000100110	0	0	0	0	0	0	0	0	0	0	0	1.17703	0	0	0	0	0	0	0	0	0	0	1.97294	0
Gdap1	ENSMUSG00000025777	5090.02	4572.05	4851.85	4790.23	4371	4715.9	6192.02	5280.11	5862.38	3842.25	4741.39	5685.05	4977.95	5910.65	4097.26	5952.52	6510.12	4688.07	4910.89	5903.09	5652.06	4500.9	5409.81	5546.51
Gm28784	ENSMUSG00000099899	12.2546	17.7375	9.45111	2.77802	18.5443	6.3829	14.0796	25.1243	16.9219	19.0984	9.18875	20.0095	9.45839	11.8708	19.7372	26.7679	11.7582	15.2706	22.6172	15.5461	22.0891	14.2627	17.7565	23.9611
Gm28785	ENSMUSG00000100272	0	0	0	0	0	0	0	0	0	0	0	0	0	0	0	1.11533	0	0	0	1.11044	0	1.01876	0	0
Gm5251	ENSMUSG00000100398	0.875326	2.53393	0	0	0	0	0	3.01491	2.11524	0	0	0	0	0.98923	0	0	0	0	0	0	0.920381	1.01876	0.986472	0
Rbm6-ps1	ENSMUSG00000101589	4.37663	4.22321	5.15515	0.926005	2.18168	1.06382	0	1.00497	3.17286	1.73622	0.765729	2.35406	5.67503	0.98923	0.897145	1.11533	2.61293	3.52398	0.983357	3.33132	2.76114	0	4.93236	2.87533
Pi15	ENSMUSG00000067780	35.8883	36.3196	49.8331	4.63003	3.27252	7.44672	15.0853	13.0646	4.23047	46.0097	35.2235	3.53109	6.62087	9.8923	7.17716	6.69198	32.6616	57.5584	45.2344	31.0923	57.0636	20.3753	66.0936	40.2546
Gm28154	ENSMUSG00000100053	9.62858	10.1357	22.339	1.85201	7.63589	4.25527	12.0683	9.04473	5.28809	13.8897	0.765729	16.4784	11.3501	15.8277	8.97145	10.038	14.3711	2.34932	10.8169	8.88351	16.5669	11.2064	13.8106	24.9195
Gm16070	ENSMUSG00000085125	7.0026	8.44642	13.7471	1.85201	15.2718	2.12763	9.05119	6.02982	1.05762	8.68108	2.29719	7.06218	3.78335	7.91384	3.58858	15.6146	15.6776	16.4453	14.7504	14.4357	9.20381	13.2439	4.93236	18.2104
Crispld1	ENSMUSG00000025776	147.055	212.85	193.318	31.4842	100.357	84.0415	166.944	137.681	177.68	124.139	78.8701	181.263	230.785	204.771	219.8	245.373	109.743	83.4009	204.538	165.455	177.634	181.34	158.822	303.826
Gm28153	ENSMUSG00000099895	7.0026	8.44642	6.01434	0.926005	2.18168	0	5.02844	2.00994	2.11524	2.60432	2.29719	1.17703	0	1.97846	9.86859	1.11533	3.9194	1.17466	1.96671	1.11044	0.920381	5.09382	2.95942	2.87533
Gm7690	ENSMUSG00000100554	0	1.68928	0.859191	0	0	0	0	0	1.05762	2.60432	0	0	0	2.96769	0	1.11533	0	1.17466	0	0	1.84076	1.01876	1.97294	0
Gm18775	ENSMUSG00000099473	1.75065	0	1.71838	0.926005	0	0	0	0	0	2.60432	0	0	0	0	0	0	3.9194	0	0	1.11044	0	2.03753	0	0.958443
Gm17969	ENSMUSG00000099591	2.62598	2.53393	6.01434	4.63003	1.09084	0	2.01138	0	3.17286	1.73622	0	2.35406	0.945839	3.95692	0.897145	3.34599	0	3.52398	0	0	0.920381	0	2.95942	4.79221
NA	ENSMUSG00000109887	72.652	64.1928	47.2555	62.9684	55.6329	41.4889	43.2446	45.2237	72.9757	28.6476	53.601	80.038	51.0753	66.2784	37.6801	70.2658	64.0168	59.9077	50.1512	37.7549	57.984	44.8256	77.9313	46.9637
Gm28755	ENSMUSG00000102001	0	0	0	0	0	0	0	0	0	0	0	2.35406	0	0	0	0	0	0	0	2.22088	0	0	0	0
Defb18	ENSMUSG00000073735	0	0	0	0	0	0	0	0	0	0	0	0	0	0	0	0	0	0	0	0	0	0	0.986472	0.958443
Defb41	ENSMUSG00000067773	1.75065	0	0	0	0	0	0	0	0	0	0.765729	0	0	0	0	1.11533	0	0	0	0	0	0	0	0
Gm15825	ENSMUSG00000089787	0	0.844642	0	6.48204	5.45421	8.51054	8.0455	9.04473	5.28809	0.868108	0	3.53109	3.78335	4.94615	0	3.34599	3.9194	0	0.983357	0	0	5.09382	0	0
Tfap2d	ENSMUSG00000042596	0.875326	0	0	18.5201	20.726	31.9145	28.1593	29.1441	48.6505	0	0	30.6028	33.1044	28.6877	25.12	40.1519	1.30647	2.34932	0.983357	0	1.84076	23.4316	0	0
AC098736.2	ENSMUSG00000100720	0	0.844642	0	0.926005	0	2.12763	1.00569	0	0	1.73622	2.29719	0	0	0	0	0	2.61293	0	0.983357	3.33132	0	0	0	0.958443
Tfap2b	ENSMUSG00000025927	1.75065	0	0	50.9303	29.4527	43.6165	32.182	25.1243	29.6133	6.94486	5.3601	23.5406	34.0502	19.7846	44.8572	46.8439	5.22586	4.69864	11.8003	5.5522	1.84076	39.7318	2.95942	2.87533
Gm4849	ENSMUSG00000100204	0	0	0	0	0	0	0	0	0	0	0	1.17703	0	0.98923	0	0	0	0	0	0	0	0	0	0
Pkhd1	ENSMUSG00000043760	0	0	0.859191	0.926005	2.18168	3.19145	1.00569	0	2.11524	0.868108	1.53146	1.17703	0.945839	0	1.79429	0	0	1.17466	2.95007	2.22088	0	1.01876	3.94589	0.958443
4930486I03Rik	ENSMUSG00000089914	0	0	0	0	0	0	0	2.00994	0	0	0	0	0	0	0	0	0	0	0	0	0	0	0	0
Gm15795	ENSMUSG00000090142	0	0	1.71838	1.85201	1.09084	1.06382	0	0	1.05762	0	0	1.17703	0	0.98923	0	0	1.30647	0	0	0	0	1.01876	0	0
Gm28653	ENSMUSG00000099906	0.875326	4.22321	0	0	0	0	0	0	0	0	0	0	0	0	0	0	3.9194	0	0	0	0	0	0	0.958443
Il17f	ENSMUSG00000041872	0.875326	0.844642	3.43677	0.926005	0	1.06382	0	0	0	1.73622	0	1.17703	0.945839	0.98923	0.897145	1.11533	0	4.69864	0.983357	3.33132	0.920381	1.01876	0.986472	0
Mcm3	ENSMUSG00000041859	91.0339	97.1339	85.0599	93.5265	68.723	99.9988	68.3868	70.3479	81.4366	75.5254	101.842	52.9664	57.6962	102.88	61.0058	66.9198	71.8556	104.545	67.8517	79.9516	88.3566	85.5761	95.6878	65.1741
Gm20587	ENSMUSG00000099714	0	0	0	0	0	0	0	0	0	3.47243	0	0	0	0	2.69143	0	0	0	0	0	0	0	0	0
Gm28065	ENSMUSG00000102121	0	0	0	0	2.18168	0	0	0	0	0	0	0	0	0	0	0	0	0	0	0	0	0	0	0
6720483E21Rik	ENSMUSG00000097934	16.6312	20.2714	11.1695	4.63003	18.5443	2.12763	11.0626	21.1044	9.51857	13.0216	14.5488	4.70812	6.62087	11.8708	4.48572	15.6146	18.2905	17.6199	18.6838	12.2148	14.7261	12.2252	23.6753	14.3766
Paqr8	ENSMUSG00000025931	5398.13	5565.35	5925.84	5456.95	4920.78	5663.76	5704.26	5606.73	5629.7	6059.39	4337.09	4942.35	6202.81	5645.54	5901.42	5124.94	4572.63	5260.13	5123.29	4938.12	6563.24	6188.99	4630.5	6475.24
Gm24171	ENSMUSG00000077314	3.5013	0	0	0	1.09084	0	0	2.00994	0	0.868108	0	2.35406	0.945839	0.98923	0	1.11533	0	0	1.96671	2.22088	0.920381	0	0	0
Gm28064	ENSMUSG00000100929	4.37663	8.44642	6.01434	3.70402	8.72673	18.0849	0	10.0497	5.28809	6.07676	8.42302	5.88515	3.78335	6.92461	10.7657	12.2686	5.22586	4.69864	7.86686	8.88351	6.44267	15.2815	7.89178	8.62598
Efhc1	ENSMUSG00000041809	103.288	95.4446	134.893	31.4842	33.8161	53.1908	20.1138	39.1938	31.7286	61.6357	62.7898	36.4879	20.8084	32.6446	17.9429	45.7286	69.2427	129.213	138.653	63.295	77.312	23.4316	118.377	96.8027
Tram2	ENSMUSG00000041779	26.2598	31.2518	23.1982	43.5223	41.452	35.106	19.1081	51.2535	29.6133	73.7892	52.8353	44.7271	18.9168	16.8169	37.6801	21.1913	30.0487	48.1611	34.4175	56.6324	48.7802	39.7318	50.3101	49.839
Gm28287	ENSMUSG00000099971	8.75326	1.68928	0	0.926005	3.27252	0	2.01138	0	1.05762	0.868108	0.765729	0	0.945839	0	0	0	0	1.17466	0.983357	0	0.920381	1.01876	0	0
Gm2693	ENSMUSG00000100819	10.5039	11.825	18.043	8.33405	13.0901	3.19145	9.05119	6.02982	15.8643	16.494	20.6747	22.3636	13.2417	7.91384	3.58858	10.038	10.4517	9.39729	10.8169	22.2088	16.5669	20.3753	14.7971	10.5429
Tmem14a	ENSMUSG00000025933	1305.11	1157.16	1128.98	1191.77	1310.1	1563.81	2116.97	1433.09	1726.03	638.927	952.567	1960.93	1465.1	1784.57	969.813	1746.61	1301.24	994.938	984.341	1587.93	1154.16	1358.01	1158.12	1151.09
RP23-278E1.4	ENSMUSG00000102633	9.62858	6.75714	6.01434	0.926005	3.27252	5.31908	3.01706	7.03479	6.34571	6.07676	11.4859	9.41624	7.56671	3.95692	8.0743	2.23066	10.4517	11.7466	4.91679	7.77307	3.68152	4.07505	8.87825	7.66754
Gsta3	ENSMUSG00000025934	54.2702	58.2803	57.5658	28.7062	52.3604	61.7014	58.3299	93.4622	75.0909	103.305	45.178	82.3921	55.8045	96.9446	46.6515	71.3812	48.3392	57.5584	59.9848	116.596	88.3566	91.6887	63.1342	46.0053
Gm28836	ENSMUSG00000099343	11.3792	10.9803	9.45111	2.77802	3.27252	6.3829	18.1024	13.0646	11.6338	2.60432	4.59437	10.5933	8.51255	7.91384	5.38287	18.9606	18.2905	11.7466	3.93343	18.8775	9.20381	12.2252	8.87825	3.83377
Gm7094	ENSMUSG00000096375	0.875326	0	0	1.85201	4.36336	1.06382	0	2.00994	2.11524	0.868108	3.06292	1.17703	0.945839	2.96769	0.897145	2.23066	6.53233	2.34932	0	1.11044	3.68152	1.01876	3.94589	3.83377
Gm4956	ENSMUSG00000025936	0	0	0.859191	0	1.09084	5.31908	2.01138	3.01491	2.11524	2.60432	10.7202	0	0	0.98923	0	0	1.30647	2.34932	1.96671	1.11044	1.84076	6.11258	3.94589	1.91689
Gm21909	ENSMUSG00000093963	0	0	0	0.926005	0	0	0	4.01988	0	0	0	3.53109	0	0	0	0	0	0	0	3.33132	0	0	0.986472	0
Khdc1a	ENSMUSG00000067750	0.875326	0	0	0	3.27252	0	0	1.00497	1.05762	1.73622	0.765729	1.17703	0	0.98923	0	5.57665	3.9194	1.17466	0	1.11044	0.920381	3.05629	3.94589	0.958443
Gm16329	ENSMUSG00000086194	0	0	0	0	0	0	0	4.01988	0	1.73622	0	1.17703	0	0	0	5.57665	1.30647	0	0	0	0	0	1.97294	0
Gm16327	ENSMUSG00000094436	0	0	0	0	0	0	0	1.00497	0	0	0	0	0	0	0	3.34599	0	0	0	0	0	0	0.986472	0
Khdc1c	ENSMUSG00000041722	2.62598	1.68928	0	0	11.9993	5.31908	0	10.0497	1.05762	13.0216	0	2.35406	2.83752	0	1.79429	2.23066	2.61293	2.34932	0	13.3253	6.44267	8.15011	4.93236	2.87533
Gm2709	ENSMUSG00000085507	0	1.68928	0	1.85201	3.27252	0	0	2.00994	0	5.20865	0.765729	3.53109	0.945839	0	1.79429	8.92264	0	2.34932	0.983357	0	0.920381	3.05629	2.95942	1.91689
Gm16533	ENSMUSG00000094926	0	0	0	0	0	0	0	0	0	0.868108	0	0	0	0	0	1.11533	0	0	0	0	0.920381	0	1.97294	0.958443
Khdc1b	ENSMUSG00000085079	1.75065	1.68928	0	0	2.18168	0	0	5.02485	0	0.868108	2.29719	2.35406	0	0	0	11.1533	1.30647	0	0.983357	1.11044	0	1.01876	5.91883	1.91689
Gm16328	ENSMUSG00000085679	2.62598	0	0	0	0	0	0	0	0	0	0	8.23921	0	0	0	3.34599	0	0	0	0	0	0	0.986472	0
Kcnq5	ENSMUSG00000028033	1671.87	1908.05	1879.05	2603	2554.75	2530.82	1690.56	2224	2035.92	2081.72	1129.45	2477.65	2221.77	1963.62	3265.61	2645.56	1264.66	1233.39	1073.83	1378.06	1308.78	2301.39	1355.41	1806.66
RP24-496H1.1	ENSMUSG00000104138	3.5013	5.9125	2.57757	0	2.18168	4.25527	1.00569	0	1.05762	0.868108	3.06292	1.17703	0.945839	4.94615	1.79429	6.69198	1.30647	0	3.93343	2.22088	0.920381	1.01876	4.93236	1.91689
Gm7658	ENSMUSG00000082935	14.8805	5.06785	3.43677	5.55603	1.09084	10.6382	26.1479	7.03479	12.6914	4.34054	9.18875	18.8325	2.83752	7.91384	0	11.1533	7.8388	12.9213	4.91679	12.2148	8.28343	12.2252	8.87825	0.958443
RP23-322P13.2	ENSMUSG00000103748	10.5039	5.06785	5.15515	0.926005	1.09084	2.12763	2.01138	6.02982	1.05762	5.20865	2.29719	8.23921	0	0.98923	8.0743	3.34599	6.53233	5.8733	2.95007	8.88351	5.52229	3.05629	1.97294	0
Rims1	ENSMUSG00000041670	2355.5	2561.8	2865.4	5421.76	5028.78	5433.98	5544.36	5705.22	4577.37	4111.36	2569.79	5980.49	5235.22	4655.32	8547.1	7043.31	2202.7	2411.58	2478.06	2572.89	2772.19	6710.59	2761.14	3260.62
Gm26866	ENSMUSG00000097642	2.62598	0	0	0	0	0	0	3.01491	1.05762	0	0.765729	0	0	2.96769	0	0	2.61293	0	0	1.11044	0.920381	4.07505	0.986472	0
Gm7761	ENSMUSG00000101468	1.75065	0	0	0	1.09084	0	0	0	0	0	0	0	0	0	0	0	0	0	0.983357	1.11044	0	0	0	0.958443
Gm29506	ENSMUSG00000101227	4.37663	0	0.859191	6.48204	4.36336	6.3829	2.01138	3.01491	1.05762	0	0	0	4.72919	2.96769	0	0	1.30647	1.17466	0	1.11044	0	5.09382	0	0.958443
4933415F23Rik	ENSMUSG00000073730	1.75065	1.68928	0	0	0	1.06382	0	2.00994	1.05762	0	0	0	0	0	0	0	0	0	0	4.44176	0	2.03753	0	0
RP23-28L24.5	ENSMUSG00000102766	0	0	2.57757	0	0	0	0	0	0	0	3.06292	0	0	1.97846	0	0	1.30647	0	0.983357	0	0	0	0	0
Gm27028	ENSMUSG00000097970	16.6312	22.8053	26.6349	8.33405	6.54505	10.6382	12.0683	83.4125	21.1524	16.494	16.0803	16.4784	17.0251	26.7092	23.3258	15.6146	39.194	21.1439	18.6838	162.124	34.0541	22.4128	27.6212	22.0442
Gm29107	ENSMUSG00000100775	1.75065	14.3589	17.1838	7.40804	5.45421	4.25527	0	21.1044	14.8067	5.20865	3.82864	4.70812	5.67503	4.94615	7.17716	6.69198	2.61293	0	3.93343	39.9758	10.1242	7.13134	11.8377	8.62598
Gm20954	ENSMUSG00000101226	0	0	0	0	0	0	0	0	0	0	0	0	0	0	0	0	3.9194	0	0	0	0	0	0	0
Ogfrl1	ENSMUSG00000026158	6505.42	6780.79	6750.67	5497.69	5575.29	5327.6	5555.42	6544.37	6457.82	5559.36	4638.78	7955.55	6507.37	6512.1	5215.1	7607.67	5939.19	5678.31	5983.73	7105.7	6299.09	6007.65	7144.03	7052.22
Gm7784	ENSMUSG00000097920	0	0	0	0	0	0	0	0	0	0	0	0	0	0	0	0	0	1.17466	0	0	0	0	0.986472	1.91689
Gm28822	ENSMUSG00000099503	1.75065	1.68928	0	0	0	0	0	0	0	0.868108	0	0	0	0	0	1.11533	0	7.04796	15.7337	0	0	0	0.986472	1.91689
B3gat2	ENSMUSG00000026156	189.07	152.88	199.332	300.026	221.441	232.976	185.047	267.322	192.487	301.233	208.278	224.813	218.489	161.245	197.372	266.564	177.679	224.36	231.089	173.229	243.901	229.222	313.698	221.4
Smap1	ENSMUSG00000026155	498.936	515.232	611.744	1077.87	985.03	1055.31	911.153	841.16	626.11	801.264	602.629	709.749	1053.66	674.655	966.225	858.805	534.345	608.474	582.148	470.826	526.458	1158.33	522.83	630.655
1110058L19Rik	ENSMUSG00000026154	674.001	524.523	550.742	361.142	437.427	467.016	814.607	419.073	578.517	243.938	443.357	593.223	631.82	596.506	204.549	504.129	580.071	388.813	378.593	514.133	463.872	398.337	584.978	576.983
RP24-287C19.1	ENSMUSG00000102495	0	0	0	0.926005	0	1.06382	0	4.01988	0	0.868108	0	1.17703	1.89168	0.98923	0	3.34599	0	0	0	1.11044	0	1.01876	0	0
Fam135a	ENSMUSG00000026153	1137.05	1065.09	1114.37	2667.82	1525	1546.79	1349.63	1247.17	1195.11	980.094	1870.68	1372.42	1012.99	1299.85	985.065	1559.23	1695.79	1273.33	1427.83	1495.76	1337.31	1030.99	1306.09	1165.47
RP23-255J24.2	ENSMUSG00000102398	3.5013	6.75714	3.43677	10.1861	7.63589	10.6382	8.0455	6.02982	8.46095	6.07676	3.82864	4.70812	5.67503	5.93538	8.0743	10.038	1.30647	10.5719	5.90014	9.99395	6.44267	2.03753	4.93236	0.958443
Col9a1	ENSMUSG00000026147	26.2598	36.3196	30.9309	33.3362	13.0901	13.8296	14.0796	17.0845	15.8643	33.8562	29.8634	23.5406	37.8335	14.8385	12.56	12.2686	35.2746	43.4624	30.4841	22.2088	38.656	19.3565	36.4995	27.7948
Col19a1	ENSMUSG00000026141	215.33	217.918	321.338	315.768	278.165	385.102	348.974	390.933	290.845	418.428	189.135	382.535	401.036	292.812	625.31	426.056	176.373	177.374	170.121	226.53	381.958	635.708	254.51	419.798
Tubb4b-ps2	ENSMUSG00000099997	0	0	0	0	0	2.12763	0	0	1.05762	0	1.53146	0	0	0	0.897145	0	0	0	0	1.11044	0.920381	5.09382	0	0
Gm28439	ENSMUSG00000100131	23.6338	27.0286	18.043	28.7062	17.4535	10.6382	6.03413	11.0547	22.21	17.3622	16.846	28.2487	14.1876	26.7092	10.7657	14.4993	53.5651	21.1439	24.5839	33.3132	33.1337	12.2252	11.8377	27.7948
Gm10222	ENSMUSG00000067736	1.75065	5.9125	1.71838	0.926005	1.09084	2.12763	1.00569	0	5.28809	0.868108	6.89156	7.06218	0	3.95692	1.79429	4.46132	3.9194	4.69864	2.95007	7.77307	4.60191	0	4.93236	0.958443
Gm28438	ENSMUSG00000101939	16.6312	7.60178	12.8879	10.1861	7.63589	5.31908	2.01138	5.02485	17.9795	11.2854	10.7202	24.7176	11.3501	10.8815	2.69143	14.4993	19.597	12.9213	19.6671	24.4297	23.9299	4.07505	12.8241	7.66754
Gm28437	ENSMUSG00000101111	38.5143	44.766	35.2268	44.4483	29.4527	19.1487	17.0967	36.1789	75.0909	26.0432	69.6813	74.1529	31.2127	66.2784	24.2229	56.8819	94.0655	42.2878	48.1845	75.5099	69.949	8.15011	45.3777	50.7975
Gm10925	ENSMUSG00000100862	62.1481	62.5035	54.1291	43.5223	22.9077	30.8507	23.1308	55.2734	70.8605	38.1967	101.842	84.7462	37.8335	76.1707	32.2972	68.0352	96.6785	54.0344	64.9016	115.486	82.8343	18.3377	85.8231	67.091
Gm28661	ENSMUSG00000102070	63.8988	57.4357	46.3963	41.6702	33.8161	29.7869	43.2446	52.2585	44.42	19.9665	78.8701	62.3826	30.2668	67.2677	26.0172	64.6892	90.1461	49.3358	58.0181	73.289	62.5859	17.319	52.283	45.0468
Gm29216	ENSMUSG00000101249	54.2702	55.7464	44.678	54.6343	43.6336	25.5316	17.0967	84.4175	114.223	37.3286	109.499	121.234	45.4003	98.923	53.8287	170.646	145.018	50.5104	75.7185	108.823	87.4362	13.2439	133.174	69.0079
Lmbrd1	ENSMUSG00000073725	5155.67	5135.42	5253.96	6615.38	5990.9	6773.32	7385.77	6217.75	6337.25	4468.15	4757.47	6752.62	6119.58	6207.42	6453.16	6835.86	5329.07	4634.04	5042.66	5804.27	5000.43	6490.54	5293.41	5243.64
Gm28594	ENSMUSG00000100808	0	0	0	0	0	0	0	0	0	0	0	2.35406	0	0	0	3.34599	0	0	0	0	0	0	0.986472	0
Gm28237	ENSMUSG00000100483	0	0	0	0	0	0	0	0	0	0	0	0	0	0	0	2.23066	0	0	0	1.11044	0	0	3.94589	0
Gm9443	ENSMUSG00000100450	0	0	0	0	0	0	0	1.00497	0	0	0	1.17703	0.945839	0	0	3.34599	0	0	0	0	0	0	0.986472	0
Gm29414	ENSMUSG00000099392	0	0	0	0	0	0	0	1.00497	1.05762	0	0	0	0	0	0.897145	1.11533	0	0	0	0	0.920381	0	5.91883	0
Bai3	ENSMUSG00000033569	2898.2	3058.45	2814.71	2381.69	2336.58	2489.33	1642.29	2277.26	2576.36	2535.74	2427.36	2655.38	2516.88	2634.32	3043.11	2699.1	2525.4	2397.48	2580.33	2383	2955.34	2232.11	2639.8	3113.02
Gm15702	ENSMUSG00000080849	0.875326	0	0	0	0	0	0	0	1.05762	0	0	2.35406	0	0	0.897145	2.23066	0	0	0.983357	0	0.920381	0	0.986472	0
RP23-21P2.4	ENSMUSG00000104257	14.0052	10.1357	8.59191	3.70402	2.18168	0	4.02275	2.00994	20.0948	0.868108	6.12583	34.1339	2.83752	2.96769	4.48572	10.038	6.53233	3.52398	8.85022	19.9879	6.44267	20.3753	18.743	6.7091
Gm22260	ENSMUSG00000096866	1.75065	0	2.57757	0	0	0	0	0	2.11524	1.73622	0	1.17703	0	0.98923	0	0	0	0	1.96671	3.33132	1.84076	0	1.97294	0
RP23-21P2.3	ENSMUSG00000102296	4.37663	5.06785	4.29596	0	0	2.12763	1.00569	8.03976	0	0	1.53146	7.06218	0.945839	0	0.897145	1.11533	1.30647	0	7.86686	3.33132	2.76114	8.15011	4.93236	0
RP23-21P2.2	ENSMUSG00000103209	12.2546	6.75714	6.01434	0.926005	4.36336	6.3829	2.01138	10.0497	5.28809	6.94486	1.53146	25.8947	8.51255	11.8708	4.48572	40.1519	6.53233	5.8733	2.95007	7.77307	7.36305	8.15011	27.6212	3.83377
RP23-21P2.5	ENSMUSG00000104027	17.5065	16.0482	11.1695	3.70402	8.72673	2.12763	7.03981	7.03479	13.749	10.4173	19.9089	27.0717	8.51255	2.96769	17.0457	17.8453	22.2099	9.39729	6.8835	6.66264	10.1242	12.2252	22.6889	9.58443
RP23-21P2.6	ENSMUSG00000102407	10.5039	4.22321	2.57757	1.85201	0	0	0	1.00497	2.11524	1.73622	3.82864	2.35406	0.945839	5.93538	6.28001	6.69198	5.22586	1.17466	6.8835	1.11044	10.1242	4.07505	5.91883	0.958443
RP23-21P2.7	ENSMUSG00000103214	38.5143	29.5625	26.6349	4.63003	7.63589	15.9573	13.0739	16.0795	19.0371	20.8346	21.4404	50.6123	2.83752	18.7954	22.4286	71.3812	22.2099	21.1439	25.5673	29.9819	31.293	14.2627	35.513	23.9611
RP23-21P2.8	ENSMUSG00000104100	7.87793	11.825	3.43677	2.77802	2.18168	1.06382	6.03413	2.00994	5.28809	6.07676	3.82864	17.6555	4.72919	5.93538	4.48572	7.80731	11.7582	4.69864	9.83357	7.77307	7.36305	2.03753	15.7836	4.79221
Gm25294	ENSMUSG00000084740	0	0	0	0	0	1.06382	0	0	0	0	0	0	0	0	0	1.11533	0	0	0.983357	0	0	0	0	0
RP23-347F2.2	ENSMUSG00000103889	28.0104	19.4268	19.7614	1.85201	2.18168	6.3829	2.01138	14.0696	9.51857	11.2854	13.0174	14.1244	0.945839	5.93538	4.48572	21.1913	23.5164	9.39729	20.6505	26.6505	24.8503	20.3753	24.6618	21.0857
Gm29214	ENSMUSG00000101301	7.87793	18.5821	16.3246	5.55603	0	6.3829	2.01138	4.01988	8.46095	13.8897	15.3146	22.3636	10.4042	9.8923	8.0743	12.2686	14.3711	7.04796	5.90014	18.8775	15.6465	12.2252	12.8241	15.3351
RP23-347F2.1	ENSMUSG00000104221	4.37663	3.37857	3.43677	8.33405	6.54505	3.19145	3.01706	0	1.05762	5.20865	3.06292	7.06218	3.78335	0.98923	5.38287	3.34599	2.61293	2.34932	6.8835	14.4357	6.44267	2.03753	2.95942	9.58443
RP23-478K4.2	ENSMUSG00000102250	5.25195	5.9125	5.15515	4.63003	2.18168	3.19145	2.01138	15.0746	6.34571	0.868108	5.3601	9.41624	2.83752	1.97846	0.897145	3.34599	2.61293	5.8733	4.91679	12.2148	2.76114	5.09382	2.95942	2.87533
RP23-478K4.1	ENSMUSG00000102317	17.5065	12.6696	6.01434	1.85201	5.45421	2.12763	3.01706	7.03479	11.6338	5.20865	7.65729	10.5933	4.72919	7.91384	10.7657	14.4993	18.2905	8.22263	11.8003	13.3253	27.6114	9.16887	14.7971	16.2935
RP23-478K4.3	ENSMUSG00000103563	62.1481	27.8732	12.8879	6.48204	4.36336	6.3829	3.01706	10.0497	22.21	11.2854	26.0348	61.2056	11.3501	13.8492	10.7657	14.4993	30.0487	21.1439	19.6671	34.4236	23.9299	16.3002	20.7159	21.0857
RP23-184I13.2	ENSMUSG00000102465	40.265	52.3678	41.2412	15.7421	21.8168	14.8934	20.1138	25.1243	26.4405	39.0649	25.269	31.7798	5.67503	19.7846	32.2972	41.2672	41.8069	41.1131	37.3676	65.5159	65.3471	29.5441	42.4183	37.3793
RP23-184I13.3	ENSMUSG00000102659	22.7585	25.3393	12.8879	9.26005	7.63589	9.57435	7.03981	9.04473	12.6914	5.20865	6.89156	10.5933	6.62087	11.8708	17.9429	4.46132	22.2099	15.2706	14.7504	24.4297	18.4076	9.16887	7.89178	14.3766
RP23-184I13.4	ENSMUSG00000103924	7.87793	5.06785	2.57757	4.63003	0	4.25527	5.02844	11.0547	4.23047	1.73622	4.59437	2.35406	2.83752	1.97846	6.28001	3.34599	5.22586	0	4.91679	9.99395	4.60191	5.09382	8.87825	0
RP23-184I13.5	ENSMUSG00000104132	14.0052	13.5143	12.0287	7.40804	3.27252	12.7658	4.02275	16.0795	8.46095	21.7027	1.53146	4.70812	5.67503	4.94615	15.2515	13.384	9.14526	2.34932	23.6006	32.2027	22.0891	13.2439	16.77	24.9195
RP23-184I13.6	ENSMUSG00000102747	72.652	120.784	79.9048	23.1501	29.4527	19.1487	44.2503	63.3131	39.1319	105.909	35.9893	82.3921	21.7543	42.5369	34.0915	102.61	75.775	36.4145	97.3524	147.688	83.7547	55.0132	110.485	88.1767
RP23-184I13.7	ENSMUSG00000102386	250.343	318.43	194.177	49.0783	54.5421	47.8718	40.2275	139.691	154.412	159.732	130.174	231.875	79.4504	121.675	77.1544	226.412	156.776	132.737	160.287	279.831	130.694	138.552	187.43	183.063
RP23-184I13.8	ENSMUSG00000103004	3.5013	3.37857	1.71838	0	1.09084	0	1.00569	1.00497	7.40333	2.60432	2.29719	3.53109	2.83752	2.96769	0	3.34599	2.61293	1.17466	0.983357	3.33132	8.28343	1.01876	0.986472	2.87533
RP23-184I13.1	ENSMUSG00000104516	14.8805	16.0482	30.9309	10.1861	27.271	22.3402	14.0796	18.0895	13.749	31.2519	22.9719	11.7703	15.1334	16.8169	22.4286	23.4219	20.9035	18.7946	28.5174	26.6505	26.6911	15.2815	4.93236	23.9611
Gm19123	ENSMUSG00000099458	0	0	0	0	0	0	0	0	0	0	0	0	0	0	0	0	0	0	0.983357	0	0	0	0.986472	0
Gm5524	ENSMUSG00000101514	0	0	0	0	0	1.06382	2.01138	1.00497	0	0	0	0	0	0	0	1.11533	0	0	0	0	0	0	0	0
Gm7846	ENSMUSG00000086240	54.2702	39.6982	30.9309	26.8542	33.8161	46.8079	61.3469	28.1392	37.0167	9.54919	23.7376	50.6123	36.8877	74.1923	17.0457	59.1125	52.2586	38.7638	42.2844	55.522	30.3726	25.4691	42.4183	39.2962
Gm597	ENSMUSG00000048411	2.62598	0	0	0	0	0	0	4.01988	0	0	0	0	0	0	0	0	0	0	0.983357	0	0	0	0	0
Gm5525	ENSMUSG00000099492	2.62598	3.37857	0.859191	1.85201	1.09084	1.06382	1.00569	1.00497	0	0	0	2.35406	0.945839	0	0.897145	0	1.30647	1.17466	0.983357	0	1.84076	2.03753	0.986472	0.958443
Gm9898	ENSMUSG00000053185	0	3.37857	4.29596	0	0	0	0	0	2.11524	0.868108	0.765729	1.17703	0	1.97846	0.897145	2.23066	2.61293	1.17466	3.93343	0	5.52229	2.03753	0	0
Gm6473	ENSMUSG00000100261	0	0	0	0	0	0	0	1.00497	0	0	0	0	0	0	0	0	0	0	0	0	0	0	0.986472	0
Gm2914	ENSMUSG00000101180	0	0	0	0.926005	0	0	0	0	0	0	0	1.17703	0	0.98923	0.897145	5.57665	0	0	0	0	0	0	0	0
Phf3	ENSMUSG00000048874	2396.64	2967.23	2880.01	2565.96	2699.83	2508.48	2335.21	3269.17	2586.94	2920.31	2383.71	2837.82	2676.72	2543.31	3557.18	3027.01	2478.37	2567.81	3236.23	2753.89	2597.32	2696.67	3010.71	3159.99
RP24-172B22.6	ENSMUSG00000103783	0	0	1.71838	0	0	0	0	0	1.05762	1.73622	0	1.17703	3.78335	0	0.897145	0	2.61293	1.17466	1.96671	3.33132	1.84076	4.07505	3.94589	0.958443
RP23-471J16.2	ENSMUSG00000104315	5.25195	4.22321	0.859191	0.926005	2.18168	1.06382	2.01138	5.02485	1.05762	0.868108	3.06292	7.06218	1.89168	6.92461	4.48572	10.038	5.22586	3.52398	6.8835	9.99395	6.44267	0	14.7971	5.75066
Ptp4a1	ENSMUSG00000026064	13.1299	22.8053	15.4654	22.2241	37.0886	15.9573	36.2048	36.1789	12.6914	18.2303	35.9893	28.2487	15.1334	19.7846	23.3258	49.0745	41.8069	23.4932	36.3842	79.9516	30.3726	23.4316	43.4048	36.4208
NA	ENSMUSG00000117310	3.5013	0.844642	3.43677	2.77802	8.72673	1.06382	11.0626	7.03479	3.17286	1.73622	3.82864	8.23921	0.945839	0.98923	4.48572	6.69198	3.9194	1.17466	4.91679	6.66264	0.920381	2.03753	0.986472	0
4931428L18Rik	ENSMUSG00000086727	0	0	0	0	0	0	0	2.00994	0	0	0	0	0	0	0.897145	0	0	0	0	0	0	0	0	0
Gm29128	ENSMUSG00000100910	0	0	0	0	0	0	1.00569	0	0	0	0	0	0	0	0.897145	0	0	0	0	0	0	0	0	0
Lgsn	ENSMUSG00000050217	0	0	0	0	0	0	0	0	0	0	1.53146	0	0	0	0	0	0	2.34932	0	0	0	1.01876	0	0
Pih1d3	ENSMUSG00000026063	0	0	0	0	0	0	0	0	0	0	0	1.17703	0	0.98923	0	0	0	0	0	0	0	1.01876	0	0
Gm10307	ENSMUSG00000070960	0	0	0	1.85201	2.18168	0	1.00569	1.00497	0	0.868108	0	2.35406	0	0.98923	0	0	0	0	0.983357	0	1.84076	0	1.97294	0
Gm7910	ENSMUSG00000082159	0	0	0	0	0	0	0	0	0	0	0	0	0	0	0	0	5.22586	0	0	0	0	0	0	0
Khdrbs2	ENSMUSG00000026058	624.982	499.184	453.653	360.216	440.7	443.612	579.276	505.5	396.607	293.42	439.528	471.989	288.481	414.488	273.629	529.782	440.279	411.131	467.095	695.135	438.101	306.648	736.895	361.333
Gm25814	ENSMUSG00000064688	0	0	0	0	0	0	0	0	0	0	2.29719	0	0	0	0	0	0	0	0	0	0	0	0	0
RP23-109J14.2	ENSMUSG00000103482	21.8831	30.4071	26.6349	7.40804	10.9084	10.6382	7.03981	13.0646	12.6914	17.3622	16.0803	48.2582	11.3501	20.7738	20.6343	53.5359	11.7582	14.0959	19.6671	22.2088	12.8853	14.2627	33.5401	34.5039
RP23-109J14.3	ENSMUSG00000104498	0	0	1.71838	0	2.18168	0	3.01706	0	0	0	0	1.17703	0	0.98923	0	0	0	0	0	0	0	0	0.986472	0
RP23-109J14.5	ENSMUSG00000104313	0	1.68928	0.859191	0	1.09084	0	0	0	0	0	0	0	0	0	0.897145	2.23066	1.30647	0	0	2.22088	1.84076	1.01876	3.94589	0
RP24-390L20.1	ENSMUSG00000102865	42.0156	44.766	31.7901	11.1121	27.271	13.8296	13.0739	49.2435	35.959	38.1967	24.5033	76.507	17.0251	26.7092	28.7086	105.956	20.9035	42.2878	38.3509	29.9819	33.1337	23.4316	62.1478	38.3377
RP24-390L20.5	ENSMUSG00000102321	15.7559	15.2036	31.7901	3.70402	14.1809	9.57435	4.02275	18.0895	16.9219	27.7795	9.95447	31.7798	13.2417	8.90307	19.7372	34.5752	7.8388	12.9213	25.5673	17.767	19.328	22.4128	38.4724	40.2546
Gm5415	ENSMUSG00000091318	64.7741	66.7267	73.8905	15.7421	21.8168	28.7231	29.1649	48.2386	106.819	72.9211	46.7095	203.626	49.1836	55.3969	48.4458	187.376	32.6616	65.781	54.0847	62.1846	66.2674	45.8444	128.241	127.473
Gm24732	ENSMUSG00000089489	1.75065	0	0	0	0	0	0	0	1.05762	0.868108	0.765729	0	0	0	0	0	0	2.34932	0	0	0	1.01876	0	0
RP23-28G12.2	ENSMUSG00000104433	3.5013	9.29106	12.0287	2.77802	7.63589	6.3829	1.00569	7.03479	4.23047	10.4173	14.5488	22.3636	8.51255	2.96769	3.58858	22.3066	10.4517	1.17466	8.85022	3.33132	11.0446	12.2252	28.6077	19.1689
Gm23024	ENSMUSG00000089395	0	0	0	0	0	0	0	0	0	0	0	0	0	0	0	0	0	0	0	0	0	0	2.95942	0
Gm7114	ENSMUSG00000100481	0	0	0	0	0	0	0	0	0	0.868108	1.53146	0	0.945839	0	0	0	0	0	0	1.11044	0	0	1.97294	0
Gm4785	ENSMUSG00000100590	0	0	0.859191	0	0	1.06382	2.01138	0	0	0	0.765729	0	0.945839	0.98923	0.897145	0	0	0	0	0	0	0	0	0.958443
Prim2	ENSMUSG00000026134	245.966	224.675	200.192	203.721	162.535	134.041	218.234	172.855	218.927	116.326	216.701	262.478	228.893	223.566	212.623	265.449	244.309	258.425	268.457	202.1	194.2	136.514	241.686	187.855
Gm29228	ENSMUSG00000101682	0	0	0	0	0	0	0	2.00994	0	0.868108	0.765729	0	0	0	0	0	0	0	0	0	0	0	0	0
RP24-423J19.3	ENSMUSG00000102714	0	0.844642	0	0	0	2.12763	1.00569	0	2.11524	0	1.53146	0	0	0	0.897145	1.11533	2.61293	0	1.96671	1.11044	1.84076	9.16887	0.986472	0.958443
Gm17813	ENSMUSG00000102093	0	1.68928	0	0	0	0	0	1.00497	0	0	0	0	0	0	0	0	0	0	0	0	0	0	0	0
RP24-423J19.1	ENSMUSG00000103746	11.3792	24.4946	15.4654	5.55603	16.3626	7.44672	20.1138	10.0497	20.0948	9.54919	13.0174	15.3014	13.2417	5.93538	13.4572	11.1533	14.3711	9.39729	27.534	7.77307	7.36305	11.2064	21.7024	8.62598
RP24-423J19.7	ENSMUSG00000102198	0	2.53393	0.859191	0	1.09084	0	1.00569	0	0	1.73622	1.53146	0	0.945839	0	0.897145	1.11533	0	0	2.95007	0	1.84076	0	0	0
Rab23	ENSMUSG00000004768	920.842	973.028	926.208	882.483	974.121	1007.43	1103.24	943.667	908.494	967.072	847.662	840.399	849.363	918.995	1037.1	833.152	905.381	1010.21	1041.38	896.124	972.843	1000.43	963.783	924.897
Bag2	ENSMUSG00000042215	203.951	201.025	207.924	194.461	191.988	195.742	181.024	268.327	250.656	181.435	184.541	241.291	314.964	220.598	235.052	188.491	177.679	178.548	231.089	246.517	203.404	190.509	292.982	266.447
RP23-32P22.1	ENSMUSG00000103072	0.875326	0.844642	0	0	0	2.12763	0	0	2.11524	2.60432	3.06292	0	0	0	0	2.23066	0	0	0	0	0	2.03753	1.97294	0.958443
Zfp451	ENSMUSG00000042197	2158.55	2129.34	2196.09	2125.18	1954.79	2030.83	2234.64	2207.92	2005.25	1945.43	2533.8	1911.5	2163.13	2043.75	2345.14	1932.87	2256.27	1966.38	2541	2136.48	2235.61	2065.03	1722.38	2259.05
Gm15455	ENSMUSG00000081402	2.62598	0	1.71838	2.77802	3.27252	2.12763	1.00569	5.02485	2.11524	3.47243	2.29719	4.70812	0.945839	0	0.897145	4.46132	0	1.17466	0	4.44176	0	5.09382	12.8241	0
Bend6	ENSMUSG00000042182	4431.77	3346.47	3496.91	6176.46	5532.75	5694.61	5979.82	6831.79	8197.6	2902.95	4227.59	7713.08	6664.38	8379.77	4672.33	7598.75	5306.86	4772.65	4657.18	4218.56	4665.41	4139.24	4931.38	4043.67
RP23-32P22.2	ENSMUSG00000104416	14.8805	4.22321	11.1695	1.85201	4.36336	5.31908	4.02275	14.0696	6.34571	20.8346	6.89156	5.88515	1.89168	6.92461	36.7829	6.69198	5.22586	7.04796	14.7504	7.77307	8.28343	3.05629	6.90531	19.1689
Dst	ENSMUSG00000026131	5301.85	7051.07	6831.43	7177.47	6956.29	7705.23	4462.24	7754.35	5168.58	10469.4	3832.47	5430.82	7052.17	5297.33	13985.6	6541.41	3290.99	5873.3	5443.87	3973.15	5878.47	8983.46	5195.75	7083.85
RP23-87D8.2	ENSMUSG00000103596	4.37663	0.844642	0	0	0	4.25527	1.00569	0	1.05762	3.47243	2.29719	0	1.89168	0.98923	4.48572	1.11533	2.61293	0	2.95007	2.22088	8.28343	4.07505	7.89178	1.91689
RP23-87D8.4	ENSMUSG00000103364	38.5143	29.5625	13.7471	12.9641	6.54505	10.6382	8.0455	6.02982	9.51857	13.0216	9.18875	25.8947	20.8084	6.92461	14.3543	25.6526	20.9035	31.7158	17.7004	31.0923	22.0891	30.5629	23.6753	11.5013
Gm26788	ENSMUSG00000096992	3.5013	7.60178	6.87353	7.40804	10.9084	11.702	3.01706	8.03976	6.34571	9.54919	7.65729	8.23921	5.67503	4.94615	3.58858	3.34599	13.0647	2.34932	3.93343	18.8775	9.20381	7.13134	20.7159	13.4182
RP24-422C24.3	ENSMUSG00000103001	0	0.844642	0.859191	0.926005	0	0	0	0	1.05762	0	0.765729	0	0	0	1.79429	0	3.9194	0	0	0	2.76114	0	2.95942	0
Gm5266	ENSMUSG00000101206	0	0	0	0	0	0	0	0	0	0	0	3.53109	0	0	0	0	0	0	0	0	0	0	7.89178	0
Gm3052	ENSMUSG00000101462	28.8857	44.766	60.1434	7.40804	41.452	12.7658	25.1422	23.1143	25.3828	23.4389	13.0174	52.9664	33.1044	8.90307	24.2229	39.0366	24.8229	7.04796	12.7836	13.3253	10.1242	44.8256	19.7294	27.7948
mmu-mir-5103	ENSMUSG00000102336	21.0078	62.5035	53.2699	31.4842	47.997	37.2336	33.1877	46.2286	29.6133	65.1081	22.9719	47.0812	34.996	15.8277	69.9773	53.5359	28.7423	14.0959	33.4342	29.9819	25.7707	80.4823	21.7024	37.3793
Ccdc115	ENSMUSG00000042111	833.31	841.264	909.884	749.138	754.862	699.992	923.221	637.151	727.642	541.699	868.336	606.17	675.329	698.397	463.824	675.89	1191.5	814.04	878.138	1028.27	722.499	589.864	781.286	838.637
Imp4	ENSMUSG00000026127	930.471	1040.6	909.025	716.728	893.399	763.821	731.135	728.604	635.629	803.868	760.369	596.754	812.475	701.364	897.145	616.778	749.911	911.537	906.656	753.988	688.445	776.298	730.976	910.521
Ptpn18	ENSMUSG00000026126	18.3818	11.825	9.45111	20.3721	20.726	20.2125	20.1138	14.0696	20.0948	26.9113	18.3775	18.8325	25.5376	15.8277	8.97145	18.9606	16.9841	18.7946	26.5507	16.6566	15.6465	25.4691	25.6483	23.0026
Gm28417	ENSMUSG00000100280	5.25195	0	3.43677	5.55603	3.27252	2.12763	1.00569	6.02982	1.05762	11.2854	5.3601	2.35406	6.62087	1.97846	2.69143	7.80731	2.61293	10.5719	5.90014	9.99395	5.52229	0	21.7024	10.5429
4930568A12Rik	ENSMUSG00000101223	0.875326	0	0.859191	10.1861	2.18168	3.19145	4.02275	5.02485	0	1.73622	6.89156	4.70812	0.945839	0	2.69143	1.11533	0	3.52398	2.95007	3.33132	2.76114	0	5.91883	4.79221
Prss39	ENSMUSG00000026125	0	0	0	1.85201	0	1.06382	0	1.00497	0	2.60432	0.765729	0	0	0	0	1.11533	0	0	0	0	0	0	2.95942	0
Cfc1	ENSMUSG00000026124	0	0.844642	0.859191	0	0	0	0	0	0	0	0	0	0	0	0	1.11533	0	0	0	0	0	0	0.986472	1.91689
Prss40	ENSMUSG00000037529	0	1.68928	0	0	0	0	0	0	0	0	0	0	2.83752	0	0	1.11533	0	0	0	0	0.920381	0	0.986472	0
1700101I19Rik	ENSMUSG00000045815	0	0	0	0.926005	0	1.06382	0	0	1.05762	0.868108	0	0	0	0	0.897145	0	0	0	0	0	0.920381	0	0	0
Amer3	ENSMUSG00000045174	583.842	571.823	605.73	711.172	740.681	774.459	490.776	776.842	646.205	1092.08	397.413	581.453	763.292	740.934	901.63	654.699	394.553	512.152	391.376	365.334	605.611	809.917	568.208	721.707
RP24-70I14.5	ENSMUSG00000102499	0	0	0	0	0	0	0	0	0	0.868108	0	0	0	0	0	1.11533	0	0	0	0	0	0	0	0
RP24-70I14.6	ENSMUSG00000103521	0	0	1.71838	0	0	0	0	0	0	0	0	0	0	0	0	0	0	0	0	0	0	0	0	0
RP24-70I14.4	ENSMUSG00000104098	0	0	0	0	0	0	0	0	0	0	0	0	0	0	0	0	0	0	0	0	0	0	0	2.87533
Arhgef4	ENSMUSG00000037509	2846.56	2826.17	3157.53	3249.35	3573.6	3508.47	3644.61	3654.07	3056.52	3676.44	2133.32	3469.88	3821.19	3082.44	2968.65	3695.09	2444.4	2552.54	2185.02	2340.81	3003.2	3526.96	3152.77	3537.61
RP23-166L24.2	ENSMUSG00000102537	0.875326	0	0	0	1.09084	0	0	0	0	0	0	0	0	0	0	0	0	0	0	0	0	0	0	0
RP23-348C6.5	ENSMUSG00000102612	0	0	0	0	0	0	0	0	0	1.73622	0	0	0	0	0.897145	0	0	0	0	3.33132	0	0	0.986472	0
RP23-348C6.3	ENSMUSG00000104002	28.0104	33.7857	26.6349	11.1121	29.4527	19.1487	27.1536	24.1193	13.749	47.7459	11.4859	7.06218	11.3501	13.8492	25.12	6.69198	15.6776	25.8425	15.7337	21.0983	31.293	16.3002	9.86472	43.1299
Fam168b	ENSMUSG00000037503	4850.18	5793.4	5581.31	7847.9	9104.16	8544.58	8964.7	7941.28	6943.27	8286.96	4589.78	6433.65	7709.53	7084.87	9699.93	6897.2	5299.03	5365.85	5222.61	4495.06	5088.79	10036.9	4716.32	5072.08
RP23-348C6.1	ENSMUSG00000104358	7.0026	2.53393	7.73272	3.70402	19.6351	17.0211	15.0853	9.04473	7.40333	29.5157	3.06292	7.06218	7.56671	8.90307	25.12	5.57665	13.0647	4.69864	9.83357	21.0983	16.5669	14.2627	13.8106	15.3351
Plekhb2	ENSMUSG00000026123	7660.85	7263.92	7346.09	9110.04	8494.38	8149.9	9937.2	7676.97	7161.14	6544.67	7861.74	7248.15	8218.39	7496.39	8207.98	7422.53	6545.39	8200.31	7786.22	6089.65	6970.05	7912.74	7620.5	6708.14
RP23-348C6.4	ENSMUSG00000103716	0	0	0	0	0	0	0	2.00994	0	0	0	0	0	0	0	0	0	0	0	0	0	1.01876	0	0
RP23-348C6.6	ENSMUSG00000103548	0	0.844642	0	0.926005	0	0	2.01138	3.01491	0	0	0	1.17703	0	0	0.897145	0	0	0	0	1.11044	0	0	0	0
RP24-550I15.1	ENSMUSG00000104417	0	0	0	0.926005	0	1.06382	0	0	0	0	0	0	0.945839	2.96769	0	0	1.30647	1.17466	1.96671	0	0.920381	2.03753	0	0
Gm28415	ENSMUSG00000101714	0	0	0	0	0	0	0	1.00497	1.05762	4.34054	0	0	0	0	0	0	0	0	0	0	0	0	0	0
RP24-72B22.1	ENSMUSG00000102531	4.37663	7.60178	1.71838	3.70402	7.63589	0	4.02275	6.02982	8.46095	2.60432	0	15.3014	0.945839	15.8277	12.56	11.1533	7.8388	3.52398	0	3.33132	0	4.07505	5.91883	2.87533
RP24-424K5.4	ENSMUSG00000103708	0	0	0	0	8.72673	0	0	0	0	0	0	1.17703	0	1.97846	0	0	0	0	0	1.11044	0	2.03753	0	0
RP24-424K5.2	ENSMUSG00000102434	0	0	0	0	3.27252	0	0	2.00994	0	0.868108	0	0	0	0	0	0	1.30647	0	0	0	0	0	0	0.958443
Hs6st1	ENSMUSG00000045216	301.112	442.593	378.903	1132.5	1234.83	1103.18	682.862	1068.28	757.255	1011.35	477.815	615.587	963.81	683.558	1496.44	693.736	484.699	575.584	492.662	618.515	391.162	1284.66	429.115	410.213
RP23-173H19.3	ENSMUSG00000102202	11.3792	16.0482	4.29596	6.48204	9.81757	11.702	6.03413	6.02982	6.34571	19.0984	4.59437	8.23921	18.9168	2.96769	20.6343	8.92264	9.14526	4.69864	3.93343	3.33132	11.0446	6.11258	12.8241	18.2104
Uggt1	ENSMUSG00000037470	1161.56	1288.92	1330.03	1459.38	1507.54	1509.56	1354.66	1337.62	1149.63	1770.07	990.087	1174.68	1600.36	1234.56	2456.38	1370.74	820.461	1092.43	1053.18	901.677	1064.88	2010.02	1054.54	1362.91
Neurl3	ENSMUSG00000047180	18.3818	16.8928	19.7614	27.7802	33.8161	25.5316	45.2559	101.502	30.6709	40.8011	31.3949	21.1865	27.4293	38.58	17.0457	25.6526	35.2746	29.3665	20.6505	85.5038	23.0095	53.9945	19.7294	18.2104
Arid5a	ENSMUSG00000037447	273.102	287.178	323.915	236.131	355.614	277.656	267.513	1189.88	447.373	568.611	193.729	187.148	479.54	512.421	474.589	223.066	265.213	271.347	257.64	1048.25	349.745	618.389	174.606	305.743
RP23-134L6.5	ENSMUSG00000102762	0.875326	3.37857	0	0	0	2.12763	0	4.01988	1.05762	7.81297	6.12583	3.53109	0	0.98923	1.79429	1.11533	0	0	1.96671	6.66264	0	0	1.97294	2.87533
Kansl3	ENSMUSG00000010453	1468.8	1670.7	1651.37	1902.94	2289.68	2221.25	2172.29	2256.16	1797.95	2853.47	1155.48	1611.35	2211.37	1961.64	2379.23	1735.45	1337.82	1623.38	1674.66	1322.53	1737.68	2417.53	1546.79	1683.98
Fer1l5	ENSMUSG00000037432	222.333	346.303	301.576	238.909	308.708	291.486	266.507	290.436	235.849	579.028	211.341	163.607	321.585	289.844	428.835	176.222	146.324	220.836	239.939	228.75	241.14	371.849	242.672	305.743
Lman2l	ENSMUSG00000001143	1228.08	1293.99	1198.57	825.997	967.576	920.202	1130.39	862.265	838.692	1716.25	723.614	732.113	1183.24	864.587	1347.51	795.231	718.556	859.852	901.739	742.884	978.365	1344.77	915.446	1256.52
Cnnm4	ENSMUSG00000037408	174.19	202.714	233.7	297.248	326.162	349.996	204.155	264.307	266.52	382.836	125.58	156.545	317.802	207.738	432.424	205.221	143.711	140.959	123.903	176.56	153.704	336.192	213.078	204.148
RP23-294I17.4	ENSMUSG00000104316	1.75065	0	0	0	0	1.06382	0	0	2.11524	0	0	0	0	0	0	0	0	0	0.983357	1.11044	1.84076	1.01876	0	0
Cnnm3	ENSMUSG00000001138	432.411	473.844	421.004	549.121	598.872	622.333	410.321	451.232	366.994	924.535	392.819	466.104	559.936	429.326	843.316	535.359	305.713	455.768	390.393	299.819	460.191	709.059	529.736	413.089
Ankrd23	ENSMUSG00000067653	6.12728	16.8928	11.1695	1.85201	4.36336	5.31908	2.01138	3.01491	12.6914	19.9665	4.59437	3.53109	9.45839	5.93538	16.1486	3.34599	6.53233	2.34932	17.7004	4.44176	11.965	10.1876	15.7836	12.4598
Ankrd39	ENSMUSG00000079610	211.829	128.386	170.12	145.383	209.442	238.295	236.337	222.098	242.195	245.675	166.929	262.478	190.114	256.211	153.412	218.605	195.97	214.963	166.187	220.977	230.095	254.691	305.806	214.691
Sema4c	ENSMUSG00000026121	152.307	181.598	193.318	501.895	321.798	322.337	271.536	385.909	190.371	299.497	223.593	198.918	280.914	280.941	461.132	196.298	156.776	169.151	159.304	244.297	153.704	479.838	156.849	162.935
D430040D24Rik	ENSMUSG00000087589	7.87793	13.5143	14.6063	54.6343	30.5436	28.7231	22.1251	12.0596	30.6709	20.8346	16.846	30.6028	17.9709	24.7308	30.5029	30.1139	18.2905	28.1919	15.7337	19.9879	16.5669	29.5441	30.5806	15.3351
Fam178b	ENSMUSG00000046337	4.37663	0.844642	4.29596	0.926005	3.27252	0	3.01706	3.01491	7.40333	3.47243	3.82864	1.17703	7.56671	5.93538	0.897145	0	3.9194	1.17466	2.95007	3.33132	0	3.05629	9.86472	4.79221
Gm6428	ENSMUSG00000089906	1.75065	0	0	0.926005	0	0	0	0	0	0	0	0	0	0	5.38287	1.11533	0	0	0	0	0	0	0.986472	0
Cox5b	ENSMUSG00000061518	8330.47	8073.94	7591.82	6159.79	5634.19	5148.87	6202.08	6115.24	7321.89	4543.68	9204.06	7897.87	6672.89	5963.08	4174.41	6989.78	10748.3	7903.12	8415.57	10661.3	7411.83	4199.34	9295.53	8704.58
Actr1b	ENSMUSG00000037351	4990.23	4973.25	5064.93	10246.2	10882.2	9924.35	10652.2	8901.02	8556.14	7392.81	5393.03	9121.98	9514.19	8793.27	9386.82	8904.8	5322.54	5834.54	5154.76	4699.38	4968.22	10261	5962.24	5151.63
RP23-247A1.6	ENSMUSG00000102416	7.87793	10.9803	12.8879	13.8901	6.54505	15.9573	21.1194	16.0795	34.9014	35.5924	18.3775	24.7176	19.8626	19.7846	47.5487	26.7679	7.8388	23.4932	11.8003	8.88351	37.7356	17.319	21.7024	13.4182
RP23-247A1.7	ENSMUSG00000104237	10.5039	7.60178	15.4654	12.0381	21.8168	17.0211	16.091	20.0994	11.6338	41.6692	10.7202	18.8325	9.45839	6.92461	25.12	23.4219	6.53233	5.8733	16.7171	2.22088	18.4076	17.319	23.6753	23.0026
Zap70	ENSMUSG00000026117	68.2754	65.0375	70.4537	27.7802	28.3619	44.6803	32.182	41.2038	24.3252	147.578	53.601	34.1339	37.8335	33.6338	33.1943	34.5752	40.5004	69.305	50.1512	52.1906	79.1528	36.6755	95.6878	68.0494
Gm18828	ENSMUSG00000097291	0.875326	0.844642	2.57757	0	0	0	0	0	0	0	0	2.35406	0	0	0	0	0	0	0	0	0.920381	1.01876	0	0.958443
Tmem131	ENSMUSG00000026116	905.087	1287.23	1133.27	1143.62	1137.75	1041.48	523.963	1158.73	705.432	2471.5	704.47	999.298	997.86	719.17	2511.11	1259.21	521.28	997.287	1015.81	712.902	906.575	1601.5	1242.96	1285.27
RP23-328J8.4	ENSMUSG00000103016	0	0	0	0.926005	0	0	1.00569	0	0	0	0	0	0	0	0	1.11533	0	0	0.983357	0	0	0	0	0
RP23-328J8.2	ENSMUSG00000102930	5.25195	4.22321	1.71838	0	2.18168	1.06382	2.01138	1.00497	2.11524	0	2.29719	0	0.945839	0	1.79429	3.34599	2.61293	0	0.983357	4.44176	1.84076	4.07505	2.95942	0
RP23-328J8.3	ENSMUSG00000103159	0.875326	0.844642	0	1.85201	1.09084	0	1.00569	0	4.23047	0.868108	3.06292	10.5933	0	0	1.79429	2.23066	1.30647	1.17466	1.96671	8.88351	2.76114	0	9.86472	0
Rpl12-ps1	ENSMUSG00000080054	0	0	0	0	0	0	0	0	0	0	0.765729	1.17703	0	0	0	0	0	0	0	0	0	0	0	0
Vwa3b	ENSMUSG00000050122	223.208	242.412	239.714	16.6681	16.3626	27.6592	10.0569	9.04473	29.6133	221.368	64.3212	16.4784	25.5376	22.7523	32.2972	20.076	90.1461	126.863	141.603	111.044	219.051	18.3377	170.66	341.206
RP23-259P18.1	ENSMUSG00000103603	18.3818	10.1357	12.0287	0.926005	3.27252	10.6382	12.0683	0	10.5762	7.81297	6.89156	8.23921	6.62087	5.93538	2.69143	4.46132	19.597	1.17466	8.85022	5.5522	11.965	8.15011	8.87825	3.83377
Cnga3	ENSMUSG00000026114	17.5065	12.6696	5.15515	0	1.09084	0	0	7.03479	0	14.7578	7.65729	1.17703	0	4.94615	6.28001	3.34599	1.30647	16.4453	19.6671	1.11044	13.8057	0	27.6212	8.62598
Inpp4a	ENSMUSG00000026113	3132.79	3555.1	3105.98	5265.27	4789.88	5046.75	4341.55	4546.49	4213.55	4101.81	2292.59	4244.37	4660.15	4239.84	5955.25	4181.37	1980.6	2605.4	2351.21	2203.11	2539.33	5453.44	2824.27	2774.69
4930439A04Rik	ENSMUSG00000086064	0.875326	4.22321	0	1.85201	0	2.12763	2.01138	0	0	0.868108	0	0	0	0	0	0	0	1.17466	0	0	2.76114	0	0	0
RP23-271C13.2	ENSMUSG00000102879	0	0	0.859191	0	0	0	0	0	0	0.868108	0	4.70812	0	0	0	0	0	0	0	1.11044	1.84076	0	0.986472	0.958443
Coa5	ENSMUSG00000026112	2646.11	2904.72	2864.54	2890.99	2786.01	2519.12	3047.23	2462.18	2809.04	2202.39	2586.63	2594.17	2927.37	2961.76	2369.36	2751.52	3016.63	2512.6	2825.19	3115.89	2964.55	2555.06	2772.97	3188.74
Unc50	ENSMUSG00000026111	1675.37	1515.29	1510.46	1368.64	1394.1	1477.64	1921.87	1248.17	1692.19	947.974	1816.31	1404.2	1489.7	1659.93	1022.74	1389.7	1853.88	1562.3	1653.02	1584.6	1601.46	1200.1	1287.35	1393.58
Mgat4a	ENSMUSG00000026110	1317.36	1418.15	1460.63	1297.33	1097.39	1258.5	1257.11	1582.83	1143.29	1635.52	1297.14	1151.14	1226.75	1170.26	1465.04	1243.59	1386.16	1254.54	1418	1537.96	1424.75	1554.63	1193.63	1624.56
RP23-285H9.2	ENSMUSG00000103948	1.75065	1.68928	1.71838	0.926005	1.09084	1.06382	1.00569	1.00497	5.28809	0.868108	0	3.53109	0	0	0.897145	4.46132	1.30647	0	8.85022	1.11044	0.920381	1.01876	2.95942	0
4930594C11Rik	ENSMUSG00000087233	0	0	0.859191	0	0	0	0	0	0	0.868108	0	1.17703	0	0	0	0	0	0	0	0	0	0	3.94589	0
2010300C02Rik	ENSMUSG00000026090	5980.22	7085.7	6045.27	8108.1	9898.29	9440.31	7521.54	6548.39	5576.82	10233.3	5621.98	4896.44	6341.85	5620.81	8354.21	5286.67	5885.63	5593.73	4611.95	4772.67	4623.99	10274.2	5033.97	4984.86
4930556I23Rik	ENSMUSG00000089767	72.652	97.9785	85.9191	19.4461	23.9985	29.7869	26.1479	44.2187	41.2471	93.7557	39.8179	43.5501	24.5918	35.6123	60.1087	37.9212	36.581	68.1303	44.2511	68.8472	73.6305	70.2947	95.6878	83.3845
RP23-402K6.2	ENSMUSG00000104365	7.0026	1.68928	4.29596	0	2.18168	0	0	1.00497	1.05762	4.34054	0	0	0.945839	0	4.48572	1.11533	3.9194	0	1.96671	1.11044	2.76114	2.03753	1.97294	3.83377
RP23-21P10.1	ENSMUSG00000102650	0.875326	4.22321	5.15515	0.926005	2.18168	5.31908	0	2.00994	0	3.47243	1.53146	1.17703	0	0.98923	3.58858	5.57665	0	0	4.91679	4.44176	12.8853	4.07505	1.97294	0.958443
Tsga10	ENSMUSG00000060771	1282.35	1195.17	1273.32	745.434	645.778	744.672	963.449	732.623	851.383	640.664	1115.67	867.471	912.734	994.176	827.167	901.187	1098.74	843.406	1161.35	1161.52	1207.54	660.159	1092.02	1492.3
Gm26805	ENSMUSG00000097268	62.1481	45.6107	58.425	58.3383	40.3611	46.8079	48.273	53.2634	57.1114	51.2184	49.0066	50.6123	53.9128	43.5261	110.349	68.0352	44.4198	65.781	35.4009	44.4176	46.9394	41.7693	53.2695	59.4234
Lipt1	ENSMUSG00000037216	213.579	204.403	173.557	118.529	143.991	117.02	144.819	136.676	148.067	121.535	151.614	123.588	130.526	141.46	113.937	150.57	165.921	151.531	146.52	141.026	145.42	111.045	151.917	139.933
Mitd1	ENSMUSG00000026088	349.255	296.469	289.548	213.907	218.168	269.146	316.792	228.128	320.458	171.885	326.966	280.133	276.185	335.349	164.177	303.37	372.343	236.107	352.042	365.334	320.293	184.396	269.307	323.954
Mrpl30	ENSMUSG00000026087	2187.44	1875.11	1806.02	2226.12	1784.62	1694.66	1818.28	2177.77	2728.66	1124.2	2662.44	2683.63	2068.55	2541.33	1156.42	2535.15	3042.76	2089.72	2182.07	2940.44	2241.13	967.825	2362.6	2206.34
Lyg2	ENSMUSG00000061584	15.7559	13.5143	9.45111	1.85201	0	0	1.00569	1.00497	1.05762	10.4173	11.4859	1.17703	0.945839	0	0	1.11533	16.9841	5.8733	16.7171	1.11044	14.7261	0	26.6348	13.4182
Gm15457	ENSMUSG00000087374	0	0	0	0	0	3.19145	0	0	1.05762	0.868108	3.82864	1.17703	0	0	0	0	0	1.17466	0	0	0	0	0	0
Lyg1	ENSMUSG00000026085	0	0	0	1.85201	0	0	0	0	0	0	0	1.17703	0	0	0	2.23066	0	0	0	0	0	0	0	0
Txndc9	ENSMUSG00000058407	2435.16	2117.52	2092.99	1916.83	1918.79	1886.15	2750.56	1948.64	2298.21	1282.2	2781.13	2015.08	2019.37	2361.29	1325.98	1993.1	3318.42	2255.35	2602.95	2926.01	2118.72	1516.94	1982.81	2092.28
Eif5b	ENSMUSG00000026083	6374.12	5886.31	5452.43	4305	4496.45	4069.1	4837.36	5414.78	4660.93	4344.01	6288.93	5382.56	4934.44	4367.45	4212.99	5078.1	5768.05	5398.74	6066.33	7207.86	4901.95	4964.43	5890.23	5364.4
Rev1	ENSMUSG00000026082	546.203	602.23	595.42	594.495	517.059	603.184	564.191	693.43	452.661	646.74	566.639	539.08	566.557	591.56	571.481	617.893	576.151	575.584	604.765	762.872	592.725	566.432	527.763	673.785
RP23-195A24.4	ENSMUSG00000103804	17.5065	15.2036	24.0574	8.33405	6.54505	6.3829	9.05119	20.0994	8.46095	15.6259	9.95447	5.88515	7.56671	9.8923	17.9429	8.92264	20.9035	10.5719	16.7171	24.4297	22.0891	27.5066	11.8377	26.8364
RP23-195A24.5	ENSMUSG00000102716	0	0	0	0	0	0	0	2.00994	0	3.47243	0	0	0	0	0	0	0	0	0	1.11044	0	0	0.986472	0
Aff3	ENSMUSG00000037138	807.05	1078.61	918.476	926.931	1132.29	961.691	564.191	870.304	725.526	1376.82	622.537	770.955	973.268	764.675	1765.58	801.923	631.023	745.91	749.318	602.968	635.063	1193.99	615.559	736.084
Gm16150	ENSMUSG00000085391	22.7585	16.0482	25.7757	13.8901	14.1809	7.44672	13.0739	18.0895	11.6338	22.5708	36.755	9.41624	10.4042	8.90307	3.58858	10.038	7.8388	19.9692	15.7337	21.0983	19.328	6.11258	39.4589	34.5039
Gm16151	ENSMUSG00000085280	4.37663	10.1357	8.59191	0.926005	2.18168	5.31908	6.03413	4.01988	3.17286	3.47243	3.82864	7.06218	4.72919	5.93538	1.79429	7.80731	3.9194	4.69864	4.91679	5.5522	10.1242	1.01876	4.93236	5.75066
Gm16152	ENSMUSG00000087131	11.3792	6.75714	6.01434	12.0381	2.18168	6.3829	1.00569	9.04473	6.34571	18.2303	19.9089	14.1244	11.3501	11.8708	8.97145	17.8453	3.9194	5.8733	7.86686	8.88351	8.28343	8.15011	1.97294	8.62598
RP24-390D21.4	ENSMUSG00000102984	1.75065	0.844642	0	0	2.18168	0	0	1.00497	0	0	2.29719	0	0	1.97846	2.69143	2.23066	1.30647	1.17466	0	0	0	1.01876	2.95942	0.958443
RP24-187B13.4	ENSMUSG00000102541	0	0	0	0	0	0	0	1.00497	0	0	0	2.35406	0	0	0	0	0	0	0	4.44176	0.920381	1.01876	0	0
RP24-187B13.3	ENSMUSG00000103531	0	0	0	0	1.09084	0	0	1.00497	0	0	0	1.17703	0	0	1.79429	0	0	2.34932	0	0	0.920381	0	0	0
Lonrf2	ENSMUSG00000048814	2654.86	3167.41	2764.88	4858.75	4890.24	4439.31	3040.19	4015.86	2748.75	6109.74	2522.31	2818.99	3910.1	2922.19	5837.72	3164.19	2141.3	3067.04	2821.25	1688.98	2762.06	5557.35	2979.15	2980.76
Chst10	ENSMUSG00000026080	2153.3	2180.02	2152.27	2004.8	1982.06	1738.28	2559.48	2527.5	2111.01	2056.55	1673.12	1935.04	2489.45	2136.74	2310.15	2091.24	1873.47	1703.26	2066.03	2183.12	1884.94	2460.31	1998.59	2168.96
RP23-101P2.3	ENSMUSG00000103647	2.62598	1.68928	0	0	0	1.06382	0	1.00497	0	0	0	0	0	0	0	1.11533	2.61293	2.34932	0	1.11044	0.920381	2.03753	1.97294	1.91689
Nms	ENSMUSG00000067604	13.1299	12.6696	9.45111	0	4.36336	0	0	12.0596	0	16.494	26.0348	4.70812	0	5.93538	2.69143	3.34599	31.3552	22.3186	33.4342	5.5522	6.44267	1.01876	27.6212	13.4182
Pdcl3	ENSMUSG00000026078	1419.78	1337.91	1250.98	1142.69	890.126	843.607	1220.9	1016.03	1361.16	737.024	1680.77	1204.1	1044.21	1284.02	750.91	1142.1	1723.23	1192.28	1503.55	1595.7	1282.09	732.491	1411.64	1084.96
RP23-101P2.6	ENSMUSG00000103046	49.0182	58.2803	54.1291	59.2643	42.5428	28.7231	23.1308	52.2585	28.5557	61.6357	65.0869	17.6555	25.5376	45.5046	69.0801	26.7679	33.9681	58.733	44.2511	39.9758	75.4713	44.8256	62.1478	72.8416
RP24-226L19.1	ENSMUSG00000104188	0	0	0	0	2.18168	1.06382	0	0	0	0	0	2.35406	0	0	0	0	0	0	0	0	0	0	0	1.91689
RP24-226L19.2	ENSMUSG00000103182	0	0	0	0	1.09084	0	0	1.00497	0	0.868108	0	0	0.945839	0	2.69143	0	0	0	0	0	0.920381	0	0	0
Mir6349	ENSMUSG00000098833	0	0	1.71838	0	0	0	0	0	0	0	0	0	0	0	0	0	0	0	0	0	0	0	0	0
Npas2	ENSMUSG00000026077	801.798	961.203	729.454	1174.17	1457.36	1191.47	745.215	999.946	840.807	864.635	614.88	750.945	1089.61	838.867	1641.77	732.772	756.444	690.701	473.978	564.103	452.828	1371.26	371.9	475.388
Gm20428	ENSMUSG00000092553	0	0	1.71838	0	0	2.12763	0	2.00994	1.05762	0	0	1.17703	0	1.97846	3.58858	0	2.61293	2.34932	5.90014	0	0	0	0	0
Gm3617	ENSMUSG00000092563	17.5065	9.29106	8.59191	0	4.36336	2.12763	4.02275	3.01491	5.28809	5.20865	2.29719	9.41624	5.67503	2.96769	7.17716	13.384	0	7.04796	5.90014	15.5461	5.52229	11.2064	6.90531	2.87533
Rpl31	ENSMUSG00000073702	8350.61	8662.65	6892.43	6803.36	5182.59	4013.78	3133.72	7081.02	11274.2	3903.01	9164.24	11061.7	6246.32	9169.18	3626.26	9319.7	13173.1	7032.69	8426.39	12600.2	8053.33	2216.83	10219.9	8264.65
Tbc1d8	ENSMUSG00000003134	926.97	1087.9	767.258	722.284	759.225	656.375	503.85	401.988	573.229	553.853	388.99	506.123	523.049	676.634	674.653	527.551	738.153	583.806	441.527	527.459	334.098	605.145	409.386	301.909
RP24-539E18.5	ENSMUSG00000102607	2.62598	0.844642	0	0	0	0	0	0	0	2.60432	0	1.17703	0	0	0	0	0	0	0	0	0	0	0	0
Cnot11	ENSMUSG00000003135	845.564	836.196	762.962	1219.55	1369.01	1215.94	1088.15	1132.6	1131.65	979.226	944.909	940.447	1095.28	1060.45	1001.21	949.146	799.557	886.869	713.917	758.43	652.55	1339.67	661.923	619.154
Gm15832	ENSMUSG00000085894	86.6572	129.23	105.681	80.5625	63.2688	73.4034	105.597	59.2933	76.1485	90.2832	202.918	74.1529	70.9379	53.4184	82.5373	94.8031	99.2914	90.4489	168.154	127.701	126.092	100.858	99.6337	95.8443
Snord89	ENSMUSG00000077704	13.1299	21.1161	9.45111	4.63003	22.9077	4.25527	20.1138	6.02982	9.51857	8.68108	35.2235	5.88515	5.67503	9.8923	10.7657	7.80731	33.9681	17.6199	17.7004	15.5461	9.20381	9.16887	16.77	22.0442
Rnf149	ENSMUSG00000048234	644.24	645.307	659	894.521	806.132	672.332	752.254	659.261	654.666	618.961	1447.99	603.816	599.662	648.935	562.51	532.013	1161.45	910.362	960.74	785.08	711.455	623.483	772.408	611.486
Gm23722	ENSMUSG00000064936	0	3.37857	1.71838	0.926005	0	0	0	1.00497	1.05762	0.868108	1.53146	1.17703	0.945839	0	1.79429	0	5.22586	0	0	2.22088	0	0	0	1.91689
RP24-505E24.2	ENSMUSG00000102471	0	0	0	0	1.09084	0	1.00569	2.00994	0	0.868108	1.53146	0	5.67503	0	0.897145	1.11533	1.30647	2.34932	0.983357	8.88351	0	1.01876	0.986472	1.91689
Creg2	ENSMUSG00000050967	2205.82	2354.02	2288.89	6293.13	5229.49	5629.72	3428.39	4211.83	3305.06	3711.16	3223.72	3753.55	3282.06	3256.55	3995.88	3895.85	3080.65	3158.66	2764.22	2303.05	2427.05	4155.54	2547.07	2950.09
D930019O06Rik	ENSMUSG00000097083	19.2572	18.5821	24.9166	128.715	76.3589	76.5948	58.3299	76.3777	42.3047	39.0649	56.6639	71.7988	53.9128	49.4615	78.9487	66.9198	48.3392	44.6371	52.1179	17.767	28.5318	50.9382	26.6348	21.0857
Rfx8	ENSMUSG00000057173	8.75326	3.37857	10.3103	6.48204	3.27252	7.44672	3.01706	3.01491	14.8067	4.34054	6.12583	2.35406	5.67503	8.90307	2.69143	12.2686	7.8388	16.4453	19.6671	11.1044	16.5669	3.05629	15.7836	6.7091
Gm3646	ENSMUSG00000091937	0	0	0	0	0	0	0	0	0	0.868108	0	2.35406	0.945839	0	0	0	0	0	0	0	0	0	0	2.87533
1700066B17Rik	ENSMUSG00000101634	0	0	1.71838	0.926005	1.09084	1.06382	0	0	0	0	4.59437	0	0.945839	2.96769	0	1.11533	0	3.52398	0	1.11044	0	0	0.986472	0
Map4k4	ENSMUSG00000026074	2817.67	3999.38	3584.55	3182.68	2898.37	2848.9	2990.92	3554.58	2873.55	4815.39	3007.02	3082.64	3253.68	2958.79	3994.09	3243.38	2739.66	2936.65	3857.71	3335.76	3370.44	3560.58	3759.45	3596.08
RP24-127D13.5	ENSMUSG00000102985	26.2598	27.8732	24.9166	25.0021	14.1809	20.2125	40.2275	28.1392	27.4981	44.2735	20.6747	23.5406	30.2668	19.7846	49.3429	42.3826	22.2099	31.7158	17.7004	8.88351	24.8503	39.7318	60.1748	38.3377
Il1r2	ENSMUSG00000026073	9.62858	10.1357	14.6063	71.3024	43.6336	22.3402	18.1024	26.1292	25.3828	19.9665	73.51	34.1339	6.62087	17.8061	6.28001	17.8453	53.5651	51.6851	35.4009	28.8714	11.0446	13.2439	15.7836	12.4598
Gm16894	ENSMUSG00000097899	35.013	27.0286	28.3533	44.4483	30.5436	27.6592	23.1308	30.1491	39.1319	24.307	42.1151	43.5501	34.996	31.6554	58.3144	34.5752	50.9522	37.5891	28.5174	31.0923	27.6114	55.0132	42.4183	25.878
RP24-127D13.2	ENSMUSG00000102975	0	0	0	2.77802	0	0	0	0	0	0.868108	0	0	0	0	0.897145	0	2.61293	0	0	1.11044	0.920381	1.01876	0.986472	0.958443
Il1r1	ENSMUSG00000026072	642.489	583.648	578.236	120.381	374.159	307.443	234.325	285.412	322.574	596.39	422.682	89.4543	178.763	338.317	271.835	128.263	573.539	561.488	529.046	538.563	725.26	298.498	357.103	605.736
RP24-317P24.1	ENSMUSG00000103560	2.62598	0	2.57757	0	0	0	1.00569	0	0	0	0	1.17703	1.89168	0	2.69143	1.11533	1.30647	0	0	7.77307	0	0	0	1.91689
Il1rl2	ENSMUSG00000070942	14.0052	21.9607	19.7614	25.9282	52.3604	35.106	34.1934	40.1988	35.959	36.4605	22.9719	34.1339	20.8084	37.5908	45.7544	18.9606	24.8229	32.8905	21.6339	35.5341	27.6114	31.5817	21.7024	14.3766
RP23-100P14.3	ENSMUSG00000103230	0.875326	0	0	0	0	1.06382	1.00569	0	1.05762	2.60432	0	1.17703	0	0	0	1.11533	2.61293	0	0.983357	0	1.84076	4.07505	0	0
Il1rl1	ENSMUSG00000026069	4.37663	0.844642	6.01434	2.77802	17.4535	6.3829	16.091	7.03479	8.46095	13.0216	9.18875	8.23921	1.89168	10.8815	0.897145	12.2686	20.9035	24.6679	7.86686	0	14.7261	14.2627	0.986472	2.87533
Il18r1	ENSMUSG00000026070	0	1.68928	2.57757	3.70402	0	4.25527	2.01138	5.02485	1.05762	2.60432	0.765729	5.88515	0.945839	4.94615	2.69143	2.23066	0	2.34932	1.96671	1.11044	0.920381	2.03753	0	1.91689
Il18rap	ENSMUSG00000026068	3.5013	5.06785	8.59191	1.85201	8.72673	3.19145	6.03413	5.02485	4.23047	6.94486	12.2517	0	1.89168	7.91384	2.69143	4.46132	15.6776	8.22263	5.90014	2.22088	14.7261	4.07505	1.97294	2.87533
Slc9a4	ENSMUSG00000026065	391.271	180.753	435.61	22.2241	34.9069	61.7014	22.1251	67.333	52.8809	328.145	279.491	44.7271	80.3963	50.4507	29.6058	53.5359	232.551	261.949	228.139	399.758	484.12	26.4878	362.035	645.99
RP23-346B12.4	ENSMUSG00000102676	6.12728	0	0.859191	0	0	0	0	0	0	6.94486	0	0	0	0	0	0	1.30647	3.52398	0	1.11044	3.68152	0	1.97294	4.79221
Slc9a2	ENSMUSG00000026062	462.172	402.05	519.811	123.159	125.447	169.147	163.927	184.915	189.314	643.268	326.966	211.865	186.33	183.008	204.549	231.989	300.487	415.83	230.106	385.322	505.289	191.528	414.318	590.401
RP23-413K6.3	ENSMUSG00000103679	7.0026	8.44642	0.859191	0	1.09084	0	0	1.00497	4.23047	0	0.765729	0	1.89168	0	0	0	0	0	1.96671	0	4.60191	5.09382	0	0
RP23-413K6.4	ENSMUSG00000103270	5.25195	1.68928	5.15515	0.926005	3.27252	5.31908	4.02275	6.02982	0	6.94486	3.82864	4.70812	2.83752	5.93538	3.58858	3.34599	3.9194	2.34932	0.983357	2.22088	2.76114	9.16887	0	15.3351
Mfsd9	ENSMUSG00000041945	28.8857	25.3393	30.9309	37.9662	29.4527	28.7231	46.2616	37.1839	27.4981	34.7243	17.6118	36.4879	41.6169	31.6554	41.2686	28.9986	11.7582	41.1131	31.4674	21.0983	34.0541	36.6755	17.7565	36.4208
Tmem182	ENSMUSG00000079588	8.75326	1.68928	15.4654	3.70402	5.45421	1.06382	0	0	6.34571	2.60432	12.2517	1.17703	10.4042	5.93538	4.48572	0	2.61293	12.9213	7.86686	12.2148	11.965	3.05629	0.986472	10.5429
Gm29260	ENSMUSG00000100832	2.62598	11.825	11.1695	5.55603	6.54505	2.12763	8.0455	2.00994	12.6914	2.60432	3.06292	10.5933	3.78335	9.8923	9.86859	6.69198	5.22586	4.69864	5.90014	13.3253	1.84076	2.03753	3.94589	0
Gm9915	ENSMUSG00000053640	2.62598	1.68928	0.859191	0.926005	0	0	5.02844	1.00497	0	0	0.765729	1.17703	4.72919	1.97846	0	1.11533	2.61293	0	2.95007	2.22088	0.920381	0	1.97294	1.91689
Gm28175	ENSMUSG00000101299	63.0234	50.6785	70.4537	27.7802	56.7237	48.9356	75.4266	56.2783	77.2062	29.5157	24.5033	74.1529	34.996	65.2892	67.2858	76.9578	39.194	32.8905	44.2511	65.5159	69.0286	70.2947	26.6348	45.0468
Gm28140	ENSMUSG00000100180	0	0	0.859191	0	0	2.12763	0	0	0	0	0	1.17703	0	0	0	0	0	0	0	1.11044	0	0	0	0
RP23-480H8.1	ENSMUSG00000103106	0	0	0.859191	0	1.09084	2.12763	3.01706	0	0	0.868108	0	1.17703	0.945839	0	0	0	0	4.69864	0	0	0	0	0	0
Pantr1	ENSMUSG00000060424	2000.12	2082.04	1769.93	1687.18	1144.29	1608.49	1783.08	1266.26	1834.97	670.179	2109.58	1706.69	2017.47	1621.35	1287.4	1658.5	1886.54	1431.91	1484.87	2556.23	1578.45	869.005	1557.64	2509.2
RP23-71K9.3	ENSMUSG00000104199	6.12728	8.44642	4.29596	2.77802	0	1.06382	0	0	2.11524	4.34054	0.765729	4.70812	0	5.93538	8.97145	2.23066	2.61293	2.34932	2.95007	4.44176	4.60191	5.09382	11.8377	6.7091
Pou3f3	ENSMUSG00000045515	2852.69	3754.43	3345.69	3351.21	3280.16	3102.09	3574.21	3377.71	3302.94	2897.74	2518.48	3438.1	3057.9	3042.87	4092.77	3516.64	2700.47	2384.56	3142.81	2933.78	2963.63	3797.95	2960.4	2442.11
Gm20646	ENSMUSG00000093436	82.2806	54.9017	89.3559	58.3383	66.5413	82.9777	96.546	83.4125	84.6095	40.8011	65.8527	77.684	68.1004	91.0092	50.2401	97.0338	104.517	71.6543	62.9349	97.7186	69.0286	57.0508	77.9313	52.7143
Pantr2	ENSMUSG00000097063	83.1559	130.92	95.3702	62.9684	67.6322	73.4034	97.5517	71.3529	81.4366	79.8659	83.4644	57.6745	80.3963	68.2569	103.172	31.2293	117.582	82.2263	114.069	108.823	100.322	76.4073	35.513	88.1767
Gm28525	ENSMUSG00000099784	34.1377	51.5232	48.1147	71.3024	61.0871	75.531	77.4379	69.343	64.5147	66.8443	64.3212	95.3394	40.6711	72.2138	41.2686	57.9972	33.9681	51.6851	35.4009	67.7368	49.7006	123.27	67.0801	35.4624
Mrps9	ENSMUSG00000060679	1681.5	1538.94	1497.57	1194.55	1111.57	1041.48	1180.68	1204.96	1366.44	1008.74	1706.04	1606.65	1188.92	1417.57	965.328	1505.7	1782.02	1500.04	1405.22	1801.13	1532.43	1044.23	1826.95	1454.92
Gm23126	ENSMUSG00000077448	0	0	0	0	0	0	0	0	0	0	0	0	0	0	0	0	0	0	0	0	0	0	1.97294	0
Gpr45	ENSMUSG00000041907	274.852	291.402	286.111	636.166	421.065	394.676	285.615	330.635	349.014	356.792	576.594	283.664	284.697	332.381	300.543	313.408	420.682	365.32	328.441	312.033	304.646	280.16	382.751	306.702
Gm24001	ENSMUSG00000089088	0	0.844642	0	0	0	0	0	0	0	0.868108	0	0	0	0	0	0	0	0	0	0	0	0	0	0
Tgfbrap1	ENSMUSG00000070939	764.159	938.398	940.815	1468.64	1468.27	1218.07	1095.19	1274.3	1005.8	1543.5	847.662	943.978	1282.56	1148.5	1594.23	1046.18	718.556	1045.45	954.84	644.055	875.282	1409.97	922.352	1025.53
Gm28782	ENSMUSG00000100269	0	0	0	0	0	0	1.00569	0	0	0	2.29719	0	0	0	0	1.11533	0	0	0	0	0	0	0	0.958443
8430432A02Rik	ENSMUSG00000041878	37.639	25.3393	16.3246	12.9641	27.271	35.106	27.1536	12.0596	12.6914	23.4389	15.3146	5.88515	12.2959	27.6984	12.56	11.1533	23.5164	22.3186	19.6671	27.761	23.9299	27.5066	3.94589	22.0442
AI597479	ENSMUSG00000010290	1545.82	1457.85	1512.18	1235.29	1173.75	1159.56	1389.86	1175.82	1209.92	985.302	1468.67	1075.81	1118.93	1205.87	1062.22	1064.03	1885.23	1302.7	1739.56	1674.54	1662.21	997.369	1401.78	1630.31
Fhl2	ENSMUSG00000008136	709.889	588.716	665.014	2164.07	1978.79	2080.83	1879.63	1498.41	1383.37	533.018	1452.59	1438.33	1205	1274.13	966.225	1215.71	1269.88	1077.16	729.651	1373.61	669.117	1499.62	706.314	636.406
Gm8210	ENSMUSG00000094497	5.25195	0	263.772	307.434	188.716	10.6382	50.2844	267.322	461.122	0	514.57	42.3731	4.72919	384.811	0.897145	56.8819	463.795	0	457.261	589.643	372.754	0	5.91883	5.75066
Gm29040	ENSMUSG00000099576	0	1.68928	0	0	0	0	0	0	0	0	0	0	0	0	0	0	0	0	0	0	0.920381	0	0	0
Nck2	ENSMUSG00000066877	711.64	740.751	716.566	1324.19	1014.48	1074.46	950.375	1062.25	872.535	1027.84	775.683	575.568	1001.64	787.427	1056.84	680.352	666.298	765.879	728.668	807.289	724.34	1156.3	585.965	768.671
RP23-389C9.3	ENSMUSG00000103422	0	3.37857	0.859191	0	0	0	0	2.00994	0	0.868108	0	1.17703	0.945839	0	0.897145	1.11533	0	0	2.95007	2.22088	0.920381	0	0	0
RP23-435E15.3	ENSMUSG00000103945	19.2572	16.8928	11.1695	3.70402	4.36336	2.12763	2.01138	14.0696	0	26.9113	13.7831	5.88515	7.56671	1.97846	18.84	13.384	7.8388	7.04796	2.95007	19.9879	12.8853	14.2627	10.8512	10.5429
1500015O10Rik	ENSMUSG00000026051	1230.71	221.296	2004.49	80.5625	61.0871	85.1054	87.4948	159.79	100.474	906.305	1385.97	74.1529	104.042	84.0846	32.2972	82.5345	171.147	1194.63	2009.98	1411.37	259.547	81.5011	2046.93	2004.1
Gm29155	ENSMUSG00000100764	8.75326	2.53393	0.859191	1.85201	5.45421	7.44672	11.0626	3.01491	9.51857	5.20865	3.06292	14.1244	2.83752	4.94615	8.97145	11.1533	3.9194	5.8733	10.8169	8.88351	3.68152	10.1876	7.89178	14.3766
Gm29157	ENSMUSG00000100635	15.7559	1.68928	20.6206	4.63003	5.45421	0	2.01138	10.0497	2.11524	6.94486	19.9089	4.70812	2.83752	4.94615	2.69143	2.23066	6.53233	10.5719	6.8835	6.66264	8.28343	4.07505	8.87825	14.3766
Gm29156	ENSMUSG00000100480	18.3818	20.2714	12.8879	10.1861	18.5443	15.9573	10.0569	12.0596	13.749	12.1535	16.0803	9.41624	23.646	12.86	18.84	21.1913	14.3711	16.4453	11.8003	17.767	15.6465	24.4503	13.8106	8.62598
Uxs1	ENSMUSG00000057363	2233.83	2023.76	2001.06	1864.05	1974.42	2047.85	3150.82	2021	2530.88	1500.96	2111.11	2212.82	2201.91	2501.76	1770.07	2248.51	2282.4	1924.09	1892.96	2213.11	2024.84	2098.65	2042.98	1980.14
Gm16103	ENSMUSG00000090243	0.875326	0.844642	0.859191	1.85201	0	2.12763	0	2.00994	1.05762	0	0	1.17703	0	0	0	3.34599	0	1.17466	1.96671	2.22088	0.920381	2.03753	3.94589	0
Gm19587	ENSMUSG00000100701	0.875326	5.06785	4.29596	0	3.27252	4.25527	0	0	0	1.73622	0	0	3.78335	2.96769	1.79429	0	11.7582	3.52398	0	2.22088	0.920381	2.03753	1.97294	9.58443
Tpp2	ENSMUSG00000041763	2207.57	2054.17	2345.59	2125.18	2060.6	1956.36	1701.62	1873.26	1998.9	1595.58	2579.74	2141.02	1972.07	2006.16	2093.94	2112.44	2829.81	2337.57	2527.23	2893.8	2395.75	1688.09	2034.11	2477.57
Mettl21c	ENSMUSG00000047343	7.0026	4.22321	2.57757	0.926005	1.09084	5.31908	3.01706	17.0845	6.34571	7.81297	2.29719	7.06218	5.67503	11.8708	4.48572	13.384	18.2905	8.22263	13.767	37.7549	13.8057	13.2439	19.7294	4.79221
Gm15838	ENSMUSG00000090106	0	0	0	0	0	0	0	2.00994	0	0	0	0	0	0	0	1.11533	0	0	0	1.11044	2.76114	0	0	0
Gm8251	ENSMUSG00000091844	4.37663	5.06785	5.15515	1.85201	9.81757	2.12763	2.01138	9.04473	6.34571	4.34054	1.53146	40.019	2.83752	6.92461	4.48572	27.8833	6.53233	1.17466	11.8003	23.3192	8.28343	6.11258	38.4724	4.79221
Tex30	ENSMUSG00000026049	140.052	123.318	101.385	237.057	170.171	186.168	237.342	120.596	162.873	41.6692	203.684	165.961	162.684	162.234	86.1259	132.724	178.986	117.466	154.387	169.897	87.4362	119.195	116.404	114.055
Kdelc1	ENSMUSG00000026047	246.842	304.071	272.364	144.457	186.534	195.742	185.047	123.611	178.738	171.885	214.404	174.2	209.976	196.857	185.709	165.069	226.019	299.539	285.174	182.112	303.726	194.584	220.97	276.032
Bivm	ENSMUSG00000041684	969.861	901.233	838.571	903.781	841.039	905.308	903.108	997.936	1126.36	747.441	1068.19	987.528	796.396	1096.07	734.761	950.262	1282.95	953.825	1022.69	1006.06	1086.05	702.947	905.582	958.443
Ercc5	ENSMUSG00000026048	1134.42	1092.12	1083.44	813.033	850.856	904.244	840.755	917.538	1005.8	825.571	1022.25	989.882	832.338	1040.67	871.127	890.034	1192.8	990.239	1017.77	1213.71	1072.24	942.356	994.364	1016.91
Mettl21e	ENSMUSG00000046828	3.5013	0.844642	0	1.85201	4.36336	6.3829	5.02844	2.00994	4.23047	0	2.29719	1.17703	6.62087	4.94615	0.897145	3.34599	1.30647	2.34932	0	1.11044	0.920381	5.09382	1.97294	3.83377
Gm15833	ENSMUSG00000089703	0.875326	3.37857	0.859191	0	3.27252	2.12763	7.03981	2.00994	1.05762	0.868108	1.53146	3.53109	0	3.95692	4.48572	2.23066	6.53233	4.69864	0	1.11044	0.920381	4.07505	4.93236	0
Gm5700	ENSMUSG00000100966	0	1.68928	0	0	0	0	0	0	0	0	0	0	0	0	0	0	1.30647	0	0	0	0	0	0	0
Txn-ps1	ENSMUSG00000101567	1.75065	0	0	0	0	0	0	0	0	0	0	0	0	0.98923	0	0	0	0	0	0	0	0	0	0
Gulp1	ENSMUSG00000056870	393.896	272.819	375.467	157.421	145.082	129.786	183.035	200.994	225.273	244.806	303.994	205.98	163.63	243.351	120.217	255.411	269.132	217.312	354.992	416.415	270.592	128.364	380.778	370.917
RP23-68D4.1	ENSMUSG00000102319	7.0026	7.60178	2.57757	0.926005	3.27252	0	0	0	1.05762	0.868108	0	5.88515	5.67503	1.97846	0	3.34599	1.30647	3.52398	1.96671	11.1044	1.84076	3.05629	1.97294	0.958443
Gm16102	ENSMUSG00000089877	0.875326	0.844642	0	0	0	0	0	0	0	0	0	0	0	0	2.69143	0	0	4.69864	0	0	0	0	0	0
4930521E06Rik	ENSMUSG00000101701	0	0	0.859191	0	1.09084	0	0	2.00994	0	0	0.765729	2.35406	0	1.97846	1.79429	1.11533	0	1.17466	0.983357	0	0	0	4.93236	0
RP24-541P18.1	ENSMUSG00000103071	0	0	0	0	1.09084	0	0	0	0	0	0	0	0	0	0	0	0	1.17466	0	0	0	0	0.986472	0
Col3a1	ENSMUSG00000026043	35.013	31.2518	33.5085	207.425	238.894	252.125	183.035	117.582	67.6876	104.173	137.065	25.8947	114.446	45.5046	191.092	46.8439	97.9849	133.911	138.653	41.0862	54.3025	156.89	23.6753	99.678
Col5a2	ENSMUSG00000026042	190.821	146.123	239.714	289.84	173.444	261.699	166.944	159.79	104.704	259.564	498.489	136.535	205.247	105.848	176.737	149.454	249.535	333.604	161.271	128.811	282.557	277.104	281.145	361.333
RP24-370G18.1	ENSMUSG00000104476	0	0	1.71838	0	1.09084	3.19145	1.00569	2.00994	0	0	4.59437	0	2.83752	0	0.897145	0	6.53233	1.17466	0	1.11044	1.84076	2.03753	1.97294	0
Gm23974	ENSMUSG00000065255	0	1.68928	0	0	0	0	0	0	0	0	0	0	0	0	0	0	0	0	0	0	0	0	0	0
Gm8307	ENSMUSG00000100843	3.5013	2.53393	2.57757	0.926005	0	0	3.01706	0	0	5.20865	1.53146	0	0	0	0.897145	0	0	0	3.93343	1.11044	0.920381	0	0.986472	0.958443
Wdr75	ENSMUSG00000025995	1362.01	1137.73	1326.59	1094.54	1135.57	999.988	1088.15	1271.29	1256.45	1052.15	1555.96	1312.39	1069.74	1242.47	925.853	1346.2	1842.12	1286.25	1369.82	1881.08	1381.49	870.024	1448.14	1334.15
Gm28906	ENSMUSG00000099850	0	0	0	0.926005	0	1.06382	1.00569	1.00497	0	0	0	16.4784	0	0	1.79429	2.23066	0	0	0	1.11044	0	0	11.8377	0.958443
Gm5526	ENSMUSG00000084817	141.803	83.6196	76.468	99.0826	88.3581	111.701	187.058	124.616	164.989	40.8011	126.345	148.306	94.5839	142.449	52.9315	153.916	101.904	66.9557	109.153	131.032	105.844	101.876	132.187	52.7143
Gm5269	ENSMUSG00000098549	0	0	0	0	0	1.06382	0	0	0	0.868108	0	3.53109	0	0	0	0	0	0	0	1.11044	0	3.05629	0.986472	0
Gm18303	ENSMUSG00000099381	0	0	0	0	0	0	0	2.00994	0	0	0	0	0	0	0	0	0	0	0	1.11044	0	0	2.95942	0
Slc40a1	ENSMUSG00000025993	182.943	137.677	217.375	238.909	201.806	205.317	256.45	259.282	164.989	177.094	309.354	128.296	177.818	195.868	164.177	109.302	177.679	246.679	223.222	431.961	237.458	209.865	107.525	236.735
Gm18849	ENSMUSG00000099432	0.875326	0	0	0	0	0	0	0	0	0.868108	0	0	0	0	0	0	0	0	0.983357	1.11044	2.76114	0	0	0
Dnah7b	ENSMUSG00000041144	165.437	179.064	250.025	59.2643	91.6307	76.5948	59.3356	109.542	82.4943	210.95	186.072	111.818	62.4253	92.9877	67.2858	107.072	171.147	213.788	377.609	202.1	260.468	83.5386	352.171	197.439
Gm8326	ENSMUSG00000101262	0	0	0	0	1.09084	0	2.01138	1.00497	0	0	0	1.17703	0	0	0	0	0	0	0	1.11044	0	0	2.95942	1.91689
Dnah7c	ENSMUSG00000101337	109.416	92.9106	93.6519	212.981	213.805	275.529	232.314	166.825	225.273	76.3935	121.751	356.64	128.634	212.685	161.486	322.331	121.501	128.038	113.086	97.7186	114.127	196.621	132.187	78.5923
Slc39a10	ENSMUSG00000025986	3899.58	4126.08	4326.89	10483.3	6781.76	8625.43	7445.11	7146.34	8052.71	2931.6	4157.91	8185.07	7926.13	8078.05	10071.3	8890.3	3933.77	3521.63	4291.37	3839.9	4244.8	5979.12	3686.45	4884.22
Gm28151	ENSMUSG00000100213	139.177	137.677	131.456	164.829	245.439	152.126	162.921	107.532	144.894	165.809	142.426	109.464	160.793	140.471	161.486	70.2658	88.8397	124.514	83.5854	115.486	160.146	229.222	49.3236	135.14
RP24-287C2.1	ENSMUSG00000103129	0	2.53393	0	1.85201	0	0	0	1.00497	0	0.868108	0	1.17703	0	0	0	0	0	0	1.96671	0	0.920381	0	0	0
Gm28825	ENSMUSG00000101921	1.75065	0	0	0	0	0	0	0	0	0	0	0	0	0	0	0	0	0	0	0	0	0	0	0
Gm28826	ENSMUSG00000101447	0	0	0	0	0	1.06382	0	0	1.05762	0	3.82864	1.17703	0	3.95692	1.79429	0	0	0	0	0	0	0	0.986472	0
Gm4852	ENSMUSG00000081185	0	1.68928	0	0	0	0	0	1.00497	1.05762	0	0.765729	1.17703	0	0	0.897145	0	0	0	0	1.11044	0	1.01876	0	0.958443
RP23-240G10.1	ENSMUSG00000103246	0	0	0	0.926005	0	0	0	2.00994	0	0	0.765729	0	0	0	1.79429	0	0	0	0	0	0	0	0	0
Mir6350	ENSMUSG00000098876	0	0	0	0	0	0	0	0	0	0	0	3.53109	0	1.97846	0	0	0	0	0	0	0	0	0	0
RP23-241J21.2	ENSMUSG00000104067	1.75065	0	0	0	0	1.06382	0	0	1.05762	0	0	0	0	0	0.897145	0	0	2.34932	0	0	0	2.03753	0	0
Gm8337	ENSMUSG00000100033	1.75065	2.53393	2.57757	1.85201	3.27252	1.06382	0	2.00994	0	1.73622	3.06292	7.06218	2.83752	0	0	1.11533	2.61293	1.17466	5.90014	2.22088	3.68152	2.03753	0.986472	2.87533
Gm8357	ENSMUSG00000097883	0	0	0	0	0	0	0	0	0	0	0	0	0	0	0	0	2.61293	0	0	0	0	0	0	0
Gm28321	ENSMUSG00000100816	0.875326	0	0.859191	0	0	0	1.00569	0	0	0	0	0	0	0	0	0	2.61293	0	0	1.11044	0	1.01876	0	0
Tmeff2	ENSMUSG00000026109	2158.55	2448.62	2364.49	2506.7	2384.58	2091.46	2268.83	1797.89	2081.39	1894.21	3020.8	2097.47	2235.96	1999.23	2016.78	1941.79	2146.52	2499.68	2438.73	1946.6	1993.55	1705.41	1946.31	2330.93
Gm28322	ENSMUSG00000100671	25.3844	3.37857	25.7757	0	0	1.06382	2.01138	2.00994	1.05762	5.20865	4.59437	1.17703	1.89168	1.97846	6.28001	0	7.8388	4.69864	8.85022	9.99395	10.1242	6.11258	0	9.58443
Gm25736	ENSMUSG00000092906	0.875326	1.68928	0	0.926005	0	0	1.00569	0	0	0	1.53146	0	0	0	0	2.23066	0	0	0.983357	1.11044	1.84076	0	0	0
Gm28319	ENSMUSG00000101242	0.875326	14.3589	6.01434	8.33405	2.18168	8.51054	8.0455	2.00994	4.23047	9.54919	12.2517	4.70812	6.62087	11.8708	7.17716	8.92264	7.8388	1.17466	7.86686	14.4357	12.8853	3.05629	14.7971	12.4598
Gm28320	ENSMUSG00000099924	74.4027	58.2803	37.8044	32.4102	20.726	20.2125	18.1024	45.2237	51.8233	42.5373	94.1846	78.861	24.5918	28.6877	26.9143	81.4191	47.0328	34.0652	35.4009	53.3011	46.0191	43.8068	94.7013	38.3377
Gm29325	ENSMUSG00000099625	31.5117	32.0964	13.7471	2.77802	14.1809	23.404	18.1024	29.1441	22.21	30.3838	36.755	25.8947	9.45839	16.8169	18.84	28.9986	18.2905	22.3186	32.4508	17.767	26.6911	33.6192	55.2425	9.58443
9330175M20Rik	ENSMUSG00000101799	4.37663	4.22321	7.73272	17.5941	21.8168	23.404	8.0455	18.0895	16.9219	17.3622	13.0174	14.1244	11.3501	12.86	5.38287	27.8833	10.4517	8.22263	13.767	8.88351	13.8057	12.2252	13.8106	5.75066
Sdpr	ENSMUSG00000045954	614.479	370.798	463.104	586.161	821.403	784.033	664.76	757.748	381.8	453.152	490.832	404.898	628.037	402.617	385.772	398.173	374.956	565.012	583.131	454.17	418.773	541.982	485.344	472.512
Gm5253	ENSMUSG00000099741	0	2.53393	2.57757	0.926005	0	2.12763	1.00569	1.00497	0	0.868108	2.29719	0	0.945839	0	2.69143	1.11533	0	2.34932	4.91679	0	3.68152	4.07505	1.97294	3.83377
1700072G22Rik	ENSMUSG00000101702	0	0	0	1.85201	1.09084	0	0	1.00497	0	2.60432	1.53146	7.06218	0	0	0	1.11533	0	1.17466	0	0	0	0	13.8106	0
Nabp1	ENSMUSG00000026107	680.128	504.251	692.508	750.064	677.412	572.334	804.55	325.61	619.765	350.716	1709.87	467.281	540.074	568.807	497.915	516.398	1079.14	700.098	730.635	375.328	760.235	344.342	524.803	772.505
Gm17767	ENSMUSG00000099413	11.3792	10.1357	15.4654	10.1861	5.45421	10.6382	12.0683	5.02485	8.46095	13.8897	18.3775	10.5933	2.83752	8.90307	1.79429	11.1533	14.3711	29.3665	12.7836	3.33132	17.4872	3.05629	11.8377	5.75066
Gm28055	ENSMUSG00000101741	0.875326	2.53393	0	0.926005	1.09084	1.06382	3.01706	3.01491	0	0	3.06292	2.35406	0	0.98923	0	4.46132	3.9194	2.34932	3.93343	3.33132	0	5.09382	2.95942	1.91689
Myo1b	ENSMUSG00000018417	1177.31	1666.48	1146.16	721.358	959.94	954.244	1204.81	1092.4	1166.55	667.575	472.455	1689.04	964.755	1211.81	1232.68	1615	1118.33	1010.21	888.955	1135.98	622.178	1255.12	681.652	489.764
Gm29453	ENSMUSG00000101724	3.5013	0	1.71838	0	0	0	0	0	1.05762	0	0	3.53109	0	0	0	1.11533	0	0	0	0	0	1.01876	0.986472	0
Gm28323	ENSMUSG00000100313	0	0	0	0	0	0	0	0	0	0	0	0	0	0.98923	0	0	0	0	0	0	0.920381	0	0	0
Gm8419	ENSMUSG00000100696	3.5013	6.75714	2.57757	0	0	0	2.01138	2.00994	2.11524	3.47243	0.765729	0	0	3.95692	1.79429	0	0	0	1.96671	2.22088	0	4.07505	0.986472	0.958443
Gm27607	ENSMUSG00000099135	0	6.75714	0	0	0	1.06382	0	0	0	0	0	0	0	0.98923	0	2.23066	0	1.17466	0	1.11044	0	2.03753	0	0
Gm8420	ENSMUSG00000072324	5.25195	0	5.15515	0	5.45421	9.57435	13.0739	8.03976	0	0	0	4.70812	6.62087	0.98923	0	0	1.30647	2.34932	2.95007	1.11044	0	2.03753	1.97294	5.75066
Stat4	ENSMUSG00000062939	6.12728	1.68928	5.15515	84.2665	34.9069	53.1908	58.3299	41.2038	35.959	3.47243	2.29719	32.9568	32.1585	54.4077	33.1943	41.2672	6.53233	9.39729	2.95007	8.88351	6.44267	35.6567	0.986472	5.75066
Gm28177	ENSMUSG00000101628	0	0.844642	0	0	1.09084	1.06382	0	0	0	0.868108	1.53146	2.35406	0	1.97846	0	0	2.61293	0	0.983357	4.44176	0	0	0.986472	2.87533
Gm3940	ENSMUSG00000078291	0	0	0	0	0	0	0	0	0	0	0	0	0	0	0	0	1.30647	0	0	1.11044	0	0	0	0
NA	ENSMUSG00000109599	12.2546	14.3589	12.8879	12.0381	10.9084	18.0849	12.0683	18.0895	13.749	13.8897	15.3146	8.23921	8.51255	13.8492	6.28001	21.1913	41.8069	18.7946	12.7836	14.4357	16.5669	16.3002	21.7024	10.5429
Stat1	ENSMUSG00000026104	282.73	306.605	304.154	262.986	286.891	241.486	305.729	237.173	355.36	222.236	264.176	324.86	326.314	303.694	270.938	274.371	252.148	230.234	252.723	264.285	303.726	332.117	292.982	333.538
Gm18301	ENSMUSG00000099569	0	0	0	0	0	0	0	0	1.05762	0	0.765729	0	0	0	1.79429	1.11533	0	0	0	0	0.920381	0	2.95942	0
Gls	ENSMUSG00000026103	9875.42	9244.61	10412.5	11217.6	11326.2	12650.9	12884.9	10703.9	10503.2	10754.1	9750.02	12309.4	11305.6	11016.1	13003.2	12585.4	9126.97	9276.3	8812.85	9637.5	11540.7	12849.7	10751.6	11700.7
Nab1	ENSMUSG00000002881	886.705	984.853	1007.83	1251.96	1077.75	949.989	1069.05	1328.57	1155.98	951.446	1416.6	1100.52	1152.98	1186.09	932.133	1081.87	1143.16	1095.96	1247.88	1659	1060.28	657.102	952.932	1150.13
Gm5976	ENSMUSG00000097833	0	0	1.71838	3.70402	3.27252	0	0	1.00497	0	1.73622	1.53146	0	0	2.96769	1.79429	3.34599	2.61293	3.52398	0	1.11044	1.84076	6.11258	1.97294	2.87533
Rps27a-ps1	ENSMUSG00000101501	0	2.53393	2.57757	0.926005	3.27252	5.31908	1.00569	5.02485	4.23047	4.34054	2.29719	1.17703	3.78335	0.98923	3.58858	3.34599	11.7582	2.34932	0	0	0.920381	0	3.94589	0.958443
Gm553	ENSMUSG00000100120	1.75065	0	2.57757	2.77802	0	0	0	6.02982	8.46095	2.60432	5.3601	3.53109	3.78335	10.8815	5.38287	5.57665	0	5.8733	4.91679	0	2.76114	2.03753	4.93236	1.91689
Gm28178	ENSMUSG00000099878	0.875326	0	0	0	0	2.12763	1.00569	0	0	0	0	0	0	0	0	0	0	1.17466	0	0	0	0	0.986472	0
Gm5527	ENSMUSG00000100007	1.75065	0	0	4.63003	0	3.19145	1.00569	0	2.11524	3.47243	0.765729	0	0	0	0	1.11533	0	0	0	5.5522	0	1.01876	0	0.958443
Tmem194b	ENSMUSG00000043015	192.572	198.491	193.318	154.643	187.625	203.189	193.092	195.969	190.371	188.379	278.725	161.253	143.767	195.868	201.858	202.99	182.905	278.395	197.655	173.229	238.379	221.072	265.361	204.148
RP24-388H6.6	ENSMUSG00000103630	7.0026	2.53393	7.73272	4.63003	7.63589	12.7658	16.091	17.0845	4.23047	8.68108	6.89156	49.4353	4.72919	0.98923	19.7372	25.6526	3.9194	7.04796	5.90014	16.6566	14.7261	10.1876	57.2154	3.83377
Mfsd6	ENSMUSG00000041439	1880.2	2239.99	2204.69	2443.73	2735.83	2856.35	2323.14	2745.58	2240.04	2935.07	1758.11	2286.97	2786.44	2393.94	3509.63	2612.1	1766.34	2101.47	1889.03	1722.29	1926.36	3116.4	2147.55	2396.11
Gm29670	ENSMUSG00000100302	0	0	0	0	0	1.06382	4.02275	3.01491	1.05762	0	0	3.53109	0.945839	0	0.897145	1.11533	0	0	0.983357	1.11044	1.84076	2.03753	0.986472	0.958443
Gm28650	ENSMUSG00000100230	0	0	0	0	1.09084	0	0	0	0	0.868108	1.53146	2.35406	0	0.98923	0	0	0	0	0	0	3.68152	6.11258	0.986472	0
Inpp1	ENSMUSG00000026102	1003.12	946.844	962.294	882.483	784.315	743.608	735.158	1184.86	1017.43	1031.31	888.245	1062.86	1038.53	1015.94	1120.53	1029.45	782.573	1006.68	962.707	1073.79	1052	1011.63	1047.63	1019.78
Hibch	ENSMUSG00000041426	804.424	637.705	701.1	550.973	458.153	446.803	569.219	623.082	745.621	463.57	805.547	763.892	662.087	835.9	380.389	653.584	1022.96	768.228	764.069	881.689	797.05	338.229	805.948	749.502
Gm16107	ENSMUSG00000089802	0.875326	0	0	0	0	0	0	0	0	0	0	0	0	0	1.79429	0	0	0	0	1.11044	0	0	0	0
1700019D03Rik	ENSMUSG00000043629	681.003	458.641	504.345	407.442	474.516	541.483	587.322	541.679	819.655	306.442	432.637	867.471	649.791	762.697	540.081	777.385	527.812	599.077	571.331	489.704	586.283	560.32	590.897	512.767
Mstn	ENSMUSG00000026100	13.1299	5.06785	21.4798	9.26005	11.9993	19.1487	5.02844	4.01988	4.23047	9.54919	11.4859	11.7703	2.83752	5.93538	8.0743	8.92264	3.9194	11.7466	5.90014	7.77307	22.0891	14.2627	4.93236	14.3766
1700019A02Rik	ENSMUSG00000060715	7.87793	17.7375	14.6063	8.33405	5.45421	8.51054	9.05119	10.0497	6.34571	10.4173	10.7202	3.53109	4.72919	4.94615	17.0457	3.34599	6.53233	4.69864	3.93343	5.5522	11.965	7.13134	9.86472	12.4598
Pms1	ENSMUSG00000026098	133.049	108.114	140.907	98.1566	99.2666	126.594	97.5517	113.562	153.355	65.1081	154.677	180.086	124.851	159.266	95.9945	201.875	162.002	122.165	164.221	181.002	185.917	60.107	186.443	167.727
Gm28777	ENSMUSG00000100763	0.875326	0	0	0	0	0	0	0	0	0	0	2.35406	0	0	1.79429	3.34599	0	0	1.96671	2.22088	1.84076	1.01876	0	0
Ormdl1	ENSMUSG00000026097	393.896	294.78	322.197	250.021	322.889	312.762	515.918	318.576	375.455	197.06	308.589	393.128	339.556	410.531	145.337	300.024	446.811	340.652	319.591	423.077	330.417	279.141	360.062	358.458
Osgepl1	ENSMUSG00000026096	369.387	348.837	366.016	350.03	455.972	470.207	360.036	453.242	506.599	292.552	428.808	495.53	369.823	474.831	280.806	446.132	551.329	417.005	458.245	599.637	522.776	323.967	406.427	426.507
Gm28551	ENSMUSG00000099913	16.6312	27.8732	18.043	13.8901	9.81757	22.3402	15.0853	20.0994	13.749	11.2854	20.6747	9.41624	10.4042	18.7954	21.5315	14.4993	13.0647	21.1439	19.6671	34.4236	33.1337	18.3377	45.3777	18.2104
Gm18800	ENSMUSG00000101838	9.62858	10.1357	1.71838	8.33405	5.45421	8.51054	12.0683	7.03479	9.51857	14.7578	10.7202	4.70812	0.945839	2.96769	12.56	8.92264	7.8388	7.04796	9.83357	13.3253	9.20381	7.13134	15.7836	11.5013
Asnsd1	ENSMUSG00000026095	69.1507	65.0375	44.678	27.7802	53.4512	62.7652	111.631	43.2137	80.379	14.7578	44.4123	61.2056	102.151	54.4077	26.9143	70.2658	61.4039	49.3358	45.2344	49.9698	46.9394	51.9569	81.8772	65.1741
Dnah7a	ENSMUSG00000096141	114.668	98.8231	94.5111	121.307	63.2688	76.5948	79.4493	103.512	120.569	65.9762	89.5903	115.349	79.4504	72.2138	88.8173	131.609	88.8397	68.1303	118.986	78.8412	126.092	49.9194	140.079	88.1767
Gm25240	ENSMUSG00000092657	0	0	0	0	0	0	0	0	0	0	0	2.35406	0	0	0	1.11533	0	0	0	0	0	0	0	0
Stk17b	ENSMUSG00000026094	287.982	293.091	265.49	429.666	341.433	395.74	492.787	680.365	544.674	176.226	281.788	533.195	459.678	567.818	301.441	498.553	355.359	244.329	340.242	808.4	287.159	457.425	284.104	235.777
RP23-414N3.1	ENSMUSG00000102405	0.875326	0	0	0	0	0	0	2.00994	0	0	0	4.70812	0	0	0	1.11533	0	0	0	0	0	0	1.97294	0
Hecw2	ENSMUSG00000042807	871.824	983.164	800.766	1753.85	1523.91	1442.54	1232.97	1341.64	1414.04	823.834	685.327	1580.75	1412.14	1470.99	1710.85	1826.91	816.541	838.708	770.952	789.522	701.33	1174.63	842.447	699.663
Mir7681	ENSMUSG00000098443	0	0	0	0	0	0	0	0	0	0	0	0	3.78335	0	0.897145	2.23066	0	0	0	1.11044	0	0	0	0
Gm24251	ENSMUSG00000087949	0	0	0	0	0	0	0	0	0	0	0	0	0	0	0.897145	0	0	0	0	2.22088	0	0	2.95942	0
RP23-259O15.2	ENSMUSG00000102868	10.5039	5.06785	3.43677	0.926005	2.18168	1.06382	4.02275	1.00497	1.05762	1.73622	1.53146	3.53109	4.72919	3.95692	4.48572	1.11533	2.61293	0	7.86686	6.66264	1.84076	6.11258	8.87825	2.87533
Gm25829	ENSMUSG00000094013	0.875326	0.844642	0.859191	0.926005	0	3.19145	0	0	0	0	0.765729	0	0	0.98923	0	0	0	0	0	0	0	0	0	0
Ccdc150	ENSMUSG00000025983	11.3792	16.0482	12.0287	2.77802	14.1809	4.25527	6.03413	9.04473	5.28809	16.494	19.1432	8.23921	3.78335	6.92461	1.79429	16.73	13.0647	16.4453	19.6671	25.5401	17.4872	7.13134	43.4048	9.58443
Gtf3c3	ENSMUSG00000041303	1477.55	1242.47	1488.12	1683.48	1465	1573.39	1639.27	1318.52	1496.53	980.094	1568.21	1633.72	1441.46	1489.78	1315.21	1638.42	1745.44	1504.74	1497.65	1486.88	1572.93	1319.3	1430.38	1436.71
NA	ENSMUSG00000109809	3.5013	6.75714	2.57757	3.70402	0	0	2.01138	0	0	0.868108	3.06292	4.70812	1.89168	0	0.897145	4.46132	2.61293	1.17466	11.8003	2.22088	0	1.01876	7.89178	1.91689
Pgap1	ENSMUSG00000073678	1921.34	2037.28	1769.08	2283.53	1354.82	1672.32	2171.28	1689.36	1797.95	1318.66	1818.61	1897.37	1995.72	1796.44	2037.42	2036.59	2057.68	1520.01	2361.04	1589.04	1838	1468.04	2132.75	1818.17
RP24-290F15.1	ENSMUSG00000104136	7.0026	10.1357	6.01434	0	1.09084	3.19145	1.00569	2.00994	8.46095	1.73622	6.89156	1.17703	4.72919	0.98923	5.38287	4.46132	3.9194	1.17466	3.93343	7.77307	3.68152	2.03753	2.95942	9.58443
Gm19637	ENSMUSG00000101130	0	0	0	0	1.09084	0	0	0	0	0	0.765729	0	0	4.94615	0	0	0	0	0	1.11044	0	0	0	0.958443
Ankrd44	ENSMUSG00000052331	261.722	378.4	322.197	209.277	265.074	262.763	263.49	275.362	306.709	355.056	281.022	275.425	277.131	281.931	332.841	244.257	270.438	343.001	356.959	322.027	353.426	372.867	419.251	306.702
4930444A19Rik	ENSMUSG00000101674	0	1.68928	1.71838	0	0	0	0	0	0	0	0	2.35406	0	0	0	3.34599	0	1.17466	0	2.22088	5.52229	2.03753	1.97294	0.958443
RP23-388I22.1	ENSMUSG00000102503	0.875326	1.68928	1.71838	1.85201	0	1.06382	1.00569	1.00497	2.11524	0.868108	3.82864	3.53109	0.945839	0.98923	0.897145	1.11533	2.61293	0	2.95007	1.11044	3.68152	2.03753	15.7836	0
Gm24053	ENSMUSG00000089245	0	0	0	0	0	0	0	0	0	0	0	0	0	0	1.79429	0	0	0	0	0	0	0	0	0
RP23-68O7.2	ENSMUSG00000102642	2.62598	1.68928	0	0	0	0	0	0	0	0	0	1.17703	0	0.98923	0	0	0	0	0.983357	4.44176	0	0	0.986472	0
Sf3b1	ENSMUSG00000025982	13092.2	13460.2	13579.5	9786.95	11940.3	12221.1	14420.6	13976.1	11388.4	9761	11563.3	12338.8	11231.8	12054.8	9804	13172.1	15728.5	12372.7	13210.4	20116.7	13870.1	13111.5	12640.7	13197.8
RP23-16N14.2	ENSMUSG00000103030	0	0.844642	1.71838	6.48204	3.27252	9.57435	2.01138	1.00497	2.11524	0.868108	3.06292	8.23921	1.89168	0	0	5.57665	1.30647	2.34932	6.8835	1.11044	0.920381	0	18.743	4.79221
Coq10b	ENSMUSG00000025981	863.946	835.351	787.879	1308.45	830.13	879.777	1152.52	1810.96	1003.68	526.941	935.721	979.289	835.175	1001.1	704.258	897.841	1005.98	743.56	805.37	3443.47	732.623	932.169	840.474	666.118
Gm17971	ENSMUSG00000101122	24.5091	21.9607	24.0574	31.4842	15.2718	13.8296	14.0796	36.1789	11.6338	11.2854	52.8353	29.4258	17.0251	20.7738	16.1486	44.6132	13.0647	23.4932	28.5174	86.6143	31.293	19.3565	68.0666	12.4598
Hspd1	ENSMUSG00000025980	9611.95	9842.62	9305.04	6106.08	12679.9	7456.29	9201.04	15404.2	7443.52	10941.6	8847.23	7603.61	7318.9	7753.59	7241.75	7732.59	18137.7	9695.65	13266.5	41647	10696.7	11058.7	12126.7	8963.36
Hspe1	ENSMUSG00000073676	4966.6	4805.17	4062.26	2594.67	6581.05	3177.62	4734.78	8875.9	5581.05	4575.8	4558.38	4995.32	3247.06	5048.04	2246.45	4463.55	11948.9	4757.38	6230.55	26798.2	5901.48	4277.79	8716.47	4243.03
Gm5147	ENSMUSG00000100736	2.62598	3.37857	0.859191	0	3.27252	0	1.00569	0	0	0	1.53146	1.17703	0	1.97846	0	3.34599	0	1.17466	0	1.11044	1.84076	1.01876	2.95942	3.83377
Gm16581	ENSMUSG00000089670	3.5013	0	2.57757	2.77802	2.18168	0	3.01706	1.00497	0	4.34054	1.53146	4.70812	1.89168	1.97846	0	4.46132	1.30647	1.17466	0	6.66264	3.68152	2.03753	11.8377	0.958443
Mob4	ENSMUSG00000025979	4297.85	3306.77	3770.13	3635.5	3081.63	3174.43	4560.79	4110.33	4260.09	2175.48	4698.51	4070.17	3387.99	4138.94	2581.08	3823.35	5131.8	3656.72	4494.93	5060.27	3900.58	2494.95	3817.65	3385.22
Gm6822	ENSMUSG00000061863	0.875326	0.844642	0	3.70402	0	0	3.01706	7.03479	1.05762	3.47243	3.06292	2.35406	0.945839	0	2.69143	0	2.61293	0	0	1.11044	0.920381	3.05629	1.97294	0.958443
Rftn2	ENSMUSG00000025978	1127.42	1104.79	1076.57	645.426	628.325	632.971	679.845	722.574	733.987	753.518	1044.45	892.189	749.104	790.395	646.841	861.035	1086.98	1013.73	1197.73	1080.46	1069.48	615.333	1139.38	1051.41
Gm10561	ENSMUSG00000097649	352.756	311.673	298.999	132.419	89.449	99.9988	146.83	142.706	188.256	160.6	209.044	227.167	200.518	203.781	116.629	185.145	198.583	123.339	215.355	315.365	332.258	119.195	218.997	328.746
Mars2	ENSMUSG00000046994	669.624	755.11	768.976	756.546	787.587	858.5	887.016	876.334	835.519	829.043	629.429	633.242	724.512	948.672	1043.38	752.848	536.957	628.444	673.6	826.167	793.369	891.418	510.006	827.136
Boll	ENSMUSG00000025977	0.875326	3.37857	1.71838	1.85201	4.36336	1.06382	5.02844	4.01988	1.05762	2.60432	2.29719	3.53109	3.78335	0.98923	0	7.80731	3.9194	2.34932	3.93343	7.77307	3.68152	3.05629	0	0.958443
Gm8292	ENSMUSG00000100215	46.3923	27.0286	31.7901	19.4461	32.7252	22.3402	39.2218	24.1193	20.0948	11.2854	39.0522	29.4258	22.7001	32.6446	8.97145	36.8059	43.1134	23.4932	34.4175	51.0802	22.0891	17.319	21.7024	23.0026
Plcl1	ENSMUSG00000038349	1145.8	1301.59	1298.24	1535.32	1632.99	1515.94	1317.45	1064.26	1005.8	1283.93	1153.95	888.658	1031.91	988.241	1332.26	920.148	1562.53	1417.82	1499.62	1345.85	1259.08	1130.83	1199.55	1395.49
RP23-453N3.4	ENSMUSG00000102145	17.5065	15.2036	9.45111	0	1.09084	4.25527	1.00569	5.02485	0	7.81297	3.82864	4.70812	0.945839	5.93538	8.97145	8.92264	11.7582	9.39729	12.7836	18.8775	14.7261	6.11258	3.94589	9.58443
RP23-242C11.1	ENSMUSG00000102831	1.75065	1.68928	0.859191	0	0	0	2.01138	4.01988	2.11524	1.73622	5.3601	0	0	0	0	0	1.30647	0	0	4.44176	0	0	1.97294	2.87533
9130227L01Rik	ENSMUSG00000099950	0	0	0	10.1861	13.0901	12.7658	11.0626	2.00994	11.6338	0	0	17.6555	11.3501	17.8061	6.28001	10.038	0	3.52398	0	3.33132	0	13.2439	0	0
Gm28240	ENSMUSG00000101332	0	0	0	0	0	0	0	0	0	0	0	1.17703	0	0	0	0	0	0	0	0	0	1.01876	0	0
Satb2	ENSMUSG00000038331	65.6494	133.453	100.525	1077.87	1238.1	1439.34	822.652	835.13	676.876	159.732	81.1672	848.639	799.234	606.398	2278.75	808.615	65.3233	66.9557	75.7185	139.915	69.0286	1428.31	101.607	98.7196
9130024F11Rik	ENSMUSG00000087022	64.7741	76.8624	61.8618	604.682	674.14	705.311	577.265	589.918	667.357	62.5038	60.4926	659.137	510.753	642.01	484.458	693.736	53.5651	56.3837	54.0847	133.253	92.9585	625.521	58.2019	88.1767
RP24-123J3.2	ENSMUSG00000104310	0	0	1.71838	9.26005	4.36336	12.7658	7.03981	6.02982	3.17286	1.73622	0.765729	11.7703	5.67503	10.8815	18.84	1.11533	0	0	0	0	0	13.2439	0	0
Gm23943	ENSMUSG00000094128	0	0	0	0	0	0	0	0	0	0	0	1.17703	0	0.98923	0	0	0	0	0	0	0	0	0	0
BC055402	ENSMUSG00000101429	9.62858	24.4946	23.1982	12.0381	17.4535	2.12763	6.03413	22.1093	12.6914	21.7027	9.18875	3.53109	9.45839	18.7954	6.28001	6.69198	13.0647	4.69864	18.6838	58.8533	25.7707	12.2252	10.8512	17.252
4930558J18Rik	ENSMUSG00000097519	1.75065	2.53393	2.57757	1.85201	5.45421	0	2.01138	4.01988	0	1.73622	1.53146	0	0	0	0	2.23066	0	0	0	2.22088	0.920381	1.01876	0	1.91689
1700066M21Rik	ENSMUSG00000038323	1157.18	1080.3	1193.42	1550.13	1255.56	1403.17	1591	1739.6	1452.11	723.134	1176.93	1526.61	1349.71	1459.11	993.139	1494.54	1319.53	1038.4	1304.92	1782.25	1215.82	1106.38	1146.28	1218.18
Tyw5	ENSMUSG00000048495	584.717	424.855	519.811	465.781	751.59	571.27	878.971	855.23	946.569	376.759	666.95	752.122	576.016	797.32	401.024	729.426	905.381	567.361	656.883	846.155	587.203	628.577	641.207	508.933
9430016H08Rik	ENSMUSG00000025971	600.473	602.23	579.095	667.65	674.14	617.014	598.384	768.802	658.896	499.162	666.95	583.807	546.695	668.72	450.367	581.087	800.864	658.985	678.517	1092.67	634.143	566.432	596.816	676.661
Gm22371	ENSMUSG00000077776	0	0	0	0	0	0	0	0	0	2.60432	0	0	1.89168	0	0	0	0	0	0	0	0	0	0	0
Spats2l	ENSMUSG00000038305	739.65	675.714	825.683	1122.32	931.578	820.203	583.299	854.225	744.564	737.024	630.961	854.524	927.868	734.009	846.007	789.654	663.685	730.639	724.734	609.631	619.417	800.748	826.664	720.749
Gm17234	ENSMUSG00000091283	0	0	1.71838	0	0	0	1.00569	0	0	0.868108	0	2.35406	0.945839	0	0	0	0	0	0	2.22088	0	1.01876	3.94589	0
Kctd18	ENSMUSG00000054770	593.471	679.937	632.365	413.924	534.512	480.845	518.935	529.619	402.953	572.083	582.72	448.448	369.823	436.251	452.161	459.516	583.99	630.793	654.916	729.559	589.964	570.508	693.49	644.074
Sgol2	ENSMUSG00000026039	14.8805	21.9607	23.1982	13.8901	20.726	12.7658	22.1251	10.0497	17.9795	6.94486	17.6118	22.3636	15.1334	25.72	5.38287	12.2686	26.1293	18.7946	14.7504	23.3192	11.0446	16.3002	20.7159	20.1273
Aox1	ENSMUSG00000063558	212.704	241.568	283.533	220.389	226.895	231.912	199.126	264.307	215.754	343.771	320.84	175.377	171.197	230.491	177.635	250.949	282.197	366.494	288.124	326.469	254.946	176.246	297.915	326.829
Aox3	ENSMUSG00000064294	56.0208	28.7178	56.7066	100.935	59.9963	70.2119	83.4721	92.4573	54.9962	67.7124	83.4644	72.9759	92.6922	76.1707	89.7145	62.4585	47.0328	84.5756	120.953	48.8593	59.8248	65.2009	58.2019	72.8416
Aox4	ENSMUSG00000038242	10.5039	4.22321	16.3246	138.901	95.994	30.8507	38.2161	13.0646	17.9795	8.68108	39.0522	30.6028	61.4795	23.7415	65.4916	34.5752	32.6616	27.0172	12.7836	14.4357	11.965	39.7318	12.8241	44.0884
Gm15759	ENSMUSG00000089822	0	0	1.71838	0	1.09084	4.25527	4.02275	1.00497	0	0.868108	0.765729	0	0	0	2.69143	0	1.30647	1.17466	0	0	0	1.01876	1.97294	0.958443
Aox2	ENSMUSG00000079554	0	0	2.57757	1.85201	7.63589	1.06382	0	1.00497	62.3995	5.20865	6.89156	3.53109	10.4042	68.2569	6.28001	6.69198	10.4517	0	5.90014	1.11044	2.76114	7.13134	2.95942	9.58443
RP24-191N24.2	ENSMUSG00000103839	280.104	259.305	244.87	113.899	155.99	97.8712	97.5517	101.502	180.853	190.116	254.222	145.952	148.497	162.234	209.035	119.34	303.1	204.391	136.687	165.455	268.751	115.12	157.836	299.034
Bzw1	ENSMUSG00000051223	6990.35	6268.09	7110.67	9502.67	8828.18	9863.71	12036.1	9934.13	9807.3	4124.38	9049.38	9072.55	8668.61	10177.2	7110.77	9524.92	11138.9	7366.3	9185.54	10595.8	7109.94	6121.75	6162.49	6554.79
Clk1	ENSMUSG00000026034	9086.75	9542.77	8181.22	5064.32	5325.49	5564.83	9314.68	5994.65	8612.19	4335.33	6814.99	7501.21	6613.3	8486.61	5165.76	7536.29	9456.2	7611.8	9005.59	8940.15	8828.3	4571.19	8039.75	8277.11
Ppil3	ENSMUSG00000026035	469.174	391.069	402.961	487.079	379.613	364.889	394.23	372.844	570.056	285.607	563.576	568.505	488.053	535.174	225.183	536.474	731.621	509.803	460.211	485.262	525.538	303.592	550.452	505.099
Nif3l1	ENSMUSG00000026036	863.071	712.033	823.965	717.654	686.139	702.119	733.146	740.663	811.194	568.611	826.221	692.094	799.234	809.19	645.047	679.236	936.736	792.896	873.221	819.504	801.652	493.082	721.111	824.261
Orc2	ENSMUSG00000026037	801.798	842.953	860.051	920.449	959.94	808.501	1213.86	1045.17	997.334	746.573	953.332	1095.81	884.359	1031.77	733.864	1139.87	1356.11	940.903	1022.69	1058.25	933.266	809.917	1030.86	989.113
Gm23966	ENSMUSG00000094245	13.1299	5.9125	2.57757	4.63003	2.18168	2.12763	0	10.0497	3.17286	19.0984	3.82864	14.1244	1.89168	1.97846	5.38287	7.80731	9.14526	9.39729	4.91679	9.99395	1.84076	9.16887	5.91883	7.66754
Gm15834	ENSMUSG00000085054	29.7611	29.5625	10.3103	22.2241	20.726	28.7231	17.0967	22.1093	37.0167	42.5373	54.3667	7.06218	12.2959	27.6984	11.6629	8.92264	43.1134	43.4624	29.5007	23.3192	43.2579	17.319	12.8241	31.6286
Fam126b	ENSMUSG00000038174	5260.71	4566.98	5356.2	11249.1	7714.43	8503.09	8510.13	6819.73	6443.01	4219.87	9803.63	5242.49	5590.85	6519.03	5489.63	5666.99	11221.2	6964.56	7784.26	8020.7	6588.09	5010.28	4715.34	5808.16
Ndufb3	ENSMUSG00000026032	4223.45	3566.92	3560.49	3552.16	2934.36	3008.47	4234.95	3509.36	4869.28	1869.04	4922.87	4929.4	3670.8	4624.65	2005.12	4228.22	5195.81	3602.68	3902.95	4991.42	3710.06	2146.53	4460.83	3650.71
Gm10068	ENSMUSG00000059647	0.875326	1.68928	0	2.77802	0	0	1.00569	1.00497	1.05762	0.868108	0.765729	1.17703	0	1.97846	1.79429	1.11533	1.30647	0	0	2.22088	0	1.01876	0	0
Als2cr12	ENSMUSG00000047528	12.2546	9.29106	20.6206	9.26005	8.72673	4.25527	6.03413	3.01491	3.17286	11.2854	10.7202	5.88515	3.78335	0.98923	14.3543	5.57665	27.4358	9.39729	13.767	13.3253	11.0446	5.09382	16.77	6.7091
Gm20257	ENSMUSG00000102059	35.013	37.1643	41.2412	31.4842	34.9069	32.9783	13.0739	23.1143	15.8643	52.0865	62.7898	9.41624	17.0251	19.7846	17.9429	13.384	61.4039	49.3358	50.1512	43.3071	48.7802	8.15011	25.6483	37.3793
Gm28803	ENSMUSG00000101046	0	0	0.859191	0	0	0	0	0	0	0.868108	0	0	0	0	0	0	0	0	0	0	0	0	0	0
Cflar	ENSMUSG00000026031	682.754	603.075	839.43	923.227	1276.28	767.012	796.505	656.246	567.941	830.779	1855.36	470.812	514.536	533.195	684.521	485.169	1467.16	1273.33	1238.05	862.811	738.146	661.177	681.652	889.435
Casp8	ENSMUSG00000026029	80.5299	62.5035	101.385	69.4504	55.6329	64.8928	99.5631	68.338	58.169	68.5805	110.265	72.9759	74.7213	78.1492	56.5201	53.5359	95.372	124.514	99.3191	121.038	92.0381	41.7693	72.999	115.013
RP24-273P12.4	ENSMUSG00000102719	3.5013	3.37857	4.29596	0.926005	0	1.06382	1.00569	1.00497	1.05762	0.868108	0.765729	4.70812	0.945839	1.97846	0	12.2686	3.9194	0	0	4.44176	7.36305	0	19.7294	1.91689
Gm28802	ENSMUSG00000099719	2.62598	5.06785	5.15515	20.3721	7.63589	4.25527	5.02844	1.00497	3.17286	4.34054	18.3775	2.35406	1.89168	7.91384	1.79429	2.23066	7.8388	14.0959	4.91679	5.5522	1.84076	7.13134	2.95942	6.7091
Trak2	ENSMUSG00000026028	5393.76	6195.45	6352.86	9035.03	9158.7	8148.84	7285.2	6287.09	5942.76	6043.77	7466.62	5769.8	6619.92	6291.5	6695.39	6301.62	11161.1	8324.82	7236.53	6540.49	5784.6	5941.43	5181.94	6246.17
Stradb	ENSMUSG00000026027	1095.03	1003.44	1049.07	1322.34	1216.29	1093.6	1036.86	1036.12	1002.62	821.23	1159.31	1027.55	1175.68	1088.15	1203.97	1075.18	1128.79	1033.7	1130.86	941.652	1119.18	1156.3	970.689	1252.68
Als2cr11	ENSMUSG00000072295	0	0	0	3.70402	3.27252	6.3829	1.00569	10.0497	0	6.07676	0	4.70812	0	1.97846	2.69143	12.2686	1.30647	1.17466	0.983357	5.5522	1.84076	3.05629	19.7294	2.87533
Gm29018	ENSMUSG00000099752	0	0	0.859191	0	0	0	0	0	0	0	0	3.53109	0	0	0	4.46132	0	0	0	0	0.920381	1.01876	6.90531	0
Gm25502	ENSMUSG00000077616	0	0	0	0	0	0	0	0	0	0	0	0	0	0	0	0	0	0	0	0	0	0	2.95942	0
Tmem237	ENSMUSG00000038079	1454.79	919.815	1391.89	955.638	741.772	846.798	1162.57	794.932	998.392	845.537	1320.88	1053.44	962.864	924.93	672.858	975.914	985.075	1215.77	1347.2	1261.46	988.489	834.367	1468.86	1352.36
G730003C15Rik	ENSMUSG00000097573	18.3818	11.825	12.8879	12.9641	13.0901	5.31908	5.02844	3.01491	15.8643	7.81297	9.18875	9.41624	4.72919	12.86	7.17716	26.7679	18.2905	10.5719	11.8003	7.77307	11.965	4.07505	18.743	11.5013
Mpp4	ENSMUSG00000079550	21.0078	32.0964	32.6493	19.4461	23.9985	23.404	26.1479	25.1243	9.51857	73.7892	30.6292	27.0717	12.2959	18.7954	24.2229	24.5373	10.4517	31.7158	26.5507	31.0923	41.4172	30.5629	56.2289	44.0884
Gm29017	ENSMUSG00000101586	8.75326	21.1161	24.0574	6.48204	5.45421	6.3829	10.0569	8.03976	13.749	28.6476	17.6118	2.35406	4.72919	7.91384	18.84	4.46132	10.4517	9.39729	11.8003	13.3253	23.0095	8.15011	26.6348	28.7533
Gm19125	ENSMUSG00000099563	0	0	2.57757	0	0	2.12763	0	0	0	0	0	0	0	0	0	0	0	0	0	0	3.68152	0	1.97294	0
Als2	ENSMUSG00000026024	955.855	916.437	1071.41	1027.87	891.217	909.563	818.63	1046.17	742.448	1369.87	826.987	787.433	963.81	839.857	1445.3	873.304	773.428	848.105	828.97	634.061	1078.69	1114.53	953.919	1357.15
Cdk15	ENSMUSG00000026023	9.62858	7.60178	27.4941	32.4102	42.5428	51.0632	28.1593	17.0845	17.9795	7.81297	26.8005	36.4879	17.0251	19.7846	40.3715	18.9606	26.1293	21.1439	13.767	38.8654	9.20381	26.4878	21.7024	7.66754
RP24-149E13.2	ENSMUSG00000104502	0	0	0	0	0	0	0	0	0	0	0	0	0	0	0	0	1.30647	0	0.983357	0	0	0	0	0
Fzd7	ENSMUSG00000041075	196.073	208.627	256.039	345.4	223.622	270.21	220.246	240.188	214.697	426.241	441.825	161.253	221.326	202.792	253.892	169.53	258.68	378.241	346.142	195.437	211.688	238.391	153.89	307.66
Gm26813	ENSMUSG00000097819	0.875326	0	4.29596	3.70402	4.36336	2.12763	0	3.01491	2.11524	6.07676	2.29719	5.88515	0.945839	3.95692	0.897145	2.23066	2.61293	3.52398	7.86686	4.44176	0.920381	3.05629	6.90531	1.91689
Gm973	ENSMUSG00000047361	507.689	559.153	504.345	214.833	176.716	173.402	187.058	348.725	302.479	326.409	421.917	294.258	274.293	256.211	191.092	318.985	486.005	419.354	542.813	501.919	482.28	202.734	569.195	481.138
Gm28411	ENSMUSG00000099811	1.75065	1.68928	1.71838	0	0	1.06382	2.01138	2.00994	0	2.60432	3.06292	3.53109	0	0	0	1.11533	1.30647	2.34932	3.93343	1.11044	4.60191	0	0	1.91689
1700122D07Rik	ENSMUSG00000101409	0.875326	0	0	0	0	2.12763	0	1.00497	0	0	0	0	0	0	0	0	2.61293	2.34932	0.983357	0	0	3.05629	1.97294	1.91689
Sumo1	ENSMUSG00000026021	4863.31	3887.89	4117.25	4186.47	4201.92	4130.8	6423.33	5102.23	6074.96	2382.96	4604.33	5728.61	4812.43	6412.19	2644.78	5099.29	6553.23	4086.64	4642.43	6700.39	4883.54	3196.88	4568.35	4413.63
Gm24545	ENSMUSG00000089276	0.875326	0	0	0	0	0	0	1.00497	0	0.868108	0.765729	1.17703	0	0	0	0	0	1.17466	0.983357	0	2.76114	0	0.986472	0
RP24-147G7.2	ENSMUSG00000103821	9.62858	21.1161	30.9309	20.3721	17.4535	19.1487	12.0683	17.0845	21.1524	23.4389	22.2061	15.3014	4.72919	14.8385	13.4572	15.6146	33.9681	37.5891	31.4674	42.1967	25.7707	20.3753	26.6348	29.7117
Gm29596	ENSMUSG00000101400	0.875326	9.29106	6.01434	1.85201	1.09084	2.12763	4.02275	2.00994	5.28809	0.868108	2.29719	0	1.89168	2.96769	0.897145	1.11533	2.61293	7.04796	8.85022	3.33132	8.28343	3.05629	0	6.7091
Nop58	ENSMUSG00000026020	2386.14	2059.24	2025.97	1945.54	1972.24	1988.27	2368.39	3247.06	2599.63	2119.05	2662.44	2797.8	2216.1	2608.6	1579.87	2583.11	3425.55	2109.69	2847.8	5424.5	2560.5	1926.48	3108.37	2239.88
Snord70	ENSMUSG00000077345	0.875326	0.844642	0.859191	0	0	2.12763	0	4.01988	1.05762	0.868108	3.82864	0	0	0	0.897145	0	1.30647	0	1.96671	8.88351	4.60191	7.13134	8.87825	0
Gm26287	ENSMUSG00000089512	0	0	1.71838	1.85201	1.09084	1.06382	0	1.00497	2.11524	0	1.53146	3.53109	0.945839	1.97846	0.897145	3.34599	0	0	2.95007	4.44176	1.84076	0	3.94589	0
Snord11	ENSMUSG00000089093	0	0	0	0	0	0	0	3.01491	0	0	0	2.35406	0	0	0.897145	0	0	0	0	0	0	0	0	0
Bmpr2	ENSMUSG00000067336	4499.17	4492.65	4520.21	6168.12	5858.91	6206.31	5921.49	6622.75	6043.23	5261.6	4545.37	7316.42	5525.59	6148.07	7195.1	7304.3	4716.34	3979.75	4665.05	5404.51	4619.39	6187.97	4203.36	4897.64
RP24-178N19.2	ENSMUSG00000104052	0.875326	0	1.71838	0	0	1.06382	1.00569	0	1.05762	0.868108	0	1.17703	1.89168	0	2.69143	6.69198	1.30647	0	2.95007	2.22088	0.920381	3.05629	1.97294	0.958443
RP23-27C10.1	ENSMUSG00000103131	0.875326	0	0	0	0	1.06382	0	0	0	0.868108	0	2.35406	0	0	0	0	0	0	1.96671	0	0	4.07505	6.90531	0.958443
Fam117b	ENSMUSG00000041040	1304.24	1304.13	1116.95	2050.18	1894.79	2004.23	1466.29	1750.66	1567.39	2005.33	1198.37	1657.26	1622.11	1441.31	2026.65	1712.03	1314.3	1431.91	1191.83	1153.75	1251.72	1972.33	1282.41	1276.65
RP23-27C10.2	ENSMUSG00000103696	1.75065	8.44642	7.73272	0.926005	3.27252	1.06382	0	2.00994	7.40333	1.73622	3.06292	15.3014	0.945839	3.95692	3.58858	8.92264	15.6776	8.22263	1.96671	2.22088	5.52229	6.11258	14.7971	0
Gm18829	ENSMUSG00000100901	1.75065	0.844642	0	0	2.18168	1.06382	2.01138	2.00994	1.05762	0.868108	0	1.17703	1.89168	0	0.897145	5.57665	0	1.17466	0	0	0	0	1.97294	0
Ica1l	ENSMUSG00000026018	1078.4	1109.02	1032.75	1427.9	1268.65	1314.88	1251.08	1250.18	1305.1	1132.88	972.476	1398.31	1169.06	1420.53	1101.69	1461.08	1281.64	1083.04	935.173	1017.16	1028.07	1155.28	1163.05	1170.26
Wdr12	ENSMUSG00000026019	1803.17	1602.29	1706.35	1757.56	1506.45	1802.11	2007.35	1610.97	1759.88	1238.79	1844.64	2017.43	1692.11	1792.49	1400.44	1949.6	1876.09	1660.97	1925.41	1770.04	1841.68	1177.69	1705.61	1775.04
Carf	ENSMUSG00000026017	947.102	822.682	860.91	605.608	627.234	631.907	635.595	461.281	682.164	690.146	750.414	654.429	535.345	734.998	534.698	777.385	828.299	784.673	679.5	599.637	942.47	559.301	765.503	775.38
Gm15464	ENSMUSG00000082609	0	0	0	0.926005	1.09084	1.06382	0	0	1.05762	0	0.765729	1.17703	0	0	0	0	0	0	1.96671	1.11044	1.84076	0	0	0.958443
Nbeal1	ENSMUSG00000073664	1442.54	1389.44	1473.51	1025.09	1052.66	1197.86	1619.16	1333.6	1263.85	997.456	1287.96	1594.88	1112.31	1334.47	1550.27	1917.25	1489.37	1344.99	1865.43	1732.29	1644.72	970.882	1962.09	1678.23
Cyp20a1	ENSMUSG00000049439	379.891	380.089	387.495	361.142	338.161	357.442	369.087	335.66	409.298	290.816	439.528	381.358	307.398	328.424	284.395	360.252	433.747	461.642	475.945	440.844	410.49	359.624	490.277	348.873
RP23-264G9.1	ENSMUSG00000103822	3.5013	4.22321	0.859191	0.926005	0	1.06382	1.00569	0	0	0.868108	2.29719	3.53109	1.89168	4.94615	1.79429	7.80731	0	0	5.90014	1.11044	0.920381	0	4.93236	0
Abi2	ENSMUSG00000026782	5667.73	6579.76	6236.87	7612.69	7993.68	8398.83	9274.45	7059.92	6800.49	6179.19	5076.02	8017.93	6515.88	6695.11	7735.18	8314.79	5287.27	5181.43	4965.95	5468.91	5038.17	9076.16	5518.33	5295.4
Raph1	ENSMUSG00000026014	730.897	754.266	823.965	1204.73	1406.09	1391.47	896.068	1400.93	943.396	1736.22	677.67	1487.77	1059.34	1062.43	2558.66	1465.54	506.909	817.564	817.17	666.264	816.378	2050.77	862.177	878.892
Gm11575	ENSMUSG00000081562	0	0.844642	2.57757	0	0	0	0	0	0	1.73622	0.765729	0	0.945839	0	0.897145	4.46132	2.61293	0	0	1.11044	1.84076	0	0	0.958443
Gm11576	ENSMUSG00000084400	0	0.844642	1.71838	0	0	0	0	0	0	0	0	0	0	0	0	0	0	0	0.983357	0	0	1.01876	0	0
Gm11578	ENSMUSG00000082160	0	1.68928	0	0.926005	0	0	0	1.00497	0	0	0.765729	0	0	0	0	0	0	1.17466	0	0	0.920381	1.01876	0	0
RP23-17F2.6	ENSMUSG00000103215	0	0	1.71838	0	1.09084	0	0	0	1.05762	0	0	1.17703	0	0	0	2.23066	0	0	0	0	1.84076	0	0.986472	0
Eif4a-ps4	ENSMUSG00000101188	41.1403	27.8732	22.339	37.9662	37.0886	39.3612	46.2616	36.1789	31.7286	25.1751	50.5381	32.9568	47.2919	40.5584	17.9429	26.7679	41.8069	35.2398	34.4175	33.3132	36.8152	44.8256	22.6889	53.6728
Cd28	ENSMUSG00000026012	2.62598	7.60178	0	83.3405	45.8153	29.7869	12.0683	5.02485	5.28809	3.47243	28.332	3.53109	3.78335	2.96769	5.38287	11.1533	18.2905	8.22263	10.8169	2.22088	3.68152	15.2815	0	3.83377
2310016D23Rik	ENSMUSG00000085965	0	0	0	0	0	1.06382	0	0	0	0	0	0	0	0	0	0	1.30647	0	0	0	0	0	0	0
RP23-157N11.10	ENSMUSG00000104069	0	0	0	0	0	0	0	0	0	0.868108	0	0	0	0	0	0	0	0	0	0	0	2.03753	0	0
Gm11581	ENSMUSG00000083355	1.75065	5.06785	0	1.85201	1.09084	1.06382	3.01706	1.00497	0	0.868108	0.765729	0	0	0	2.69143	1.11533	3.9194	3.52398	0.983357	2.22088	1.84076	0	1.97294	0.958443
RP23-157N11.11	ENSMUSG00000102549	5.25195	5.06785	1.71838	3.70402	2.18168	7.44672	11.0626	7.03479	1.05762	5.20865	0.765729	5.88515	9.45839	1.97846	2.69143	8.92264	0	2.34932	4.91679	1.11044	4.60191	4.07505	0.986472	1.91689
Ctla4	ENSMUSG00000026011	0.875326	0.844642	0	0	1.09084	5.31908	0	6.02982	5.28809	6.07676	4.59437	2.35406	9.45839	4.94615	2.69143	7.80731	2.61293	1.17466	0	2.22088	5.52229	3.05629	0	2.87533
Rpl18-ps1	ENSMUSG00000081382	1.75065	0	1.71838	0.926005	0	0	0	2.00994	0	0	0.765729	1.17703	0.945839	0	0	1.11533	3.9194	0	0.983357	4.44176	0	1.01876	4.93236	1.91689
Gm11582	ENSMUSG00000080800	0	0	0	0.926005	1.09084	0	0	0	0	0	0	2.35406	0	0	0	0	0	1.17466	0	0	0	0	0	0
Icos	ENSMUSG00000026009	2.62598	3.37857	7.73272	0.926005	2.18168	2.12763	4.02275	3.01491	2.11524	1.73622	2.29719	3.53109	6.62087	0	2.69143	10.038	3.9194	7.04796	0.983357	4.44176	8.28343	5.09382	3.94589	2.87533
Rpl17-ps1	ENSMUSG00000082804	0	2.53393	0	0.926005	0	0	3.01706	0	2.11524	0	0	1.17703	0	0	0.897145	3.34599	1.30647	0	0	2.22088	0	0	0	0
Gm11591	ENSMUSG00000080785	0	0.844642	0	0	0	0	0	0	0	0	0	0	0	0	0.897145	0	1.30647	0	0	0	0.920381	0	0	0
Gm11587	ENSMUSG00000085248	0.875326	0	1.71838	0	0	0	0	0	0	0	0	0	0	0	0	0	1.30647	0	0	1.11044	1.84076	1.01876	0	0.958443
9530026F06Rik	ENSMUSG00000085447	0	0	1.71838	0	1.09084	0	0	0	0	0	3.82864	0	0	0	0	0	7.8388	4.69864	0	0	0	0	0	0
Gm28449	ENSMUSG00000100965	0	0	0	0	1.09084	0	0	0	0	0	1.53146	0	0	0	0	0	1.30647	1.17466	0	0	0	0	0	1.91689
Pard3b	ENSMUSG00000052062	91.9092	94.5999	115.132	88.8965	85.0856	88.2968	87.4948	122.606	108.935	142.37	90.356	120.057	97.4214	112.772	120.217	113.764	54.8716	93.9729	101.286	65.5159	99.4012	77.426	138.106	122.681
RP23-327M13.3	ENSMUSG00000104402	5.25195	1.68928	1.71838	1.85201	0	0	0	0	2.11524	1.73622	2.29719	3.53109	0	0	1.79429	2.23066	1.30647	7.04796	2.95007	5.5522	0.920381	1.01876	2.95942	1.91689
RP23-327M13.4	ENSMUSG00000104081	0	0	0	0	0	0	0	2.00994	0	0	0	0	0	0	0	0	0	0	0	0	0	0	0.986472	0
Pard3bos1	ENSMUSG00000085842	0.875326	0	0	0	1.09084	0	0	2.00994	0	0.868108	0	0	0	0	1.79429	1.11533	0	0	0.983357	2.22088	0	2.03753	1.97294	0
RP23-327M13.6	ENSMUSG00000103002	0	0.844642	0.859191	0	0	0	0	1.00497	0	0	0	1.17703	0	0	1.79429	0	0	0	0	0	0.920381	0	0	0
Pard3bos2	ENSMUSG00000085019	1.75065	1.68928	2.57757	0	3.27252	0	1.00569	3.01491	3.17286	0	6.12583	1.17703	3.78335	2.96769	0	2.23066	9.14526	2.34932	0	1.11044	4.60191	0	11.8377	1.91689
RP23-26A10.3	ENSMUSG00000102359	0.875326	0	0	0	0	0	0	1.00497	0	0	0	0	0	0	0	2.23066	0	0	0	0	0.920381	0	3.94589	0
Pard3bos3	ENSMUSG00000085400	0	0	2.57757	0	0	0	0	2.00994	0	0	0.765729	0	0.945839	0	0	1.11533	1.30647	0	0.983357	0	0	0	1.97294	0
Gm29084	ENSMUSG00000100750	0.875326	4.22321	0.859191	0	2.18168	0	0	0	0	1.73622	0	0	0.945839	0	0.897145	1.11533	0	0	0	2.22088	2.76114	0	0	0.958443
Gm11600	ENSMUSG00000081950	0	0	0	0	2.18168	0	0	0	0	0	0	0	0	0	0	0	0	0	0.983357	0	0	0	0	0
Gm11599	ENSMUSG00000084333	0	0	0	0	0	0	0	0	0	0	0	0	0	0.98923	0	0	1.30647	0	0.983357	0	0	0	0	0
Nrp2	ENSMUSG00000025969	1073.15	947.689	1129.84	1646.44	1381	1196.79	933.278	1064.26	633.514	2595.64	1377.55	971.05	915.572	724.117	1547.57	948.031	893.623	1401.37	1182.98	527.459	1365.85	1207.23	1400.79	1444.37
Gm29083	ENSMUSG00000100811	17.5065	17.7375	11.1695	4.63003	3.27252	10.6382	16.091	11.0547	23.2676	13.0216	18.3775	12.9473	12.2959	15.8277	8.97145	17.8453	13.0647	11.7466	18.6838	23.3192	29.4522	8.15011	24.6618	16.2935
RP23-149A5.4	ENSMUSG00000103032	23.6338	33.7857	18.043	15.7421	17.4535	12.7658	5.02844	15.0746	10.5762	42.5373	40.5836	24.7176	9.45839	2.96769	21.5315	15.6146	13.0647	18.7946	29.5007	9.99395	36.8152	14.2627	58.2019	20.1273
Gm4208	ENSMUSG00000100426	10.5039	6.75714	7.73272	21.2981	25.0893	20.2125	18.1024	0	2.11524	2.60432	151.614	3.53109	5.67503	4.94615	3.58858	2.23066	130.647	70.4796	14.7504	1.11044	14.7261	6.11258	11.8377	6.7091
Ino80d	ENSMUSG00000040865	875.326	1121.68	975.182	863.037	917.397	901.053	657.72	998.941	868.305	1453.21	800.952	819.213	810.584	872.501	1450.68	921.263	759.057	828.136	948.94	1016.05	961.798	1149.17	918.406	1043.74
NA	ENSMUSG00000104991	0	0	0	0	0	2.12763	0	0	0	0	0	0	0	0	0	0	0	0	0	0	0	0	0	0
Gm24942	ENSMUSG00000088953	0	0	0	0	0	3.19145	0	0	0	0	0	0	0	0	0	0	0	0	0	0	0	0	0	0
Rps13-ps7	ENSMUSG00000081617	2.62598	0	0	0	0	0	0	0	0	0	0	0	0	0	0	0	0	0	0	0	0	0	0	0
Rps27-ps1	ENSMUSG00000081429	1.75065	0	0.859191	0	0	0	0	1.00497	0	1.73622	0	0	0	0	0.897145	1.11533	0	1.17466	0	2.22088	0.920381	1.01876	0	0
Ino80dos	ENSMUSG00000084799	119.92	115.716	151.218	76.8584	75.268	93.6159	97.5517	99.4921	124.799	131.084	116.391	89.4543	76.6129	98.923	105.863	100.38	139.792	112.767	146.52	146.578	181.315	98.8201	125.282	117.888
Gm20342	ENSMUSG00000101599	257.346	265.218	280.956	106.491	152.718	140.424	156.887	144.716	147.009	226.576	217.467	85.9232	148.497	146.406	233.258	75.8425	189.438	207.915	262.556	194.327	276.114	229.222	91.7419	266.447
Ndufs1	ENSMUSG00000025968	5460.28	4699.59	5317.54	5193.04	4933.87	5389.3	6504.79	5131.38	5356.84	3394.3	5523.2	6563.12	4922.14	5318.1	3725.84	6632.87	7043.16	5707.68	5539.25	6340.61	5557.26	4281.86	6261.14	4889.02
Gm24557	ENSMUSG00000077884	0.875326	0	0	0	0	0	0	0	0	0.868108	0	2.35406	0	0	3.58858	0	0	0	0.983357	4.44176	0	0	1.97294	0
Eef1b2	ENSMUSG00000025967	7889.31	6507.97	6303.03	5032.84	5243.67	5037.17	7484.33	4876.12	6106.69	3348.29	7517.16	6869.15	5902.98	5787	2983.01	6177.82	9383.04	6276.21	6537.36	8443.78	6080.04	4500.9	8016.07	5948.1
Gm26457	ENSMUSG00000064612	0	0	0	0	0	0	0	0	0	0	0	0	0	0	0	0	0	0	0	0	0	0	0	1.91689
Snora41	ENSMUSG00000064602	2.62598	7.60178	4.29596	5.55603	3.27252	5.31908	5.02844	3.01491	2.11524	8.68108	8.42302	3.53109	7.56671	6.92461	0.897145	1.11533	3.9194	7.04796	5.90014	6.66264	2.76114	4.07505	4.93236	4.79221
Gpr1	ENSMUSG00000046856	21.0078	23.65	24.9166	25.0021	30.5436	18.0849	32.182	26.1292	38.0743	28.6476	22.2061	37.665	27.4293	31.6554	20.6343	28.9986	27.4358	29.3665	32.4508	37.7549	42.3375	17.319	32.5536	29.7117
Gm27512	ENSMUSG00000094290	0	0	0	0	0	0	0	0	1.05762	0	0	0	0	0	0	0	0	0	0	0	1.84076	0	2.95942	0
Gm11607	ENSMUSG00000086730	0	0	0.859191	0	0	0	1.00569	0	0	0	3.82864	0	0.945839	0	0	0	0	0	0	0	0.920381	0	0.986472	0
RP23-434D24.3	ENSMUSG00000102536	0.875326	0.844642	0	0.926005	0	0	0	0	0	1.73622	1.53146	0	0	0	0	0	2.61293	1.17466	1.96671	0	0.920381	1.01876	2.95942	0.958443
Gm11608	ENSMUSG00000087561	0	0.844642	0.859191	0	0	0	0	0	3.17286	1.73622	0	0	0	0	0	0	0	0	0.983357	0	0	0	1.97294	0
Zdbf2	ENSMUSG00000027520	1076.65	1205.3	1190.84	1138.99	1005.76	747.863	1205.82	1775.78	1094.64	1867.3	869.868	1069.92	1257.97	1100.02	1936.04	1186.71	1033.41	841.057	1066.94	1057.14	1210.3	1203.16	1668.12	998.697
Gm23448	ENSMUSG00000094214	3.5013	0.844642	0	0	0	0	1.00569	1.00497	0	1.73622	0.765729	0	0	4.94615	0	0	0	0	0	2.22088	1.84076	0	1.97294	0
Gm11605	ENSMUSG00000081643	0	0	0	0.926005	0	0	0	1.00497	0	0.868108	0	0	0.945839	0	0	2.23066	5.22586	3.52398	0.983357	1.11044	0	0	0	0.958443
Adam23	ENSMUSG00000025964	2777.41	3332.96	2741.68	3407.7	3332.52	3191.45	2241.68	3959.58	3791.56	3553.17	1874.5	4711.65	3760.65	3791.72	4553.91	4722.31	2743.58	2403.36	2279.42	2123.16	2259.54	3374.14	2601.33	2578.21
Gm22281	ENSMUSG00000087823	4.37663	1.68928	2.57757	0.926005	2.18168	3.19145	0	1.00497	2.11524	6.07676	1.53146	1.17703	0	0	5.38287	0	2.61293	3.52398	1.96671	1.11044	1.84076	1.01876	3.94589	4.79221
NA	ENSMUSG00000115378	12.2546	3.37857	0.859191	2.77802	10.9084	1.06382	5.02844	6.02982	13.749	11.2854	3.82864	8.23921	5.67503	18.7954	14.3543	15.6146	11.7582	0	8.85022	3.33132	1.84076	5.09382	41.4318	0.958443
Dytn	ENSMUSG00000069085	4.37663	4.22321	4.29596	0	0	3.19145	0	2.00994	0	18.2303	6.89156	0	0.945839	2.96769	0	0	1.30647	3.52398	12.7836	3.33132	4.60191	1.01876	3.94589	3.83377
Mdh1b	ENSMUSG00000025963	69.1507	67.5714	64.4394	23.1501	25.0893	17.0211	31.1763	36.1789	45.4776	36.4605	65.8527	41.1961	33.1044	36.6015	22.4286	39.0366	49.6457	55.2091	87.5188	61.0742	62.5859	38.713	76.9448	79.5507
Fastkd2	ENSMUSG00000025962	939.224	782.139	808.499	651.908	652.323	689.353	952.386	806.991	979.355	519.129	842.302	868.648	883.413	990.22	590.321	828.691	1106.58	682.478	945.006	948.315	942.47	569.489	824.691	774.422
4933402D24Rik	ENSMUSG00000025961	14.8805	27.0286	23.1982	12.0381	27.271	23.404	15.0853	27.1342	15.8643	37.3286	32.9263	32.9568	24.5918	16.8169	19.7372	31.2293	15.6776	11.7466	47.2012	18.8775	28.5318	34.638	24.6618	19.1689
Gm13751	ENSMUSG00000080817	0	0	0	0	1.09084	0	0	0	2.11524	0	2.29719	0	1.89168	1.97846	1.79429	0	1.30647	0	2.95007	0	0.920381	2.03753	0	0
Gm13754	ENSMUSG00000082373	0	0.844642	3.43677	15.7421	9.81757	9.57435	12.0683	17.0845	10.5762	0.868108	9.95447	18.8325	6.62087	20.7738	8.97145	25.6526	1.30647	2.34932	1.96671	2.22088	1.84076	16.3002	0	0
Gm13749	ENSMUSG00000044689	0	0.844642	0	3.70402	5.45421	11.702	8.0455	2.00994	9.51857	0	9.95447	8.23921	1.89168	7.91384	7.17716	6.69198	5.22586	15.2706	2.95007	0	1.84076	14.2627	0	1.91689
Klf7	ENSMUSG00000025959	1217.58	1483.19	1336.9	1467.72	1629.72	1429.77	1103.24	1472.28	1239.53	1288.27	1085.04	1395.96	1225.81	1174.22	1936.94	1318.32	953.72	1052.5	1338.35	1309.21	1095.25	1823.59	1277.48	1127.13
Gm13748	ENSMUSG00000086836	0	0.844642	0	0	0	0	2.01138	3.01491	0	0.868108	0	1.17703	0.945839	0	2.69143	1.11533	0	0	0	3.33132	1.84076	4.07505	0	0.958443
Gm13750	ENSMUSG00000086721	0.875326	1.68928	0	0.926005	1.09084	0	0	0	0	0	0	0	0	0	1.79429	0	1.30647	0	0	0	0.920381	0	0	0
Gm28981	ENSMUSG00000101895	0	0.844642	0.859191	1.85201	1.09084	1.06382	1.00569	1.00497	5.28809	1.73622	0	1.17703	0.945839	0	0.897145	0	1.30647	0	0	1.11044	0	0	2.95942	0.958443
Gm28980	ENSMUSG00000099658	0	0	0	0	0	0	0	0	0	0	0	0	0	0	0	0	0	0	0	2.22088	0	0	0	0
Creb1	ENSMUSG00000025958	2302.11	2199.45	2294.04	2185.37	1901.34	2015.93	2881.3	2261.18	2462.14	1660.69	2860.76	2271.67	2563.22	2352.39	2287.72	2268.58	2878.14	1966.38	2878.29	2426.31	2367.22	2208.68	1842.73	2559.04
Mettl21a	ENSMUSG00000025956	428.909	406.273	399.524	353.734	370.886	385.102	412.332	234.158	394.492	273.454	493.895	266.009	333.881	347.22	268.246	247.603	569.619	401.734	452.344	405.31	426.136	327.023	322.576	462.928
Gm28982	ENSMUSG00000101832	14.0052	0.844642	0.859191	3.70402	3.27252	4.25527	2.01138	0	2.11524	0	3.06292	1.17703	2.83752	2.96769	0	1.11533	0	4.69864	3.93343	1.11044	2.76114	2.03753	1.97294	2.87533
Gm29152	ENSMUSG00000100437	0	0	0	1.85201	1.09084	1.06382	1.00569	0	0	0	0.765729	0	1.89168	0.98923	0	0	0	0	0	0	0	0	0	0
2810408I11Rik	ENSMUSG00000087213	3.5013	9.29106	7.73272	11.1121	11.9993	8.51054	13.0739	3.01491	9.51857	1.73622	13.0174	17.6555	17.0251	8.90307	3.58858	13.384	6.53233	10.5719	4.91679	9.99395	3.68152	4.07505	9.86472	9.58443
Ccnyl1	ENSMUSG00000070871	447.291	605.608	393.51	361.142	423.246	414.889	406.298	507.51	462.179	367.21	418.854	468.458	441.707	504.507	561.612	505.245	512.135	415.83	413.01	742.884	327.656	431.956	416.291	318.203
Fzd5	ENSMUSG00000045005	54.2702	58.2803	56.7066	86.1185	27.271	31.9145	23.1308	70.3479	23.2676	66.8443	29.8634	51.7893	26.4835	49.4615	51.1372	40.1519	44.4198	36.4145	61.9515	113.265	42.3375	63.1633	82.8637	29.7117
RP24-388P13.2	ENSMUSG00000102140	6.12728	10.9803	0.859191	11.1121	5.45421	2.12763	4.02275	6.02982	0	4.34054	2.29719	3.53109	1.89168	0.98923	4.48572	3.34599	7.8388	0	0.983357	1.11044	2.76114	8.15011	4.93236	0.958443
Plekhm3	ENSMUSG00000051344	683.629	826.905	810.217	1133.43	1222.83	1072.33	874.948	861.26	664.185	1146.77	543.667	610.879	1002.59	727.084	1452.48	728.311	472.941	709.495	595.915	469.716	704.092	1218.44	538.614	714.998
Rpl31-ps24	ENSMUSG00000097264	0.875326	1.68928	0.859191	0	0	0	0	1.00497	2.11524	0.868108	0	0	0	0	0	1.11533	1.30647	1.17466	0.983357	0	0.920381	1.01876	0	1.91689
Rpl10a-ps1	ENSMUSG00000084416	41.1403	47.3	33.5085	34.2622	35.9978	18.0849	34.1934	37.1839	37.0167	16.494	47.4752	60.0285	22.7001	64.3	19.7372	36.8059	49.6457	32.8905	32.4508	62.1846	46.0191	35.6567	38.4724	36.4208
Akr1cl	ENSMUSG00000025955	0	0	6.01434	0	3.27252	0	0	0	0	0.868108	3.82864	0	0	0	0	0	1.30647	0	0.983357	1.11044	4.60191	5.09382	1.97294	4.79221
Cryge	ENSMUSG00000070870	0	0	0	0	0	0	0	0	0	0	0	0	0.945839	0	0	0	0	0	0	0	0.920381	0	0	0.958443
Gm7329	ENSMUSG00000100774	0	0	0	0	0	0	0	0	0	0	0	0	0	0	0.897145	0	0	1.17466	0	0	0	0	0	0
Cryga	ENSMUSG00000044429	0	0	0	0	2.18168	0	0	0	0	0	0	1.17703	1.89168	0	0	0	0	0	0	0	0	1.01876	1.97294	0
D630023F18Rik	ENSMUSG00000044816	74.4027	56.591	73.0313	84.2665	56.7237	90.4244	68.3868	87.4324	93.0704	91.1513	83.4644	134.181	117.284	104.858	54.7258	137.186	66.6298	66.9557	49.1679	58.8533	122.411	80.4823	145.011	118.847
Idh1	ENSMUSG00000025950	1860.94	1638.61	1697.76	1512.17	1210.83	1468.07	1766.99	1305.46	1650.94	1039.99	1804.06	1993.89	1780.07	1608.49	1296.37	1930.64	1925.73	2034.51	1792.66	1438.02	1614.35	1091.1	2127.82	1758.74
Pikfyve	ENSMUSG00000025949	1985.24	1853.15	1962.39	2063.14	1839.16	2114.87	2552.44	1970.75	2002.07	1777.88	1946.48	2064.51	2046.79	1955.71	2330.78	2049.98	1806.84	1729.1	1975.57	1858.88	2032.2	2113.93	1743.1	2069.28
Pth2r	ENSMUSG00000025946	31.5117	26.1839	13.7471	40.7442	21.8168	30.8507	45.2559	39.1938	38.0743	38.1967	13.0174	58.8515	46.3461	40.5584	59.2115	61.3432	23.5164	32.8905	13.767	12.2148	22.0891	60.107	51.2966	18.2104
Gm5255	ENSMUSG00000082565	0	0	0	0	0	0	0	0	0	0	0	0	0	0	0	1.11533	0	0	0	1.11044	0	0	0	0
Gm8812	ENSMUSG00000083289	0	0.844642	0	0	0	0	0	0	0	0	0	0	0.945839	0	0	0	0	0	0	0	0	0	0	0
Map2	ENSMUSG00000015222	31517.8	31531.3	36350.7	33031.5	35330.2	36864.4	33245	42017.8	33715.8	36596.8	36435.7	39548.2	35267.5	35470.8	38440	43728.8	36855.4	33096.1	41900.9	35815	40710.3	33100.6	32132.4	46551.6
Gm10558	ENSMUSG00000073656	63.8988	77.7071	46.3963	24.0761	29.4527	27.6592	29.1649	35.174	46.5352	15.6259	92.6532	76.507	39.7252	37.5908	33.1943	32.3446	57.4845	28.1919	44.2511	228.75	53.3821	51.9569	62.1478	69.9663
Gm25411	ENSMUSG00000065694	23.6338	16.0482	18.9022	12.0381	5.45421	2.12763	9.05119	16.0795	9.51857	16.494	32.9263	52.9664	9.45839	2.96769	20.6343	31.2293	16.9841	11.7466	9.83357	56.6324	30.3726	19.3565	74.9719	19.1689
Unc80	ENSMUSG00000055567	6010.86	6482.63	6263.51	6700.57	7089.38	7767.99	6046.19	8405.57	7681.48	9603.01	4174.75	8853.62	8064.22	7550.8	11918.6	9929.79	3622.83	4657.53	5041.67	4588.33	6130.66	9832.09	6153.61	7728.88
RP23-198G19.1	ENSMUSG00000103375	80.5299	92.9106	87.6375	37.9662	30.5436	56.3823	35.1991	55.2734	49.7081	68.5805	55.1325	92.9854	34.996	65.2892	78.9487	93.6878	65.3233	49.3358	69.8184	65.5159	110.446	101.876	105.553	101.595
Rpe	ENSMUSG00000026005	1414.53	1203.62	1295.66	883.409	854.129	994.669	1777.05	880.354	1263.85	729.211	1053.64	1131.13	1170.95	1305.78	800.253	1165.52	1339.13	977.318	1289.18	1308.1	1282.09	861.874	1154.17	1230.64
Kansl1l	ENSMUSG00000026004	592.595	598.007	569.644	310.212	274.892	332.975	377.133	524.595	518.233	388.912	396.648	467.281	448.328	561.883	351.681	535.359	510.828	419.354	559.53	816.173	699.49	337.211	698.422	661.325
RP24-429G21.5	ENSMUSG00000102559	58.6468	47.3	44.678	37.9662	51.2695	32.9783	13.0739	50.2485	48.6505	60.7676	53.601	47.0812	36.8877	32.6446	60.1087	30.1139	66.6298	52.8597	39.3343	97.7186	79.1528	41.7693	65.1072	51.7559
RP24-429G21.4	ENSMUSG00000102374	42.8909	48.9893	48.9739	25.9282	39.2703	32.9783	26.1479	41.2038	42.3047	64.24	35.9893	60.0285	26.4835	37.5908	34.0915	60.2279	27.4358	55.2091	43.2677	77.7307	54.3025	38.713	79.9043	43.1299
RP24-429G21.3	ENSMUSG00000102776	49.8936	48.1446	51.5515	44.4483	85.0856	46.8079	28.1593	94.4672	72.9757	117.195	102.608	143.598	42.5627	66.2784	47.5487	91.4571	95.372	123.339	86.5355	155.461	114.127	93.7262	108.512	89.1352
Gm15789	ENSMUSG00000082057	2.62598	9.29106	7.73272	17.5941	10.9084	10.6382	6.03413	10.0497	5.28809	16.494	17.6118	12.9473	8.51255	5.93538	24.2229	13.384	19.597	11.7466	8.85022	36.6445	20.2484	25.4691	20.7159	19.1689
RP24-429G21.2	ENSMUSG00000103706	9.62858	8.44642	9.45111	4.63003	7.63589	22.3402	10.0569	14.0696	23.2676	18.2303	12.2517	7.06218	2.83752	16.8169	1.79429	26.7679	11.7582	18.7946	26.5507	27.761	34.0541	14.2627	8.87825	2.87533
RP24-429G21.1	ENSMUSG00000103756	16.6312	7.60178	15.4654	11.1121	7.63589	21.2763	13.0739	10.0497	9.51857	8.68108	6.89156	9.41624	15.1334	9.8923	15.2515	10.038	14.3711	15.2706	11.8003	26.6505	8.28343	11.2064	16.77	16.2935
RP24-429G21.6	ENSMUSG00000103382	10.5039	20.2714	17.1838	29.6322	45.8153	41.4889	22.1251	104.517	35.959	84.2065	44.4123	94.1624	8.51255	46.4938	15.2515	115.994	62.7104	50.5104	29.5007	139.915	58.9044	72.3322	129.228	25.878
RP24-429G21.7	ENSMUSG00000103553	1.75065	3.37857	2.57757	3.70402	5.45421	4.25527	2.01138	6.02982	7.40333	13.8897	8.42302	22.3636	6.62087	2.96769	4.48572	18.9606	13.0647	4.69864	7.86686	11.1044	4.60191	7.13134	28.6077	3.83377
Acadl	ENSMUSG00000026003	1434.66	1328.62	1324.01	1015.83	1051.57	946.797	1064.02	1195.91	1238.47	889.811	1272.64	1388.9	1052.72	1218.73	870.23	1186.71	1314.3	1410.77	1509.45	1641.23	1412.79	827.236	1563.56	1251.73
Gm15793	ENSMUSG00000082769	2.62598	1.68928	0.859191	0.926005	5.45421	1.06382	3.01706	3.01491	0	0	0	2.35406	1.89168	1.97846	0	2.23066	1.30647	1.17466	0	2.22088	0	1.01876	0.986472	1.91689
Gm27934	ENSMUSG00000089420	0	0	0	0	0	0	0	0	0	1.73622	0	0	0	0	0	0	0	2.34932	0	2.22088	0	0	0	0
Myl1	ENSMUSG00000061816	20.1325	6.75714	19.7614	30.5582	47.997	22.3402	28.1593	77.3827	42.3047	79.8659	22.2061	45.9042	31.2127	42.5369	17.9429	50.1899	40.5004	30.5412	15.7337	97.7186	51.5413	63.1633	62.1478	23.9611
Rpl31-ps14	ENSMUSG00000094191	0.875326	0.844642	1.71838	0	3.27252	2.12763	1.00569	8.03976	0	13.0216	1.53146	5.88515	0	0.98923	0	7.80731	0	3.52398	1.96671	9.99395	0.920381	2.03753	3.94589	2.87533
Gm15826	ENSMUSG00000082212	0	0	0	1.85201	1.09084	0	1.00569	3.01491	1.05762	2.60432	0	0	0	0	1.79429	4.46132	0	3.52398	0	1.11044	0.920381	2.03753	2.95942	0
Lancl1	ENSMUSG00000026000	5696.62	4762.94	5391.43	5739.38	5972.36	6652.05	6682.79	5939.37	6049.58	3923.85	4145.66	6886.8	5563.42	6323.16	4907.38	6726.56	4500.78	5223.72	4032.75	5282.36	5047.37	5943.47	5016.21	4195.1
Cps1	ENSMUSG00000025991	19.2572	7.60178	13.7471	12.9641	18.5443	17.0211	11.0626	16.0795	19.0371	15.6259	3.82864	10.5933	28.3752	34.6231	11.6629	20.076	11.7582	10.5719	11.8003	17.767	14.7261	19.3565	7.89178	1.91689
Erbb4	ENSMUSG00000062209	1537.95	1443.49	1676.28	2365.94	2135.87	2336.14	2197.43	2388.81	2427.23	1903.76	1341.56	2594.17	2436.48	2465.16	2921.1	2754.87	1174.51	1279.21	1565.51	1359.18	1825.12	2365.57	1748.03	1880.46
RP23-411D16.1	ENSMUSG00000102449	0.875326	0	0	0.926005	0	1.06382	0	0	0	0.868108	0	0	0	0.98923	0	0	1.30647	0	0	2.22088	0	0	2.95942	0.958443
RP24-393F8.3	ENSMUSG00000103307	0	0.844642	0	0	0	0	1.00569	0	0	0	0	2.35406	0	0	0	0	0	0	0	0	0	0	0	1.91689
RP24-393F8.2	ENSMUSG00000104508	7.0026	2.53393	0.859191	0	0	1.06382	8.0455	1.00497	8.46095	0.868108	3.06292	16.4784	1.89168	3.95692	0	4.46132	6.53233	2.34932	1.96671	2.22088	7.36305	1.01876	7.89178	4.79221
RP24-363O16.2	ENSMUSG00000103642	6.12728	1.68928	3.43677	2.77802	3.27252	0	0	0	1.05762	0	6.12583	0	2.83752	0.98923	4.48572	1.11533	6.53233	1.17466	3.93343	3.33132	6.44267	1.01876	0.986472	0
RP24-363O16.1	ENSMUSG00000103809	1.75065	2.53393	0	0	0	2.12763	0	0	0	0	0	0	0	0	0	1.11533	0	0	0.983357	0	0.920381	0	0	0
Gm16076	ENSMUSG00000087514	0	0	0	0	0	0	0	0	0	0	0	0	0	0.98923	0	0	0	0	0	3.33132	0	1.01876	0	1.91689
Pced1c-ps	ENSMUSG00000101387	0	0	0	0	0	0	0	2.00994	0	0.868108	0	0	0	0	0	1.11533	0	0	0	4.44176	0	1.01876	0	1.91689
Gm28497	ENSMUSG00000099804	0	5.06785	0	0	0	0	0	0	0	0	0.765729	0	0	0	0	1.11533	0	0	0.983357	1.11044	2.76114	0	0	5.75066
Gm29113	ENSMUSG00000100354	0.875326	0.844642	0	0	0	1.06382	0	0	1.05762	0	0	0	0	0	0	0	0	0	0.983357	1.11044	0.920381	1.01876	0	0
Gm29114	ENSMUSG00000101156	0	0	0	0	1.09084	1.06382	0	3.01491	0	0	2.29719	0	0	0	0.897145	1.11533	0	0	3.93343	0	1.84076	0	2.95942	0.958443
Ikzf2	ENSMUSG00000025997	231.961	284.644	237.996	81.4885	155.99	138.296	138.785	137.681	222.1	198.797	181.478	169.492	143.767	181.029	174.046	166.184	284.81	260.775	229.122	279.831	272.433	152.815	277.199	265.489
Gm28112	ENSMUSG00000099954	0.875326	1.68928	1.71838	0	0	0	0	0	2.11524	0	0	0	0.945839	0	0	0	0	2.34932	0	0	0	1.01876	0	0
RP23-301L19.1	ENSMUSG00000103402	0	0	0	0	0	0	0	0	0	0	0	0	0	0	0	0	0	0	0	3.33132	0	0	0	0
Spag16	ENSMUSG00000053153	98.0365	108.114	113.413	6.48204	6.54505	3.19145	10.0569	15.0746	11.6338	82.4702	109.499	18.8325	8.51255	6.92461	7.17716	16.73	81.0009	95.1475	180.938	127.701	87.4362	5.09382	186.443	137.057
Gm22665	ENSMUSG00000089345	0.875326	0	3.43677	0	0	0	0	0	0	0.868108	2.29719	0	0	0	0	0	0	0	0.983357	0	0	0	1.97294	0
RP23-444A8.1	ENSMUSG00000103052	0	0	0	0	0	0	0	0	0	0	0	0	0	0	0	0	0	0	0	0	0	0	3.94589	0
RP24-111L14.1	ENSMUSG00000104287	0	0	1.71838	0	0	0	0	0	1.05762	0	0	0	0	0	0	1.11533	0	0	0.983357	0	0	0	0	0
Vwc2l	ENSMUSG00000045648	271.351	177.375	250.884	521.341	381.794	395.74	443.508	349.73	481.217	214.423	409.665	389.597	436.977	508.464	365.138	411.557	385.407	340.652	384.493	198.769	292.681	295.441	290.023	307.66
Bard1	ENSMUSG00000026196	17.5065	32.941	34.3677	11.1121	1.09084	7.44672	15.0853	6.02982	11.6338	23.4389	12.2517	18.8325	13.2417	19.7846	12.56	25.6526	9.14526	17.6199	24.5839	15.5461	18.4076	10.1876	39.4589	12.4598
Gm16236	ENSMUSG00000089965	0	0	0	0	0	0	0	0	0	0	0	0	0	0	0	0	0	0	0	0	2.76114	0	0	0
Abca12	ENSMUSG00000050296	10.5039	2.53393	12.0287	7.40804	19.6351	14.8934	4.02275	20.0994	6.34571	9.54919	5.3601	10.5933	15.1334	16.8169	14.3543	13.384	1.30647	3.52398	2.95007	7.77307	2.76114	14.2627	2.95942	14.3766
Atic	ENSMUSG00000026192	984.741	1073.54	968.309	853.777	1005.76	960.627	1098.21	927.588	897.918	933.216	850.725	967.519	1022.45	904.157	981.476	912.34	752.524	913.886	884.038	825.056	921.302	1153.24	1102.88	875.058
Fn1	ENSMUSG00000026193	275.728	330.255	341.099	338.918	496.333	613.822	191.081	692.425	424.105	1248.34	406.602	556.735	546.695	430.315	2166.6	630.162	209.035	537.995	385.476	292.046	560.512	1310.13	254.51	536.728
Apol7d	ENSMUSG00000073652	0	0.844642	1.71838	1.85201	1.09084	0	0	7.03479	0	0	3.06292	4.70812	0	0.98923	0	2.23066	2.61293	0	0.983357	2.22088	0	2.03753	0	0.958443
Gm5829	ENSMUSG00000101834	0	0	0	0	0	0	0	0	0	0	0	2.35406	0	0	1.79429	0	0	1.17466	0	0	0	2.03753	0	0.958443
Gm5256	ENSMUSG00000100319	0	0	0	0	1.09084	0	1.00569	0	0	0	0.765729	1.17703	0	0	1.79429	0	0	0	0	0	0	0	0	0
4933417E11Rik	ENSMUSG00000101848	0	0	0	0	1.09084	0	0	0	3.17286	0	0	1.17703	0	0.98923	0	4.46132	0	0	0	1.11044	0	0	0	0
Gm5528	ENSMUSG00000059483	0	0	0	0	0	0	1.00569	1.00497	0	0	0	0	0	0	0	0	0	0	0	0	0	0	0	0.958443
Gm8885	ENSMUSG00000101496	0	0	0	0	0	0	0	1.00497	0	0	0.765729	0	0.945839	0	0	0	0	0	0	1.11044	0.920381	0	0	0
Gm4319	ENSMUSG00000102123	0	0	1.71838	1.85201	1.09084	1.06382	2.01138	2.00994	0	0	3.82864	1.17703	0	0.98923	0	1.11533	2.61293	0	0	0	0.920381	0	0	0.958443
Mreg	ENSMUSG00000039395	130.424	82.7749	115.132	280.58	247.621	225.529	191.081	187.929	148.067	138.029	180.712	162.43	175.926	161.245	166.869	144.993	112.356	236.107	204.538	139.915	150.022	155.871	151.917	134.182
Gm25360	ENSMUSG00000094655	1.75065	1.68928	0	3.70402	1.09084	0	0	0	0	0	0.765729	0	2.83752	2.96769	0.897145	1.11533	3.9194	0	0	1.11044	1.84076	0	0.986472	0
Gm23472	ENSMUSG00000094050	1.75065	0	0	2.77802	2.18168	2.12763	0	0	1.05762	0	0	0	0	0	0	0	2.61293	0	0.983357	1.11044	1.84076	5.09382	0	0
Gm24497	ENSMUSG00000093956	8.75326	6.75714	5.15515	3.70402	3.27252	3.19145	3.01706	6.02982	4.23047	3.47243	10.7202	0	3.78335	0.98923	2.69143	4.46132	3.9194	5.8733	4.91679	4.44176	8.28343	4.07505	1.97294	5.75066
Gm25939	ENSMUSG00000093843	3.5013	3.37857	0.859191	0	0	1.06382	0	0	0	7.81297	2.29719	0	0.945839	0	6.28001	0	1.30647	7.04796	3.93343	4.44176	0	4.07505	0	0
Pecr	ENSMUSG00000026189	167.187	152.88	167.542	118.529	110.175	159.573	100.569	109.542	132.202	120.667	189.135	158.899	104.042	107.826	98.6859	149.454	246.922	206.74	187.821	174.339	162.907	114.102	177.565	168.686
Tmem169	ENSMUSG00000026188	385.143	399.516	427.877	671.354	591.236	518.079	450.548	488.416	467.467	444.471	712.128	463.75	465.353	416.466	493.429	467.324	467.715	525.073	596.898	352.009	419.694	439.087	402.481	463.886
Xrcc5	ENSMUSG00000026187	954.98	667.267	817.091	733.396	747.226	740.417	801.533	771.817	858.786	496.558	986.259	933.385	797.342	858.652	539.184	878.881	1064.77	870.424	964.674	949.425	832.945	578.658	1000.28	857.806
2020-03-04	ENSMUSG00000039372	393.021	471.31	408.116	663.02	485.424	411.697	295.672	396.963	417.759	634.587	591.143	417.846	501.294	391.735	695.287	352.444	540.877	471.039	687.367	312.033	337.78	449.275	339.346	431.299
Gm15843	ENSMUSG00000085812	0	0	0	0.926005	0	0	0	0	0	0.868108	1.53146	1.17703	0	0	0	5.57665	0	0	0	0	0	0	2.95942	0
Smarcal1	ENSMUSG00000039354	990.868	1182.5	1276.76	1150.1	1037.39	1120.2	919.199	929.598	773.119	1209.27	996.213	947.509	1106.63	918.006	1269.46	1022.76	863.574	1228.7	1229.2	735.111	1119.18	1035.06	980.553	1224.89
NA	ENSMUSG00000110712	14.0052	8.44642	9.45111	7.40804	6.54505	4.25527	15.0853	7.03479	10.5762	4.34054	8.42302	3.53109	9.45839	12.86	8.0743	4.46132	5.22586	7.04796	5.90014	6.66264	10.1242	1.01876	9.86472	16.2935
Ankar	ENSMUSG00000039342	0	0	0	0	1.09084	0	0	0	0	0	0	2.35406	2.83752	0	0	0	0	1.17466	0	0	2.76114	0	9.86472	0
NA	ENSMUSG00000110487	0	0	0	0	0	0	0	0	0	0	0	2.35406	0	0	0	0	0	0	0	0	0	0	0	0
Rpl37a	ENSMUSG00000046330	8255.19	7600.09	6752.39	5395.83	5831.64	5354.19	8691.15	5512.26	8317.11	3547.96	7680.26	8269.81	6314.42	7355.92	3079.9	6820.25	10611.1	5859.21	7149.99	9822.94	6845.79	4968.51	8322.87	6817.4
Igfbp2	ENSMUSG00000039323	1266.6	434.991	1895.38	912.115	835.584	925.521	1330.52	1404.95	1252.22	2134.68	1280.3	2010.37	1688.32	1255.33	1131.3	1812.41	476.86	1352.03	1632.37	1290.33	893.69	1339.67	1877.26	1491.34
Igfbp5	ENSMUSG00000026185	2045.64	3193.59	2412.61	4605.95	3343.43	4780.79	1999.31	3135.51	2916.91	3409.06	2225.97	3505.2	3800.38	2790.62	5525.51	4067.61	1727.15	3062.34	2579.35	1657.89	2289.91	3538.17	2524.38	2615.59
1700027A15Rik	ENSMUSG00000101968	4.37663	2.53393	0.859191	3.70402	1.09084	0	0	0	1.05762	0	0.765729	1.17703	0	0	0.897145	0	3.9194	0	3.93343	8.88351	0	0	0	1.91689
Tnp1	ENSMUSG00000026182	0	0	0	0	0	1.06382	1.00569	0	0	0	0	0	0	0	0	0	0	0	0	0	0	0	0	0
RP24-141F19.1	ENSMUSG00000102266	0	0	0	0	0	0	0	0	0	0	0	0	0	1.97846	0	0	0	0	0	0	0	0	0	0
Gm29185	ENSMUSG00000101112	0	0	0	0	0	0	0	0	0	0	0	0	0	0	1.79429	0	0	0	0	0	0	0	0	0
Pinc	ENSMUSG00000099877	0	0	0	0	0	0	0	0	0	0	0	0	1.89168	0	0	0	0	0	0	0	0	0	0	0
C530043A13Rik	ENSMUSG00000100444	0	0.844642	0	0	0	0	0	0	0	0	0	0	0	0	1.79429	0	0	2.34932	0	0	0.920381	0	0	0
6030407O03Rik	ENSMUSG00000100301	6.12728	8.44642	8.59191	11.1121	7.63589	12.7658	14.0796	12.0596	10.5762	14.7578	11.4859	12.9473	33.1044	17.8061	5.38287	15.6146	31.3552	7.04796	12.7836	18.8775	16.5669	8.15011	12.8241	7.66754
Gm29183	ENSMUSG00000101344	1.75065	0	1.71838	2.77802	2.18168	0	0	2.00994	2.11524	2.60432	11.4859	1.17703	1.89168	0	0.897145	0	0	1.17466	1.96671	5.5522	0.920381	2.03753	1.97294	1.91689
Gm25329	ENSMUSG00000088666	0	0	0	0	0	0	0	0	0	0	0	0	0	0	0.897145	0	1.30647	0	0	0	0	0	0	0
Mir6351	ENSMUSG00000098504	0	0	0	0	0	0	0	0	0	0	0	0	0	0	0	0	2.61293	0	0	0	0	0	0	0
Tns1	ENSMUSG00000055322	491.933	648.685	775.85	675.984	1448.64	1059.56	569.219	747.698	637.744	1535.68	587.314	497.884	738.7	615.301	1446.2	498.553	691.12	953.825	590.014	496.366	616.655	1134.9	528.749	587.525
Rufy4	ENSMUSG00000061815	1.75065	0	1.71838	7.40804	8.72673	4.25527	10.0569	5.02485	4.23047	3.47243	5.3601	1.17703	0.945839	3.95692	4.48572	6.69198	5.22586	14.0959	5.90014	6.66264	2.76114	7.13134	10.8512	5.75066
Cxcr2	ENSMUSG00000026180	1.75065	3.37857	2.57757	0	9.81757	5.31908	5.02844	2.00994	0	6.07676	2.29719	1.17703	2.83752	4.94615	9.86859	3.34599	9.14526	5.8733	4.91679	1.11044	2.76114	0	6.90531	2.87533
Cxcr1	ENSMUSG00000048480	0	1.68928	0	0	0	0	0	0	0	1.73622	0	0	0	0	0	0	0	1.17466	0	0	0	0	0	0
Arpc2	ENSMUSG00000006304	9237.31	9485.33	8663.23	7192.28	8965.62	7764.8	6923.15	7377.49	7636.01	7119.35	9490.44	7336.43	6562.23	7242.16	6027.02	6894.97	10837.1	8762.97	8812.85	11930.6	8037.69	6510.92	8409.68	8902.97
Gpbar1	ENSMUSG00000064272	0	0	0	0.926005	7.63589	6.3829	0	0	2.11524	0.868108	0	2.35406	0	0.98923	0	0	0	1.17466	0	2.22088	0	0	0.986472	0.958443
Aamp	ENSMUSG00000006299	3633.48	3031.42	3097.39	3406.77	3692.5	3889.31	6323.76	3346.55	3376.98	2745.83	2985.58	3621.72	3930.91	3394.05	2646.58	3305.84	2867.69	3094.06	2733.73	2484.05	2754.7	4324.65	3400.37	2544.67
Pnkd	ENSMUSG00000026179	2211.95	2154.68	2148.84	3823.48	3006.36	2978.69	2234.64	2706.39	2485.4	3473.3	2222.91	2461.17	3391.78	2502.75	4118.79	2677.91	1770.26	2325.83	1983.43	1529.07	2020.24	2861.71	2201.81	2191
RP23-280F6.5	ENSMUSG00000103013	18.3818	10.1357	8.59191	2.77802	4.36336	7.44672	8.0455	8.03976	11.6338	9.54919	9.18875	5.88515	8.51255	5.93538	8.0743	12.2686	11.7582	8.22263	2.95007	5.5522	14.7261	5.09382	5.91883	8.62598
Tmbim1	ENSMUSG00000006301	1023.26	1344.67	1224.35	810.255	899.944	865.947	1049.94	843.17	821.77	790.846	925	742.706	1103.79	837.878	942.899	730.542	858.348	1098.31	1266.56	978.297	871.601	712.116	964.77	1043.74
RP23-280F6.6	ENSMUSG00000103403	7.0026	9.29106	2.57757	1.85201	0	7.44672	1.00569	6.02982	8.46095	8.68108	7.65729	14.1244	5.67503	6.92461	3.58858	21.1913	6.53233	5.8733	5.90014	11.1044	14.7261	4.07505	16.77	15.3351
Catip	ENSMUSG00000073650	139.177	159.637	161.528	63.8944	43.6336	71.2757	47.2673	70.3479	41.2471	118.063	158.506	80.038	30.2668	42.5369	39.4744	49.0745	116.275	186.771	153.404	138.805	141.739	43.8068	155.863	104.47
Slc11a1	ENSMUSG00000026177	37.639	48.9893	36.086	54.6343	82.9039	84.0415	63.3583	69.343	81.4366	73.7892	68.1499	41.1961	53.9128	78.1492	54.7258	39.0366	75.775	96.3222	50.1512	58.8533	52.4617	48.9006	69.0531	69.0079
Ctdsp1	ENSMUSG00000026176	613.603	611.521	683.057	645.426	618.507	657.439	624.532	573.838	594.382	662.366	696.047	570.86	698.975	651.903	656.71	653.584	654.539	654.286	751.285	497.477	604.69	526.701	603.721	629.697
Mir26b	ENSMUSG00000065468	0	0	0	0	3.27252	0	0	0	0	1.73622	0	0	0.945839	0	2.69143	0	0	0	0	0	0	0	0.986472	0
Vil1	ENSMUSG00000026175	10.5039	10.9803	15.4654	33.3362	21.8168	13.8296	5.02844	21.1044	4.23047	13.8897	24.5033	5.88515	14.1876	9.8923	19.7372	16.73	13.0647	17.6199	17.7004	11.1044	12.8853	21.394	24.6618	19.1689
Usp37	ENSMUSG00000033364	984.741	951.912	1013.85	1028.79	858.492	913.819	953.392	993.916	876.766	725.738	916.577	838.045	901.384	985.273	1009.29	854.343	858.348	917.41	1108.24	1036.04	1043.71	823.161	868.096	1130.96
RP23-102B12.2	ENSMUSG00000103227	8.75326	4.22321	3.43677	0	2.18168	2.12763	3.01706	2.00994	1.05762	1.73622	1.53146	2.35406	1.89168	0	3.58858	3.34599	3.9194	0	0.983357	12.2148	0.920381	3.05629	2.95942	2.87533
Rqcd1	ENSMUSG00000026174	868.323	894.476	816.232	1098.24	1081.02	1056.37	854.834	934.622	871.478	850.746	1026.84	785.079	909.897	866.566	1010.18	765.117	721.169	884.52	906.656	835.05	774.041	1020.8	750.705	831.928
Plcd4	ENSMUSG00000026173	737.024	769.469	742.341	342.622	585.782	598.929	484.741	521.58	551.019	663.234	524.524	388.42	564.666	600.463	524.83	474.016	955.027	953.825	827.987	709.571	856.875	511.419	688.558	777.297
Zfp142	ENSMUSG00000026135	207.452	306.605	322.197	403.738	409.065	418.08	207.172	375.859	205.178	783.901	264.176	198.918	329.152	222.577	818.196	294.447	223.406	332.429	310.741	277.61	281.637	645.896	261.415	309.577
Bcs1l	ENSMUSG00000026172	649.492	610.676	640.098	520.415	462.517	468.079	528.992	403.998	447.373	449.68	591.908	637.95	575.07	536.163	533.801	545.397	487.312	549.741	521.179	551.888	586.283	459.462	637.261	570.273
Rnf25	ENSMUSG00000026171	1320.87	1446.03	1372.99	1286.22	1147.56	1108.5	970.489	1343.65	1237.41	1472.31	1480.92	1232.35	1104.74	1125.74	1199.48	1159.94	1211.09	1381.4	1371.78	1431.36	1449.6	1126.75	1554.68	1389.74
Stk36	ENSMUSG00000033276	126.047	173.152	175.275	85.1925	86.1765	72.3396	77.4379	74.3678	59.2266	183.171	70.447	62.3826	115.392	64.3	189.297	65.8045	79.6944	119.815	131.77	68.8472	146.341	97.8013	126.268	154.309
Ttll4	ENSMUSG00000033257	539.201	712.033	756.948	581.531	554.147	555.312	482.73	543.689	397.665	891.547	531.416	447.271	602.499	466.917	742.836	547.627	407.617	575.584	670.65	515.244	596.407	680.534	545.519	780.172
Cyp27a1	ENSMUSG00000026170	175.94	218.762	164.106	128.715	114.538	132.977	148.842	138.686	142.779	134.557	134.768	117.703	192.951	146.406	108.554	115.994	158.082	222.011	227.156	158.793	177.634	152.815	233.794	142.808
Prkag3	ENSMUSG00000006542	2.62598	3.37857	1.71838	2.77802	4.36336	2.12763	1.00569	24.1193	5.28809	8.68108	0.765729	0	8.51255	7.91384	0	1.11533	0	3.52398	1.96671	13.3253	2.76114	10.1876	6.90531	0
Wnt6	ENSMUSG00000033227	3.5013	5.9125	7.73272	50.9303	98.1757	46.8079	49.2787	51.2535	71.9181	23.4389	19.9089	68.2677	86.0713	61.3323	70.8744	79.1885	14.3711	32.8905	41.301	3.33132	17.4872	88.6324	20.7159	10.5429
Gm29539	ENSMUSG00000099472	0.875326	0	2.57757	0	1.09084	0	0	0	1.05762	0.868108	2.29719	2.35406	0	0	1.79429	2.23066	0	0	1.96671	0	0	1.01876	0	0
Wnt10a	ENSMUSG00000026167	53.3949	32.941	48.9739	841.739	687.23	767.012	413.338	227.123	259.117	62.5038	197.558	153.014	234.568	244.34	268.246	128.263	97.9849	126.863	46.2178	45.528	40.4968	363.699	30.5806	61.3403
Gm16582	ENSMUSG00000089964	3.5013	1.68928	4.29596	1.85201	2.18168	2.12763	0	5.02485	1.05762	4.34054	2.29719	0	0.945839	6.92461	5.38287	3.34599	0	0	1.96671	2.22088	2.76114	4.07505	0.986472	0
Cdk5r2	ENSMUSG00000090071	3512.68	4109.18	3326.79	8012.72	9653.94	8676.49	5813.88	7819.67	6336.19	5469.08	3273.49	7666	7443.75	5929.45	11378.5	7221.77	2940.85	3294.92	2754.38	2864.93	2242.05	10310.9	2893.32	2318.47
Fev	ENSMUSG00000055197	6.12728	0.844642	0	3.70402	2.18168	0	2.01138	3.01491	0	0	0.765729	5.88515	1.89168	0	0.897145	2.23066	1.30647	3.52398	0	2.22088	1.84076	2.03753	0	0
Cryba2	ENSMUSG00000006546	7.87793	1.68928	4.29596	220.389	81.8131	75.531	35.1991	6.02982	2.11524	4.34054	72.7442	21.1865	1.89168	8.90307	8.0743	11.1533	26.1293	22.3186	8.85022	11.1044	6.44267	5.09382	2.95942	5.75066
Ccdc108	ENSMUSG00000047021	201.325	226.364	329.07	94.4525	88.3581	86.1692	54.3071	134.666	112.108	425.373	212.873	137.713	94.5839	88.0415	181.223	100.38	114.969	261.949	369.742	209.873	257.707	127.345	266.348	328.746
Ihh	ENSMUSG00000006538	7.0026	9.29106	3.43677	6.48204	6.54505	10.6382	9.05119	4.01988	7.40333	9.54919	5.3601	2.35406	6.62087	6.92461	5.38287	6.69198	2.61293	3.52398	3.93343	3.33132	4.60191	5.09382	5.91883	5.75066
RP23-430G15.6	ENSMUSG00000103145	4.37663	3.37857	0.859191	5.55603	3.27252	1.06382	1.00569	2.00994	3.17286	8.68108	3.06292	3.53109	0	0	8.0743	2.23066	5.22586	3.52398	0.983357	0	2.76114	1.01876	0.986472	0.958443
Nhej1	ENSMUSG00000026162	42.8909	66.7267	60.1434	77.7845	47.997	48.9356	88.5005	41.2038	42.3047	40.8011	58.9611	62.3826	39.7252	59.3538	32.2972	42.3826	75.775	43.4624	36.3842	49.9698	32.2133	53.9945	50.3101	49.839
Slc23a3	ENSMUSG00000026205	2.62598	4.22321	6.01434	46.3003	92.7215	55.3185	90.5119	36.1789	52.8809	11.2854	124.814	32.9568	50.1294	45.5046	41.2686	33.4599	27.4358	30.5412	14.7504	3.33132	10.1242	23.4316	15.7836	7.66754
Cnppd1	ENSMUSG00000033159	627.608	757.644	666.733	923.227	1085.39	1013.82	1093.18	807.996	647.263	743.1	784.872	721.519	732.079	728.074	877.407	593.356	657.152	823.437	643.116	525.238	519.095	896.512	626.41	532.894
Fam134a	ENSMUSG00000049339	3325.36	3176.7	3010.61	7297.85	7010.84	6471.2	7046.85	4764.56	4473.73	4261.54	4019.31	4252.61	5389.39	4504.95	5184.6	4239.37	3729.96	3777.71	2947.12	2542.91	2696.72	6598.53	3384.59	2625.17
Zfand2b	ENSMUSG00000026197	614.479	561.687	492.317	612.09	578.146	585.099	758.288	557.759	608.131	506.107	617.943	536.726	546.695	604.42	399.229	489.63	582.684	722.416	575.264	642.944	621.257	555.226	623.451	543.437
Abcb6	ENSMUSG00000026198	11.3792	11.825	8.59191	12.0381	9.81757	13.8296	9.05119	11.0547	7.40333	25.1751	15.3146	10.5933	9.45839	9.8923	11.6629	21.1913	11.7582	12.9213	2.95007	6.66264	11.965	14.2627	16.77	14.3766
Gm29253	ENSMUSG00000099519	0	0	0	0	0	0	0	0	0	0	0	0	0	0	0	1.11533	0	0	0	0	0	0	0.986472	0
Atg9a	ENSMUSG00000033124	370.263	436.68	407.257	1158.43	1119.2	1141.48	571.231	912.513	557.365	1268.31	366.784	685.031	943.001	640.032	1798.77	776.27	318.778	550.916	395.31	296.487	387.48	1291.79	449.831	470.595
Ankzf1	ENSMUSG00000026199	564.585	750.042	658.141	592.643	529.058	662.758	487.759	396.963	503.427	706.64	510.741	633.242	527.778	575.732	700.67	571.049	504.296	662.509	521.179	336.463	678.321	546.057	619.505	774.422
Glb1l	ENSMUSG00000026200	206.577	136.832	251.743	121.307	163.626	146.807	123.7	142.706	142.779	250.883	181.478	131.827	121.067	144.428	140.852	124.917	141.098	204.391	185.855	131.032	158.306	195.603	192.362	222.359
Stk16	ENSMUSG00000026201	1445.16	1529.65	1562.01	1176.03	1360.28	1142.54	1576.92	1222.04	1367.5	1381.16	1503.89	1112.29	1297.69	1433.39	1130.4	1169.98	1386.16	1409.59	1444.55	1542.4	1323.51	1434.42	1409.67	1301.57
Tuba4a	ENSMUSG00000026202	10366.5	9149.16	10340.4	14788.3	12780.3	13409.4	11138	9907	9932.1	7315.55	9968.26	11047.6	12457.6	9750.84	12222.7	10997.2	8455.45	10667.1	9219.96	8322.74	9067.59	11026.1	8777.63	10561.1
A630095N17Rik	ENSMUSG00000096094	2.62598	1.68928	4.29596	4.63003	9.81757	19.1487	5.02844	6.02982	4.23047	7.81297	4.59437	0	1.89168	2.96769	2.69143	6.69198	3.9194	2.34932	0.983357	8.88351	1.84076	4.07505	4.93236	0.958443
NA	ENSMUSG00000118482	0	0	0	0	0	0	0	0	1.05762	0	0	2.35406	0	0	0	1.11533	0	0	0	4.44176	0.920381	0	7.89178	0
Dnajb2	ENSMUSG00000026203	2561.2	3080.41	2598.19	2995.63	3863.76	3020.18	3834.69	3365.65	3005.75	2776.21	2022.29	2588.29	3443.8	2943.95	3232.41	2381.23	2185.72	2130.83	2852.72	2508.48	2103.99	3393.5	2606.26	2372.15
Ptprn	ENSMUSG00000026204	4890.44	5413.31	5154.29	12174.2	12943.9	12662.6	8720.32	8871.88	6921.06	12029.4	6738.41	8081.49	9139.64	7110.59	14406.3	8117.38	5246.77	6950.47	5156.73	3675.55	4395.74	13393.7	5716.61	4262.19
Gm28294	ENSMUSG00000101840	9.62858	17.7375	14.6063	3.70402	8.72673	2.12763	10.0569	2.00994	4.23047	11.2854	0	3.53109	11.3501	5.93538	17.9429	2.23066	1.30647	7.04796	3.93343	3.33132	1.84076	11.2064	3.94589	15.3351
Resp18	ENSMUSG00000033061	1837.31	1539.78	1125.54	1496.42	1196.65	1265.94	1373.77	1778.8	1604.41	1139.83	1752.75	1736.12	1916.27	1320.62	775.133	1523.54	1967.54	2027.46	2023.75	756.209	1701.78	815.011	3482.25	1710.82
Gm28902	ENSMUSG00000100556	7.87793	7.60178	8.59191	7.40804	5.45421	3.19145	4.02275	8.03976	4.23047	15.6259	9.18875	5.88515	4.72919	4.94615	9.86859	13.384	5.22586	10.5719	5.90014	3.33132	3.68152	13.2439	16.77	14.3766
Dnpep	ENSMUSG00000026209	1158.93	1176.59	973.464	938.043	868.31	1055.31	1016.75	897.439	1139.06	708.376	845.365	1016.95	995.968	1072.33	768.853	1006.03	787.799	978.492	867.321	835.05	764.837	806.861	861.19	747.585
Des	ENSMUSG00000026208	22.7585	21.9607	21.4798	132.419	158.172	97.8712	65.3697	38.1889	13.749	46.0097	68.1499	32.9568	31.2127	27.6984	43.0629	23.4219	43.1134	50.5104	55.068	42.1967	34.9745	49.9194	30.5806	23.9611
Gm15179	ENSMUSG00000085653	0	0	0	0	0	1.06382	1.00569	0	1.05762	1.73622	0	0	0	0.98923	1.79429	0	0	0	0	1.11044	0	0	0	0
Speg	ENSMUSG00000026207	1832.93	2380.2	2113.61	4015.16	4716.8	4230.8	2956.72	3565.63	2414.54	4919.57	1857.66	2550.62	2766.58	2442.41	5061.69	2530.69	1877.39	2072.1	1603.86	2102.06	1699.94	5325.08	1754.93	1678.23
Gm15178	ENSMUSG00000086053	2.62598	0.844642	0.859191	0	1.09084	0	0	2.00994	0	2.60432	0.765729	0	1.89168	1.97846	4.48572	0	0	0	0.983357	1.11044	4.60191	5.09382	0	6.7091
Gmppa	ENSMUSG00000033021	726.52	820.992	791.315	704.69	634.87	722.332	624.532	667.3	779.465	891.547	647.041	825.098	651.683	828.975	891.762	894.495	587.91	785.848	564.447	486.372	746.429	713.134	810.88	741.835
Asic4	ENSMUSG00000033007	602.224	807.478	578.236	394.478	437.427	327.656	557.151	403.998	631.398	362.001	268.771	456.688	617.633	602.441	403.715	432.748	546.103	325.381	311.724	404.2	250.344	459.462	260.429	224.276
RP24-153E5.1	ENSMUSG00000102605	2.62598	6.75714	3.43677	7.40804	13.0901	3.19145	6.03413	13.0646	2.11524	13.8897	0	3.53109	7.56671	6.92461	3.58858	3.34599	1.30647	11.7466	7.86686	12.2148	3.68152	13.2439	1.97294	5.75066
Chpf	ENSMUSG00000032997	1122.17	1145.33	1083.44	2152.04	2802.37	2227.63	2001.32	2229.02	1587.49	2525.33	1410.47	1304.15	2003.29	1465.05	2410.63	1348.43	1222.85	1449.53	1134.79	1107.11	1037.27	2673.24	1128.52	933.523
Obsl1	ENSMUSG00000026211	315.993	355.594	448.498	569.493	545.421	624.461	601.401	520.575	420.932	743.1	305.526	513.185	553.316	456.035	872.024	492.976	190.744	318.333	296.974	349.788	326.735	824.18	387.684	383.377
Tmem198	ENSMUSG00000051703	815.803	952.756	840.289	2229.82	2481.66	2090.4	2412.64	2165.71	1602.29	1279.59	1304.04	1447.75	2070.44	1495.72	2363.08	1284.86	986.382	1073.64	1019.74	1305.88	617.576	2562.19	734.922	707.331
Inha	ENSMUSG00000032968	476.177	537.192	525.825	352.808	330.525	360.634	358.025	307.521	341.611	634.587	279.491	355.463	419.952	352.166	720.407	372.52	178.986	286.617	270.423	173.229	389.321	522.626	309.752	415.006
Gm15181	ENSMUSG00000082745	0	0	0	0	2.18168	0	0	0	0	0	0	0	0	0	0	0	0	0	0	0	0	0	1.97294	0
Stk11ip	ENSMUSG00000026213	588.219	586.182	553.319	908.411	699.229	936.159	834.721	685.39	600.727	787.374	392.053	755.653	887.197	654.87	1067.6	729.426	307.019	556.789	407.11	319.806	422.455	1035.06	471.534	503.182
Slc4a3	ENSMUSG00000006576	1519.57	1708.71	1751.89	3557.71	3696.86	3845.7	3199.09	3117.42	2834.42	3922.98	1218.27	3488.72	3588.51	2922.19	4894.82	3811.08	1259.43	1858.31	1285.25	967.193	1526.91	4998.05	1910.8	1460.67
Gm15182	ENSMUSG00000082528	0	0	0	0	0	0	0	0	0	0	0	4.70812	0	0	0	3.34599	0	0	0	0	0	0	1.97294	0
Gm5257	ENSMUSG00000082012	0	0	0	0	0	0	0	0	0	0	0	4.70812	0	0	0	1.11533	0	0	0	0	0	0	0	0
Gm29065	ENSMUSG00000099996	0	0	0	0	2.18168	0	0	0	0	0	0	0	0	0	0	0	0	5.8733	1.96671	0	0	0	2.95942	0.958443
Gm29069	ENSMUSG00000100827	1.75065	2.53393	4.29596	0	2.18168	0	0	1.00497	1.05762	4.34054	5.3601	1.17703	1.89168	0.98923	0	0	11.7582	2.34932	21.6339	4.44176	9.20381	0	1.97294	6.7091
Gm17751	ENSMUSG00000100553	0.875326	7.60178	8.59191	2.77802	20.726	5.31908	15.0853	9.04473	13.749	4.34054	2.29719	9.41624	10.4042	8.90307	6.28001	23.4219	11.7582	7.04796	0.983357	8.88351	6.44267	6.11258	4.93236	7.66754
Mir6343	ENSMUSG00000098611	0	0	0	1.85201	0	0	0	0	0	0	0	0	0	0	0.897145	0	0	0	0	0	0	0	0	0
Gm816	ENSMUSG00000100534	5.25195	5.06785	0.859191	0.926005	0	0	2.01138	1.00497	4.23047	2.60432	5.3601	1.17703	0.945839	2.96769	0	3.34599	9.14526	8.22263	15.7337	11.1044	7.36305	0	7.89178	1.91689
RP23-59P14.1	ENSMUSG00000102904	0	0	0	0.926005	0	0	0	2.00994	0	0	0	1.17703	0	0	0	0	0	0	0	0	0.920381	0	0	0
Epha4	ENSMUSG00000026235	8309.47	8311.28	9285.28	4149.43	5174.95	5452.06	3501.8	4373.63	3688.97	7830.33	7203.21	4076.05	4097.37	3783.81	6059.31	4044.19	6120.79	7793.87	7031.01	6567.14	8946.1	6331.61	6078.64	10878.3
Mir6352	ENSMUSG00000099141	0	0	0	0	0	0	0	0	0	0	0	0	0	0	0.897145	0	0	0	0	1.11044	1.84076	0	0	0
Gm28386	ENSMUSG00000101849	4.37663	3.37857	2.57757	9.26005	5.45421	11.702	6.03413	5.02485	10.5762	7.81297	3.82864	3.53109	0.945839	5.93538	4.48572	4.46132	16.9841	7.04796	2.95007	15.5461	3.68152	11.2064	2.95942	6.7091
Gm28385	ENSMUSG00000101506	0	0	0	0	0	0	1.00569	0	0	0	0	0	0	0	0	0	0	0	0	0	1.84076	0	0	0
Pax3	ENSMUSG00000004872	1.75065	0.844642	0.859191	0	2.18168	0	0	1.00497	0	2.60432	1.53146	0	0	0	0	0	0	3.52398	8.85022	0	0	0	1.97294	0
NA	ENSMUSG00000118426	0.875326	0.844642	1.71838	12.9641	14.1809	24.4678	7.03981	5.02485	2.11524	0.868108	3.06292	4.70812	2.83752	4.94615	6.28001	3.34599	0	2.34932	2.95007	0	0	5.09382	0	1.91689
Sgpp2	ENSMUSG00000032908	273.977	413.875	323.915	234.279	355.614	357.442	405.292	431.132	378.627	304.706	135.534	383.712	547.641	388.768	546.361	376.982	205.115	267.823	396.293	195.437	215.369	570.508	250.564	244.403
Gm28410	ENSMUSG00000099561	0	3.37857	4.29596	0	1.09084	0	0	5.02485	0	0.868108	2.29719	3.53109	0	0	2.69143	1.11533	0	0	0	1.11044	3.68152	2.03753	0	0.958443
RP24-538F21.2	ENSMUSG00000102945	0	0	0.859191	0	0	0	1.00569	0	1.05762	0	0	0	0	0	1.79429	0	0	0	0	1.11044	0	2.03753	0	0
Farsb	ENSMUSG00000026245	2738.89	2226.48	2355.04	2316.87	1974.42	1939.34	2491.09	2156.67	2274.94	1435.85	3073.64	2496.48	1963.56	2195.1	1685.73	2530.69	2983.97	2494.98	2937.29	2698.37	2602.84	1648.36	2825.26	2595.46
Gm28995	ENSMUSG00000101798	0	0	0.859191	0.926005	1.09084	0	2.01138	0	2.11524	5.20865	0	0	0.945839	0	0	2.23066	3.9194	0	0	0	0.920381	0	2.95942	0.958443
RP24-300L5.1	ENSMUSG00000104018	42.8909	54.9017	42.1004	10.1861	17.4535	38.2974	27.1536	12.0596	31.7286	39.0649	32.1606	18.8325	14.1876	18.7954	23.3258	33.4599	35.2746	25.8425	35.4009	52.1906	55.2229	14.2627	45.3777	34.5039
BC035947	ENSMUSG00000090486	61.2728	50.6785	29.2125	15.7421	22.9077	36.1698	25.1422	39.1938	35.959	83.3384	38.2864	35.3109	22.7001	48.4723	28.7086	32.3446	56.178	92.7982	112.103	18.8775	72.7101	36.6755	94.7013	26.8364
Mogat1	ENSMUSG00000012187	12.2546	7.60178	10.3103	3.70402	1.09084	5.31908	3.01706	6.02982	6.34571	13.0216	14.5488	9.41624	7.56671	5.93538	2.69143	0	13.0647	15.2706	13.767	8.88351	13.8057	4.07505	8.87825	5.75066
5730419F03Rik	ENSMUSG00000099364	1.75065	0	0	3.70402	0	1.06382	0	0	1.05762	0	0.765729	0	0.945839	0.98923	0	3.34599	5.22586	4.69864	0	1.11044	3.68152	1.01876	0.986472	0
Gm29611	ENSMUSG00000100562	0.875326	0	0.859191	0	0	2.12763	0	1.00497	0	0	0	0	0	0	0	0	0	0	2.95007	2.22088	1.84076	0	0	0
Acsl3	ENSMUSG00000032883	10715.7	9820.66	9232.87	8808.16	8194.4	9083.93	10010.6	8130.21	9616.93	5741.67	7527.88	8048.53	9270.16	10044.6	6675.65	8226.68	12664.9	10131.4	9171.77	9557.55	10628.6	7212.85	7701.39	9822.12
Utp14b	ENSMUSG00000079470	1529.19	997.523	1118.67	362.994	356.705	389.357	501.838	2849.09	703.316	989.643	344.578	626.18	873.955	756.761	520.344	687.044	731.621	533.296	658.849	3221.38	972.843	1093.13	955.892	1005.41
Gm6159	ENSMUSG00000099377	0.875326	3.37857	0.859191	2.77802	0	1.06382	0	4.01988	0	0.868108	0	0	0	1.97846	0	0	0	1.17466	0	1.11044	0	0	0.986472	0
Gm29536	ENSMUSG00000099706	0	0.844642	0	0.926005	0	0	0	0	0	0	3.82864	3.53109	0	0	0	0	1.30647	0	0	0	0	0	0	0
Kcne4	ENSMUSG00000047330	27.1351	32.0964	32.6493	51.8563	41.452	39.3612	62.3526	80.3976	151.239	53.8227	58.1954	78.861	57.6962	116.729	70.8744	79.1885	19.597	31.7158	52.1179	114.375	73.6305	76.4073	24.6618	33.5455
Gm29187	ENSMUSG00000101324	1.75065	0	0	0	0	0	0	2.00994	0	1.73622	0	2.35406	0	0.98923	3.58858	0	5.22586	1.17466	0	5.5522	0	2.03753	0	0.958443
Gm5830	ENSMUSG00000072978	0	0	0	0	0	0	0	1.00497	0	0	0	0	0	0	0	1.11533	0	0	0.983357	0	0	0	0	0
Scg2	ENSMUSG00000050711	18747.7	17076.1	15100.3	27665.3	19363.5	13705.2	20870	14024.4	14930.4	10287.1	39081.3	11158.2	16239.1	15619	9918.83	10982.7	41373.2	23378.1	24545.6	20925.1	14806.2	8755.25	22041.7	12300.7
Ap1s3	ENSMUSG00000054702	72.652	56.591	60.1434	128.715	105.812	139.36	152.865	55.2734	108.935	57.2951	62.024	71.7988	98.3672	92.9877	160.589	100.38	36.581	41.1131	60.9682	96.6082	64.4267	114.102	56.2289	48.8806
RP23-337F12.2	ENSMUSG00000102235	1.75065	0.844642	0.859191	0	0	0	1.00569	2.00994	2.11524	0	0	2.35406	0	0	3.58858	1.11533	0	0	0	1.11044	3.68152	0	0.986472	2.87533
Wdfy1	ENSMUSG00000073643	599.598	734.839	705.396	1651.99	1350.46	649.992	642.634	633.131	554.192	738.76	1473.26	523.778	1223.92	548.034	1252.41	546.512	1399.22	782.324	679.5	855.038	696.729	582.733	706.314	1252.68
RP23-295C23.2	ENSMUSG00000104497	0	2.53393	1.71838	0	0	0	0	2.00994	0	0	0	0	0	0	0	0	0	0	0	0	0.920381	0	0	0
Mrpl44	ENSMUSG00000026248	852.567	859.001	753.511	677.836	620.689	624.461	555.14	671.32	806.963	478.327	800.952	601.462	672.491	736.977	516.755	564.357	743.379	725.94	876.171	760.651	752.872	502.25	674.747	899.978
Serpine2	ENSMUSG00000026249	8960.71	9092.57	8625.42	4539.28	4732.07	3880.8	4801.15	5907.22	6408.11	4949.95	7552.38	6087.6	6666.27	6168.84	4370.89	5806.41	9151.79	7356.9	8739.1	8788.02	7708.19	3771.46	7931.24	7874.57
Gm5529	ENSMUSG00000067106	2.62598	1.68928	0	0	0	0	0	0	0	2.60432	0	0	0	0	0	1.11533	2.61293	1.17466	3.93343	0	2.76114	0	0.986472	1.91689
Gm23934	ENSMUSG00000096297	0.875326	0	0	0	5.45421	0	0	0	2.11524	0	0.765729	1.17703	0	1.97846	0	0	0	0	0	0	0	0	0	0
RP23-470G12.2	ENSMUSG00000102518	0	0	0	0	0	0	0	0	0	0	0.765729	0	0	0	0	0	2.61293	0	4.91679	0	0.920381	0	1.97294	0
9830004L10Rik	ENSMUSG00000099552	0	0	0	0	0	0	0	0	0	0.868108	0	0	0	0	0	4.46132	0	0	0	0	0	0	0	0.958443
Fam124b	ENSMUSG00000043230	0	0	0	25.9282	10.9084	3.19145	4.02275	0	0	0.868108	4.59437	12.9473	0.945839	0	0.897145	8.92264	3.9194	0	4.91679	2.22088	0	4.07505	9.86472	0
2310015K22Rik	ENSMUSG00000101257	0	0.844642	1.71838	0.926005	0	0	0	0	0	0	0	4.70812	0	0	0	2.23066	0	1.17466	0.983357	0	0.920381	1.01876	1.97294	0
RP24-193D9.2	ENSMUSG00000103404	0	0	0	0	1.09084	0	0	1.00497	0	0	0.765729	5.88515	0	0	0	4.46132	1.30647	0	0	3.33132	0.920381	0	3.94589	0
Cul3	ENSMUSG00000004364	3662.36	3553.41	3624.07	5989.4	6116.35	5520.15	5127	5608.74	4922.16	4136.53	3999.4	4924.69	4885.26	5069.81	4878.67	5034.6	4801.26	3652.02	3889.18	5034.73	3438.54	4899.23	3824.55	3703.42
RP24-193D9.4	ENSMUSG00000103076	5.25195	8.44642	17.1838	12.0381	8.72673	9.57435	11.0626	14.0696	7.40333	19.9665	16.846	12.9473	8.51255	12.86	12.56	17.8453	18.2905	10.5719	3.93343	47.7489	13.8057	10.1876	20.7159	19.1689
RP24-193D9.3	ENSMUSG00000103525	0.875326	3.37857	0.859191	0	0	1.06382	0	0	2.11524	0.868108	0.765729	1.17703	0	1.97846	0	0	2.61293	0	0	7.77307	3.68152	0	0.986472	2.87533
Gm29125	ENSMUSG00000101722	0	0	0.859191	0.926005	1.09084	2.12763	1.00569	0	0	1.73622	1.53146	0	0	0	0	1.11533	0	0	0	2.22088	0	0	3.94589	0
1700016L21Rik	ENSMUSG00000101483	0	0	0	0	0	0	0	0	0	0	0	0	0	0	0	0	0	0	0	0	0	0	3.94589	0
NA	ENSMUSG00000110100	0	0	0	0	0	0	0	0	0	0	0	1.17703	0	0	0	0	0	0	0	0	0	0	2.95942	0
Dock10	ENSMUSG00000038608	3548.57	4545.86	4006.41	1066.76	1381	1140.41	1233.98	1198.93	1442.59	3777.14	2457.99	1397.13	1537.93	1553.09	1485.67	1496.77	3113.31	3059.99	4059.3	2985.97	4509.87	1154.26	4052.43	4933.1
RP23-328G14.3	ENSMUSG00000103192	10.5039	15.2036	7.73272	0	1.09084	0	2.01138	1.00497	0	9.54919	3.82864	4.70812	0.945839	2.96769	4.48572	2.23066	5.22586	8.22263	2.95007	22.2088	4.60191	3.05629	20.7159	9.58443
RP23-328G14.2	ENSMUSG00000104488	7.0026	0	0.859191	0	0	0	2.01138	1.00497	0	0	0.765729	3.53109	0	1.97846	0.897145	1.11533	0	2.34932	1.96671	11.1044	1.84076	0	0.986472	0
RP23-328G14.1	ENSMUSG00000102721	31.5117	25.3393	14.6063	1.85201	0	6.3829	1.00569	10.0497	13.749	18.2303	17.6118	11.7703	10.4042	13.8492	7.17716	5.57665	11.7582	12.9213	30.4841	59.9637	28.5318	7.13134	26.6348	20.1273
Nyap2	ENSMUSG00000054976	844.689	1148.71	1042.2	1154.73	1147.56	1081.9	1004.68	1151.7	1081.94	795.187	616.412	1458.34	1186.08	1203.89	1487.47	1660.73	631.023	588.505	680.483	851.707	784.165	1481.28	893.744	726.5
RP23-424A2.1	ENSMUSG00000104029	0	0	0	1.85201	0	0	0	3.01491	0	0	0	0	0	0	0	0	0	0	1.96671	1.11044	0	0	0	0
Gm6198	ENSMUSG00000101986	0	0	0	0	0	0	0	2.00994	2.11524	0	0	0	0	0	0	0	0	0	0	0	0	0	0	0
Gm5530	ENSMUSG00000087008	0	0.844642	0	0.926005	0	0	0	0	0	0	0	0	0	0	0	0	0	0	0	0	0	0	0	0
Irs1	ENSMUSG00000055980	124.296	96.2892	122.005	145.383	119.993	145.743	115.654	171.85	126.914	289.948	72.7442	97.6935	235.514	137.503	312.206	151.685	52.2586	68.1303	147.504	173.229	172.111	191.528	135.147	179.229
Rhbdd1	ENSMUSG00000026142	225.834	266.907	255.18	207.425	219.259	195.742	157.893	275.362	212.581	271.718	288.68	205.98	168.359	239.394	174.046	230.873	276.971	310.11	340.242	308.702	265.07	147.721	297.915	323.954
RP23-430H22.1	ENSMUSG00000104493	1.75065	0.844642	0.859191	0	0	0	1.00569	0	0	0	3.06292	3.53109	0	0	2.69143	0	3.9194	0	2.95007	7.77307	0.920381	0	3.94589	0.958443
Gm28940	ENSMUSG00000100786	0	0	0.859191	0	1.09084	2.12763	0	1.00497	2.11524	1.73622	0.765729	1.17703	0	1.97846	0	1.11533	0	0	0.983357	0	0.920381	1.01876	0.986472	1.91689
Col4a4	ENSMUSG00000067158	69.1507	63.3482	92.7927	11.1121	21.8168	23.404	22.1251	34.169	14.8067	143.238	61.2583	8.23921	26.4835	22.7523	11.6629	15.6146	23.5164	63.4317	69.8184	97.7186	48.7802	18.3377	75.9584	102.553
Col4a3	ENSMUSG00000079465	30.6364	10.1357	91.0743	9.26005	6.54505	14.8934	4.02275	26.1292	6.34571	78.1297	41.3494	11.7703	9.45839	8.90307	13.4572	5.57665	19.597	45.8118	67.8517	34.4236	17.4872	19.3565	55.2425	74.7585
C430014B12Rik	ENSMUSG00000097564	5.25195	2.53393	1.71838	0.926005	4.36336	0	0	3.01491	2.11524	6.94486	3.06292	3.53109	2.83752	2.96769	1.79429	1.11533	2.61293	8.22263	0	3.33132	2.76114	1.01876	2.95942	4.79221
Mff	ENSMUSG00000026150	7974.22	6777.41	7242.12	7729.37	7254.09	7714.8	9793.39	8278.95	9283.78	4171.26	8026.37	9136.11	7640.48	9030.68	5485.14	8843.46	9699.2	7474.37	7828.51	9130.03	7897.79	5637.84	7732.96	7222.82
Gm28941	ENSMUSG00000101450	22.7585	28.7178	29.2125	25.9282	27.271	29.7869	24.1365	37.1839	35.959	36.4605	33.6921	10.5933	19.8626	12.86	48.4458	24.5373	47.0328	31.7158	36.3842	53.3011	22.0891	31.5817	27.6212	36.4208
Tm4sf20	ENSMUSG00000026149	1.75065	0	0.859191	0	0	1.06382	0	0	0	1.73622	0.765729	1.17703	0	0	0	4.46132	2.61293	0	0.983357	1.11044	0.920381	0	2.95942	0
NA	ENSMUSG00000114299	0	0	1.71838	0	0	0	0	0	0	1.73622	0	0	0	0	0	0	0	2.34932	0	0	0	1.01876	0	0
Gm17764	ENSMUSG00000100744	0	0	0	0	0	0	0	1.00497	0	0	0	0	0	0	0	0	2.61293	0	0	0	0	0	0.986472	0
Agfg1	ENSMUSG00000026159	3126.66	2928.37	3110.27	3820.7	3456.88	3326.56	3668.75	3333.49	2965.56	2924.66	3471.05	3412.21	3220.58	3178.4	3337.38	3371.64	3038.84	3081.14	3447.65	3325.77	2983.88	3423.05	2913.05	3279.79
NA	ENSMUSG00000113880	10.5039	9.29106	6.01434	9.26005	6.54505	7.44672	11.0626	20.0994	7.40333	13.8897	22.9719	8.23921	4.72919	9.8923	9.86859	5.57665	2.61293	9.39729	8.85022	17.767	8.28343	19.3565	24.6618	4.79221
NA	ENSMUSG00000113973	0	0	0	0	0	0	0	0	0	0	0.765729	3.53109	0	0	0	4.46132	1.30647	3.52398	0	0	0	0	1.97294	0
NA	ENSMUSG00000113846	0	0	0	0	0	0	0	0	0	0	0	0	0	0	0	1.11533	0	0	0	0	0	0	0.986472	0
NA	ENSMUSG00000113925	0	0	0	0	0	0	0	0	0	0	0	0	0	0	0	0	0	0	0	0	0	0	2.95942	0
Gm7553	ENSMUSG00000101784	0	0	0	0	0	0	0	3.01491	0	0.868108	0	0	0.945839	0	0	0	0	0	0	0	0	0	0	0
Slc19a3	ENSMUSG00000038496	91.0339	106.425	92.7927	60.1903	25.0893	68.0843	59.3356	28.1392	58.169	71.1848	98.0133	60.0285	86.0713	73.203	51.1372	55.7665	65.3233	89.2742	127.836	84.3934	68.1082	65.2009	86.8096	94.8858
Gm7539	ENSMUSG00000100432	0.875326	0	1.71838	2.77802	1.09084	1.06382	0	1.00497	0	1.73622	1.53146	2.35406	0	0	1.79429	1.11533	1.30647	8.22263	0.983357	1.11044	0	2.03753	2.95942	0
Krtap28-10	ENSMUSG00000100190	0	0	0.859191	0	1.09084	0	0	0	0	0	0	0	0	0	0	0	0	1.17466	5.90014	1.11044	0.920381	0	0.986472	0
NA	ENSMUSG00000113267	0	0	0	0.926005	0	0	0	0	0	0.868108	0	0	0	0	0	0	0	0	0	0	0	0	0	1.91689
RP24-499L20.2	ENSMUSG00000104423	0	0.844642	0	0	0	0	0	0	0	0.868108	0	0	0	0	0	0	0	0	0	0	0	0	0	0
Krtap28-13	ENSMUSG00000101315	0	0	0	0.926005	0	0	7.03981	0	0	0.868108	3.82864	0	0	0	0	0	0	0	0.983357	0	0	0	0	1.91689
Gm29518	ENSMUSG00000099691	0	0	0	0	0	0	0	0	0	0	0	0	0	0	0	5.57665	0	0	0	0	0	0	0.986472	0
Ccl20	ENSMUSG00000026166	0	0	0.859191	0.926005	0	0	0	0	0	0	0	0	0	0	0	2.23066	0	0	0	0	0	1.01876	0.986472	0.958443
Daw1	ENSMUSG00000053161	53.3949	66.7267	63.5802	1.85201	2.18168	1.06382	0	5.02485	5.28809	44.2735	38.2864	1.17703	0	3.95692	1.79429	7.80731	31.3552	28.1919	64.9016	55.522	46.9394	6.11258	72.0125	81.4676
Gm6244	ENSMUSG00000101896	0	0	0	0	0	0	0	1.00497	1.05762	0	0	4.70812	0	0	0	3.34599	0	0	0	0	0	1.01876	31.5671	0
n-R5s214	ENSMUSG00000084443	0	0	0	0	0	0	0	0	0	0	0	0	0	0	0	0	0	0	0	2.22088	0	0	0	0
Sphkap	ENSMUSG00000026163	7068.25	6189.54	7441.46	5194.89	5702.92	6197.8	4410.95	5089.17	4816.4	6893.64	5226.1	5796.87	5542.61	5248.86	5713.02	6158.86	5227.17	5399.92	5565.8	5223.51	9969.57	6181.86	7217.03	11607.7
Gm6374	ENSMUSG00000079140	7.0026	16.8928	11.1695	0	2.18168	3.19145	1.00569	2.00994	1.05762	6.07676	3.82864	2.35406	0	0.98923	2.69143	14.4993	3.9194	3.52398	2.95007	3.33132	11.965	0	7.89178	7.66754
RP24-383H12.2	ENSMUSG00000104374	10.5039	10.1357	8.59191	0	3.27252	4.25527	0	1.00497	1.05762	11.2854	1.53146	1.17703	1.89168	0.98923	7.17716	4.46132	10.4517	3.52398	1.96671	1.11044	10.1242	8.15011	10.8512	10.5429
4933436I20Rik	ENSMUSG00000100580	0	0	0	0	0	0	1.00569	2.00994	0	0	0.765729	1.17703	0	0	0.897145	0	2.61293	0	0.983357	0	0	0	0	0
Pid1	ENSMUSG00000045658	1137.92	1074.38	1285.35	1651.99	1258.83	1407.43	1164.59	1116.52	1075.6	908.041	1549.84	1168.79	1266.48	1077.27	1352	1254.75	1047.79	1179.36	1393.42	1270.34	1174.41	1202.14	1247.89	1400.28
RP23-81L22.3	ENSMUSG00000102750	1.75065	5.06785	0.859191	0	1.09084	0	0	1.00497	3.17286	0.868108	0	0	0	0	2.69143	3.34599	0	0	0.983357	3.33132	1.84076	3.05629	3.94589	2.87533
Gm18304	ENSMUSG00000101934	0	0	0	0.926005	0	0	0	0	0	0	0	0	0	0	0	0	0	0	0	0	0	0	0	0.958443
Mir6353	ENSMUSG00000098851	0	0	0	0	0	0	0	1.00497	0	0	0	0	0	0	0	0	0	0	0.983357	0	0	1.01876	0	0
Dner	ENSMUSG00000036766	2591.84	2364.15	2345.59	5206.93	4974.24	4864.83	3628.52	4127.41	3717.53	4699.07	2844.68	4894.09	4350.86	3629.49	5363.13	4962.11	2092.96	2813.31	2670.8	1773.37	2541.17	5768.24	3329.34	2445.95
RP23-147I4.1	ENSMUSG00000104396	6.12728	8.44642	3.43677	2.77802	5.45421	3.19145	3.01706	6.02982	3.17286	11.2854	4.59437	10.5933	1.89168	1.97846	6.28001	11.1533	7.8388	4.69864	2.95007	4.44176	2.76114	8.15011	7.89178	2.87533
RP24-208F6.1	ENSMUSG00000102481	1.75065	2.53393	1.71838	1.85201	1.09084	2.12763	0	0	0	4.34054	1.53146	2.35406	1.89168	3.95692	2.69143	4.46132	0	0	1.96671	3.33132	4.60191	4.07505	1.97294	5.75066
Trip12	ENSMUSG00000026219	4560.45	5157.39	5530.62	5521.77	5617.83	5676.53	4799.14	5831.84	4486.42	6183.53	5015.52	4909.39	5182.25	4771.06	6358.06	5684.84	4837.84	5092.15	5914.89	5374.53	5187.27	5448.35	5203.64	6139.78
RP23-447L15.2	ENSMUSG00000103505	5.25195	4.22321	3.43677	1.85201	4.36336	4.25527	2.01138	3.01491	0	0	2.29719	1.17703	2.83752	0.98923	3.58858	1.11533	1.30647	1.17466	1.96671	4.44176	10.1242	4.07505	3.94589	4.79221
RP23-447L15.3	ENSMUSG00000104503	21.8831	12.6696	7.73272	3.70402	1.09084	4.25527	3.01706	13.0646	5.28809	1.73622	7.65729	9.41624	7.56671	2.96769	7.17716	6.69198	1.30647	3.52398	13.767	25.5401	13.8057	4.07505	25.6483	14.3766
Fbxo36	ENSMUSG00000073633	107.665	101.357	122.864	55.5603	92.7215	57.4461	36.2048	84.4175	87.7824	92.8875	182.243	58.8515	53.9128	77.16	48.4458	68.0352	190.744	126.863	178.971	166.566	124.251	63.1633	186.443	110.221
Slc16a14	ENSMUSG00000026220	78.7793	54.0571	94.5111	196.313	235.622	210.636	127.722	180.895	107.877	179.698	116.391	80.038	135.255	109.805	225.183	109.302	94.0655	99.8462	119.97	73.289	134.376	190.509	77.9313	136.099
NA	ENSMUSG00000118590	3.5013	0	0	0	3.27252	1.06382	0	0	1.05762	0	0.765729	0	0	0	0	0	1.30647	0	0.983357	1.11044	0.920381	1.01876	0	0
Gm29284	ENSMUSG00000099693	0.875326	0.844642	0	0	0	0	2.01138	0	3.17286	0	0	0	0	0	0	0	2.61293	0	0	1.11044	0	0	0.986472	0.958443
C130026I21Rik	ENSMUSG00000052477	0	0	0	3.70402	3.27252	2.12763	2.01138	4.01988	2.11524	0	0	0	0.945839	0.98923	3.58858	1.11533	1.30647	0	0.983357	0	0	0	0	0
Rpl19-ps1	ENSMUSG00000064281	0	0	0.859191	0	0	1.06382	1.00569	1.00497	0	1.73622	0	2.35406	1.89168	0.98923	0.897145	0	1.30647	0	0	2.22088	0.920381	1.01876	1.97294	1.91689
Gm18342	ENSMUSG00000101279	0.875326	0	0	0	0	0	0	1.00497	0	0	0	0	0	0	0	0	0	0	0	0	0	0	0	0
A530032D15Rik	ENSMUSG00000089844	17.5065	16.0482	20.6206	15.7421	19.6351	24.4678	17.0967	22.1093	12.6914	19.0984	16.0803	28.2487	27.4293	15.8277	6.28001	6.69198	10.4517	18.7946	10.8169	6.66264	10.1242	30.5629	9.86472	37.3793
A530040E14Rik	ENSMUSG00000072109	0.875326	0	0.859191	0	1.09084	2.12763	3.01706	2.00994	2.11524	0	1.53146	2.35406	1.89168	0	2.69143	3.34599	0	1.17466	0	0	3.68152	0	0	0.958443
Gm16026	ENSMUSG00000079455	0	0	0	0.926005	0	0	0	0	0	1.73622	0	0	0	0	0	0	0	0	0	0	0	0	0	0
NA	ENSMUSG00000118591	0	0	0	0	0	0	0	0	0	0	0	0	0	0	0	0	0	0	0	0	0	3.05629	0	0
Sp110	ENSMUSG00000070034	21.0078	26.1839	22.339	12.9641	26.1802	18.0849	18.1024	10.0497	21.1524	18.2303	29.8634	34.1339	17.9709	19.7846	26.0172	25.6526	28.7423	39.9385	19.6671	25.5401	25.7707	23.4316	16.77	19.1689
Sp140	ENSMUSG00000070031	14.8805	6.75714	18.9022	13.8901	25.0893	9.57435	23.1308	14.0696	22.21	12.1535	16.0803	28.2487	15.1334	29.6769	19.7372	20.076	6.53233	27.0172	12.7836	15.5461	39.5764	16.3002	21.7024	16.2935
Gm17017	ENSMUSG00000090246	0	0.844642	0	0	0	0	0	0	0	0.868108	0.765729	0	0	0	0	0	0	0	0	0	0	0	0	0
Sp100	ENSMUSG00000026222	47.2676	76.0178	62.721	34.2622	39.2703	59.5737	56.3185	29.1441	34.9014	46.0097	92.6532	30.6028	49.1836	42.5369	92.4059	45.7286	70.5492	88.0996	77.6852	32.2027	56.1432	50.9382	44.3913	46.9637
A630001G21Rik	ENSMUSG00000052760	14.8805	14.3589	28.3533	17.5941	19.6351	7.44672	18.1024	29.1441	25.3828	19.0984	38.2864	14.1244	22.7001	18.7954	20.6343	17.8453	18.2905	18.7946	21.6339	27.761	38.656	33.6192	16.77	14.3766
9930111H07Rik	ENSMUSG00000100217	0	0	0	0	0	0	0	0	0	0	0	0	0	1.97846	0	0	0	0	0	0	0	0	0	0
Cab39	ENSMUSG00000036707	6903.69	6773.19	6995.54	7488.61	7057.74	7829.69	9430.33	8575.41	8401.72	5255.53	7098.31	8226.26	7680.21	8694.35	6602.98	8302.52	8571.72	6755.47	7956.34	8501.52	6913.9	6449.79	6715.9	6488.66
Itm2c	ENSMUSG00000026223	31066.2	27685.7	25878	32434.3	29617.4	27708.2	34126	28040.7	31228.3	22850.3	22555.3	29789.5	30894.9	30310	22862.8	28179.9	23445.8	22473.6	22030.2	23401.4	24395.6	24156.9	28887.9	23640.9
4933407L21Rik	ENSMUSG00000026224	142.678	96.2892	97.9478	57.4123	70.9047	93.6159	137.779	91.4523	116.338	80.734	88.0588	112.995	69.0462	109.805	35.8858	137.186	103.211	118.641	108.169	108.823	116.888	69.2759	97.6608	69.9663
Gm28884	ENSMUSG00000099767	18.3818	21.1161	14.6063	12.9641	14.1809	11.702	10.0569	8.03976	13.749	22.5708	9.95447	9.41624	9.45839	10.8815	12.56	16.73	16.9841	8.22263	19.6671	16.6566	9.20381	11.2064	16.77	10.5429
Gpr55	ENSMUSG00000049608	31.5117	40.5428	48.9739	42.5962	26.1802	32.9783	35.1991	22.1093	29.6133	52.0865	23.7376	15.3014	20.8084	31.6554	24.2229	37.9212	26.1293	19.9692	45.2344	26.6505	46.9394	34.638	30.5806	26.8364
Gm28100	ENSMUSG00000100108	19.2572	13.5143	17.1838	15.7421	15.2718	14.8934	12.0683	9.04473	6.34571	2.60432	9.95447	2.35406	1.89168	6.92461	3.58858	3.34599	61.4039	16.4453	18.6838	17.767	0.920381	5.09382	7.89178	4.79221
Gm18180	ENSMUSG00000099342	18.3818	75.1732	59.2842	39.8182	50.1787	15.9573	40.2275	66.328	4.23047	6.94486	84.2302	56.4974	29.321	8.90307	34.9886	73.6118	65.3233	19.9692	73.7518	71.0681	17.4872	6.11258	71.026	38.3377
Spata3	ENSMUSG00000026226	28.8857	40.5428	40.382	22.2241	16.3626	14.8934	14.0796	18.0895	24.3252	27.7795	43.6465	18.8325	13.2417	16.8169	14.3543	16.73	24.8229	16.4453	40.3177	33.3132	30.3726	4.07505	30.5806	18.2104
2810459M11Rik	ENSMUSG00000026227	236.338	272.819	373.748	323.176	222.532	204.253	444.514	334.655	222.1	301.233	354.532	274.248	359.419	236.426	308.618	284.409	273.051	223.186	409.077	466.384	252.184	289.329	345.265	376.668
Psmd1	ENSMUSG00000026229	3527.56	3429.25	3933.38	4172.58	4275.01	4036.12	4159.52	4310.32	3800.02	3363.92	4844.77	4830.53	3521.36	3743.25	3305.08	4845	5724.93	4273.42	4709.3	5229.06	4056.12	3488.25	4970.83	3748.47
Gm22786	ENSMUSG00000077274	0.875326	0	0	0	0	0	0	0	2.11524	0	0	0	0	0	0.897145	0	1.30647	0	0	0	1.84076	0	2.95942	0
Htr2b	ENSMUSG00000026228	11.3792	10.9803	0.859191	13.8901	35.9978	21.2763	6.03413	14.0696	20.0948	10.4173	15.3146	3.53109	3.78335	13.8492	17.0457	12.2686	23.5164	15.2706	5.90014	5.5522	20.2484	6.11258	13.8106	8.62598
RP24-308M3.2	ENSMUSG00000103272	7.87793	21.1161	10.3103	8.33405	16.3626	6.3829	3.01706	12.0596	9.51857	18.2303	5.3601	15.3014	10.4042	5.93538	11.6629	17.8453	31.3552	12.9213	18.6838	19.9879	24.8503	5.09382	13.8106	13.4182
Armc9	ENSMUSG00000062590	818.429	836.196	905.588	1029.72	784.315	905.308	772.368	789.907	766.774	1158.06	882.12	822.744	829.5	734.009	955.459	823.114	734.234	864.55	753.252	599.637	818.219	995.332	845.407	844.388
Gm16341	ENSMUSG00000087538	0.875326	1.68928	0.859191	0.926005	3.27252	0	1.00569	3.01491	0	5.20865	2.29719	0	0.945839	0	2.69143	2.23066	0	3.52398	2.95007	9.99395	1.84076	5.09382	8.87825	1.91689
B3gnt7	ENSMUSG00000079445	6.12728	13.5143	15.4654	152.791	50.1787	54.2547	10.0569	18.0895	17.9795	40.8011	22.2061	8.23921	13.2417	3.95692	16.1486	10.038	11.7582	22.3186	23.6006	7.77307	4.60191	9.16887	16.77	6.7091
Gm5258	ENSMUSG00000091806	0	0	0	0	0	0	0	0	0	0	0	1.17703	0	0	0	0	0	0	0	0	0	0	4.93236	0
Gm28627	ENSMUSG00000101853	0	0	0	0	0	0	0	0	0	0	0	2.35406	0	0	0	0	0	0	0	0	0	0	4.93236	0
Ncl	ENSMUSG00000026234	14477	13847.1	13814.9	12359.4	11100.4	12748.8	14424.6	13041.5	11305.9	9254.9	16601	14742.3	9789.43	10534.3	9691.85	14559.5	18775.2	15779.2	16549.9	19609.2	13571	10969	16348.8	10978
C130036L24Rik	ENSMUSG00000073627	95.4105	95.4446	79.0456	45.3743	77.4497	62.7652	89.5062	70.3479	69.8028	79.8659	68.9156	47.0812	42.5627	75.1815	41.2686	69.1505	58.791	61.0824	70.8017	78.8412	76.3916	94.745	56.2289	75.717
NA	ENSMUSG00000110510	0	0	0	0	0	0	0	0	0	0.868108	0	0	0	0	0	1.11533	0	2.34932	0	0	0	0	0	0
Nmur1	ENSMUSG00000026237	5.25195	0	0.859191	1.85201	3.27252	0	0	2.00994	0	1.73622	1.53146	0	0	4.94615	0	1.11533	1.30647	3.52398	0	2.22088	0.920381	1.01876	3.94589	0.958443
1700019O17Rik	ENSMUSG00000036574	0	0.844642	0.859191	0	0	0	0	0	0	0	0	0	0	0	0	0	0	1.17466	0	0	0	0	1.97294	0
Rpl30-ps6	ENSMUSG00000101328	0	0	0	0	0	0	0	0	0	0.868108	0	0	0	0	0	3.34599	0	0	0	0	0	0	0	0
Ptma	ENSMUSG00000026238	19107.5	19332.2	18073.1	13115.9	10020.5	11331.8	18100.4	10422.5	14495.7	9095.17	21232.9	12478.9	13989	13941.2	10245.4	11354.1	17653	15256.5	19740.9	18941.9	15269.1	9417.45	17079.8	16505.3
Pde6d	ENSMUSG00000026239	1679.75	1582.01	1425.4	1379.75	1121.38	1153.18	1516.58	1231.09	1685.84	931.48	1515.38	1565.45	1504.83	1775.67	972.505	1385.24	1463.24	1239.27	1499.62	1563.5	1339.15	1060.53	1698.71	1405.08
RP23-11K8.3	ENSMUSG00000102927	4.37663	4.22321	1.71838	0	2.18168	0	1.00569	2.00994	2.11524	2.60432	4.59437	0	0	1.97846	0.897145	1.11533	1.30647	3.52398	8.85022	1.11044	0	1.01876	0.986472	1.91689
Cops7b	ENSMUSG00000026240	713.39	762.712	688.212	813.959	729.773	673.396	802.539	673.33	813.309	521.733	762.666	588.515	771.804	856.673	688.11	655.814	755.137	662.509	646.066	621.846	640.585	625.521	546.506	639.281
Gm22955	ENSMUSG00000084468	0	0	0	0	0	1.06382	0	0	0	0	0	0	0.945839	0	0	1.11533	0	0	0	0	0	0	0	0
RP23-11K8.4	ENSMUSG00000103609	0.875326	6.75714	4.29596	0.926005	4.36336	3.19145	0	7.03479	2.11524	7.81297	3.82864	3.53109	4.72919	1.97846	6.28001	0	2.61293	4.69864	0	3.33132	0	0	3.94589	3.83377
Nppc	ENSMUSG00000026241	101.538	87.8428	110.836	260.208	190.897	144.679	163.927	114.567	200.948	74.6573	112.562	98.8705	158.901	161.245	130.983	86.9958	57.4845	71.6543	81.6187	111.044	99.4012	130.402	85.8231	131.307
Dis3l2	ENSMUSG00000053333	581.216	652.908	643.534	638.944	675.231	665.949	569.219	489.421	538.328	496.558	506.147	670.907	586.42	591.56	634.281	751.733	538.264	664.858	513.313	508.581	530.14	610.239	619.505	517.559
Gm29097	ENSMUSG00000100225	0	1.68928	0	1.85201	0	0	0	2.00994	0	0	0	0	0	0	0	0	0	0	0	0	0	0	0.986472	0
Gm29055	ENSMUSG00000100768	0	3.37857	0.859191	0.926005	1.09084	1.06382	0	1.00497	6.34571	4.34054	0.765729	2.35406	2.83752	4.94615	2.69143	7.80731	1.30647	4.69864	2.95007	4.44176	2.76114	3.05629	13.8106	4.79221
RP23-26I10.1	ENSMUSG00000104121	3.5013	5.06785	0.859191	0	1.09084	0	0	2.00994	0	0	0	2.35406	0	0	1.79429	1.11533	1.30647	0	4.91679	2.22088	0	3.05629	3.94589	1.91689
RP23-26I10.2	ENSMUSG00000102383	1.75065	0	0	0	0	0	3.01706	2.00994	2.11524	0.868108	0	2.35406	0	0.98923	0	3.34599	0	1.17466	0	2.22088	0	0	1.97294	2.87533
RP23-26I10.3	ENSMUSG00000104400	0.875326	2.53393	1.71838	0	0	0	0	0	0	0.868108	0	0	0.945839	0	0.897145	0	0	0	0	0	0	2.03753	2.95942	1.91689
RP23-26I10.4	ENSMUSG00000102293	1.75065	6.75714	0	0	0	1.06382	2.01138	0	0	0.868108	1.53146	2.35406	2.83752	2.96769	0	0	1.30647	0	0	2.22088	0.920381	0	1.97294	0
RP23-26I10.5	ENSMUSG00000102649	28.0104	38.8535	23.1982	12.0381	21.8168	7.44672	2.01138	20.0994	22.21	16.494	18.3775	63.5596	14.1876	6.92461	17.0457	49.0745	16.9841	5.8733	17.7004	31.0923	28.5318	19.3565	63.1342	18.2104
Gm6136	ENSMUSG00000084106	33.2624	21.1161	24.9166	20.3721	23.9985	21.2763	21.1194	25.1243	44.42	13.8897	41.3494	44.7271	9.45839	28.6877	15.2515	33.4599	57.4845	38.7638	31.4674	41.0862	24.8503	10.1876	35.513	27.7948
RP23-26I10.6	ENSMUSG00000102571	4.37663	10.1357	13.7471	0.926005	5.45421	1.06382	1.00569	2.00994	2.11524	14.7578	7.65729	16.4784	4.72919	4.94615	7.17716	13.384	7.8388	7.04796	9.83357	13.3253	11.965	3.05629	22.6889	5.75066
Gm28375	ENSMUSG00000099401	1.75065	1.68928	0.859191	0	0	0	0	3.01491	0	0	0	2.35406	0	0	1.79429	1.11533	0	0	2.95007	1.11044	1.84076	0	2.95942	0.958443
RP24-286D13.2	ENSMUSG00000102956	0	0	1.71838	0	1.09084	3.19145	0	0	0	0.868108	0.765729	0	0	0	3.58858	4.46132	1.30647	0	0	0	0	1.01876	2.95942	0
RP24-286D13.3	ENSMUSG00000103984	14.0052	16.0482	7.73272	6.48204	5.45421	4.25527	3.01706	4.01988	7.40333	13.0216	11.4859	7.06218	3.78335	10.8815	10.7657	11.1533	5.22586	12.9213	12.7836	8.88351	18.4076	15.2815	15.7836	8.62598
Akp-ps1	ENSMUSG00000101940	0.875326	0	1.71838	0	0	2.12763	6.03413	13.0646	2.11524	10.4173	1.53146	3.53109	2.83752	0	0.897145	1.11533	2.61293	0	7.86686	6.66264	2.76114	4.07505	5.91883	0.958443
Gm29371	ENSMUSG00000101625	0	0	0	0	0	0	1.00569	0	0	0	0	2.35406	0	0	0	0	0	0	0	0	0	0	0	0
Alppl2	ENSMUSG00000026246	0	0	0	0	0	0	0	0	0	0.868108	0	2.35406	0	0	0	0	0	0	0	0	0	1.01876	7.89178	0
Alpi	ENSMUSG00000079440	0	0	0	0	0	0	0	0	0	2.60432	0	0	0	0	0	1.11533	0	0	0	0	0	0	2.95942	0
Akp3	ENSMUSG00000036500	0	0	0	0	2.18168	2.12763	0	2.00994	0	1.73622	0	2.35406	0	0	0	3.34599	0	0	0	0	0	0	5.91883	0
Gm29374	ENSMUSG00000099839	11.3792	3.37857	12.8879	61.1164	79.6314	31.9145	8.0455	18.0895	5.28809	54.6908	28.332	4.70812	2.83752	0.98923	5.38287	11.1533	27.4358	52.8597	13.767	4.44176	14.7261	2.03753	31.5671	7.66754
Ecel1	ENSMUSG00000026247	884.954	1014.42	546.446	2973.4	1650.44	1014.88	716.05	612.027	346.899	1524.4	1504.66	507.3	401.981	342.274	430.629	503.014	1106.58	1253.36	1089.56	225.419	808.095	357.586	1486.61	427.465
Prss56	ENSMUSG00000036480	29.7611	43.9214	30.0717	50.0043	38.1794	30.8507	44.2503	12.0596	22.21	1.73622	40.5836	5.88515	61.4795	22.7523	16.1486	16.73	52.2586	16.4453	41.301	34.4236	12.8853	22.4128	26.6348	3.83377
Chrng	ENSMUSG00000026253	1.75065	0	0	0	0	1.06382	0	0	0	0.868108	0.765729	0	0	0	0	0	0	0	0	0	0	0	0	2.87533
Eif4e2	ENSMUSG00000026254	1249.09	1293.15	1269.88	1689.96	1586.08	1435.09	1637.26	1599.91	1503.93	1598.19	1310.93	1134.66	1480.24	1496.71	1781.73	1224.63	1250.29	1314.45	1266.56	1238.14	1242.51	1683	1067.36	1319.78
Gm26187	ENSMUSG00000088318	0	0	0	0	3.27252	0	2.01138	0	1.05762	0.868108	3.82864	0	0	0	0	2.23066	0	0	0	1.11044	0.920381	0	0	0.958443
Efhd1	ENSMUSG00000026255	502.437	679.937	514.656	361.142	316.344	319.145	250.416	323.6	314.113	322.936	336.155	397.836	404.819	323.478	304.132	312.293	386.714	456.943	585.098	544.115	428.898	272.01	512.966	454.302
Gigyf2	ENSMUSG00000048000	2738.02	2650.49	2837.91	2457.62	2130.41	2105.29	2249.72	2010.95	2393.39	2423.76	2651.72	2177.51	2629.43	2309.85	2747.06	2124.7	2384.3	2539.62	2789.78	2060.98	2752.86	2105.78	2365.56	3111.11
Gm22549	ENSMUSG00000095281	0.875326	0	0	0	2.18168	0	0	0	2.11524	0	0	0	0	0	0	1.11533	0	0	0	1.11044	0.920381	0	0.986472	0
Kcnj13	ENSMUSG00000079436	159.309	11.825	209.643	11.1121	4.36336	8.51054	6.03413	24.1193	26.4405	92.0194	117.157	8.23921	12.2959	13.8492	10.7657	12.2686	7.8388	112.767	236.006	123.259	15.6465	18.3377	128.241	279.865
Gm23504	ENSMUSG00000089613	0	6.75714	1.71838	0	1.09084	2.12763	0	0	0	0.868108	0.765729	2.35406	0.945839	0.98923	0	0	1.30647	4.69864	0.983357	2.22088	0.920381	1.01876	1.97294	2.87533
3110079O15Rik	ENSMUSG00000026258	12.2546	4.22321	5.15515	10.1861	17.4535	3.19145	6.03413	12.0596	11.6338	6.07676	0.765729	8.23921	10.4042	6.92461	17.9429	10.038	13.0647	2.34932	3.93343	9.99395	5.52229	22.4128	6.90531	6.7091
Ngef	ENSMUSG00000026259	4795.91	6774.88	4514.19	6539.45	8802	7105.23	7470.25	7778.47	7447.75	3839.64	2329.35	7601.26	7984.77	7576.52	9489.1	7898.77	3812.27	2586.6	2695.38	4159.71	1980.66	9929.89	2626.98	1937.01
Neu2	ENSMUSG00000079434	122.546	175.686	85.0599	87.0445	126.538	127.658	114.648	89.4424	160.758	32.9881	46.7095	138.89	76.6129	125.632	82.5373	165.069	142.405	68.1303	95.3857	124.369	37.7356	80.4823	53.2695	39.2962
Gm17181	ENSMUSG00000091123	0.875326	0	0.859191	0	0	0	0	0	0	0.868108	0	0	0	0	0	0	6.53233	0	0	0	0	0	0	0
Gm6153	ENSMUSG00000090994	0	0.844642	1.71838	0	0	0	1.00569	1.00497	1.05762	0	0	0	0.945839	0	1.79429	1.11533	0	0	0	1.11044	1.84076	0	0.986472	0
Inpp5d	ENSMUSG00000026288	215.33	279.577	215.657	286.136	391.612	354.251	252.428	420.078	305.652	401.934	313.949	275.425	302.668	314.575	369.624	281.063	288.729	337.128	237.972	282.052	300.044	443.162	184.47	228.109
Atg16l1	ENSMUSG00000026289	2485.92	2535.62	2306.07	2007.58	2286.4	2222.31	2420.69	2284.3	2154.37	2081.72	2111.88	1902.08	2081.79	2202.03	2093.94	2032.13	2013.26	2287.06	2088.65	2424.09	2184.06	2272.86	2162.35	2167.04
Gm25395	ENSMUSG00000087968	7.0026	1.68928	2.57757	0	0	2.12763	2.01138	1.00497	1.05762	2.60432	0	1.17703	2.83752	2.96769	1.79429	4.46132	2.61293	0	2.95007	0	1.84076	4.07505	1.97294	0.958443
Scarna6	ENSMUSG00000089281	4.37663	3.37857	4.29596	2.77802	1.09084	3.19145	1.00569	0	1.05762	3.47243	3.82864	3.53109	2.83752	4.94615	11.6629	2.23066	3.9194	2.34932	0.983357	11.1044	8.28343	2.03753	9.86472	8.62598
Sag	ENSMUSG00000056055	63.8988	48.9893	54.9883	95.3786	106.902	107.446	117.665	119.591	72.9757	75.5254	96.4818	195.387	70.9379	110.794	62.8001	181.799	160.695	88.0996	55.068	68.8472	80.0732	124.289	179.538	99.678
Dgkd	ENSMUSG00000070738	1902.96	1989.13	2153.13	3065.08	3081.63	3243.58	3272.51	2454.14	2456.85	2927.26	1816.31	1973.88	3230.98	2640.26	3050.29	2154.82	1775.49	1991.05	1595.99	1572.38	1945.69	3477.04	1844.7	2092.28
Gm19582	ENSMUSG00000101942	5.25195	0	0.859191	4.63003	8.72673	3.19145	2.01138	7.03479	5.28809	7.81297	2.29719	3.53109	2.83752	7.91384	1.79429	4.46132	3.9194	5.8733	0	3.33132	8.28343	3.05629	7.89178	2.87533
RP23-473M13.2	ENSMUSG00000103996	3.5013	4.22321	1.71838	0	0	0	1.00569	0	0	0	0.765729	2.35406	0	0	0	3.34599	0	0	1.96671	1.11044	0	0	4.93236	2.87533
RP24-398O5.2	ENSMUSG00000103591	13.1299	4.22321	2.57757	2.77802	1.09084	3.19145	0	12.0596	4.23047	6.07676	6.12583	7.06218	0	0	2.69143	7.80731	0	3.52398	1.96671	11.1044	14.7261	1.01876	26.6348	5.75066
Usp40	ENSMUSG00000005501	762.409	886.03	850.599	444.483	499.605	514.887	518.935	543.689	545.731	901.964	695.282	449.625	579.799	544.077	673.756	476.246	772.121	838.708	719.818	647.386	903.814	649.971	738.868	922.022
Gm25198	ENSMUSG00000095942	0	0	0	0	0	0	0	0	0	0	0	1.17703	0	0	0	1.11533	0	0	0	0	0	0	0	0
Gm5832	ENSMUSG00000084021	1.75065	0	0	0	1.09084	0	0	2.00994	0	0	0	4.70812	0	0	0	10.038	0	0	0	0	0.920381	0	9.86472	0
Ugt1a7c	ENSMUSG00000090124	11.3792	5.9125	5.15515	5.55603	9.81757	12.7658	10.0569	8.03976	6.34571	4.34054	10.7202	4.70812	5.67503	9.8923	3.58858	2.23066	13.0647	8.22263	2.95007	7.77307	10.1242	6.11258	6.90531	9.58443
Ugt1a6b	ENSMUSG00000090145	0	1.68928	0	0	2.18168	0	0	0	0	0	1.53146	0	0	0	1.79429	0	0	0	0	0	0	0	0	1.91689
Ugt1a6a	ENSMUSG00000054545	3.5013	7.60178	8.59191	0	4.36336	3.19145	6.03413	0	5.28809	3.47243	2.29719	1.17703	0	2.96769	2.69143	3.34599	9.14526	7.04796	2.95007	1.11044	8.28343	2.03753	0.986472	3.83377
Gm15368	ENSMUSG00000081488	0	0.844642	0	0	0	0	0	0	0	0	0	0	0	0.98923	0	0	0	0	0	0	0	0	0	0
Ugt1a2	ENSMUSG00000090171	0	0	0	0	0	0	0	0	0	0	0	0	0.945839	0	0	0	0	0	0	0	0.920381	0	0	0
Dnajb3	ENSMUSG00000081984	60.3975	44.766	56.7066	30.5582	49.0879	51.0632	58.3299	33.164	50.7657	30.3838	64.3212	58.8515	34.996	33.6338	24.2229	32.3446	79.6944	54.0344	39.3343	45.528	39.5764	22.4128	48.3371	41.213
Mroh2a	ENSMUSG00000079429	63.8988	96.2892	60.1434	62.0424	100.357	78.7225	67.3811	104.517	75.0909	104.173	65.0869	50.6123	100.259	73.203	122.909	61.3432	40.5004	44.6371	66.8683	71.0681	49.7006	138.552	60.1748	46.9637
Hjurp	ENSMUSG00000044783	1142.3	2161.44	1787.12	959.342	1497.72	1149.99	1521.61	1401.93	896.861	1955.85	676.904	1232.35	1756.42	916.027	1696.5	1294.9	969.398	824.612	1571.41	928.327	1073.16	1959.08	1503.38	1960.97
Trpm8	ENSMUSG00000036251	6.12728	1.68928	5.15515	4.63003	3.27252	6.3829	0	3.01491	4.23047	9.54919	2.29719	2.35406	0.945839	5.93538	1.79429	3.34599	2.61293	5.8733	11.8003	3.33132	6.44267	5.09382	9.86472	6.7091
Spp2	ENSMUSG00000026295	0.875326	0	1.71838	5.55603	0	4.25527	12.0683	2.00994	9.51857	0.868108	4.59437	3.53109	18.9168	6.92461	7.17716	6.69198	1.30647	8.22263	0.983357	0	2.76114	6.11258	1.97294	3.83377
Gm29538	ENSMUSG00000099553	15.7559	1.68928	22.339	0	0	0	0	0	0	13.8897	18.3775	0	0	0	0	0	6.53233	16.4453	44.2511	22.2088	4.60191	0	20.7159	17.252
Gm28888	ENSMUSG00000100908	1.75065	0	0	0	0	0	0	1.00497	0	0	0.765729	0	0	0	0	0	2.61293	1.17466	0.983357	0	0	0	0	2.87533
Glrp1	ENSMUSG00000062310	3.5013	1.68928	0	8.33405	5.45421	1.06382	4.02275	7.03479	2.11524	0	19.1432	1.17703	1.89168	2.96769	0.897145	7.80731	7.8388	4.69864	0	13.3253	0.920381	1.01876	2.95942	10.5429
Gm19589	ENSMUSG00000100798	0.875326	0	0	0	0	0	0	2.00994	1.05762	0.868108	1.53146	0	0	0.98923	0	0	0	0	0	0	0	0	0	0
Gm29336	ENSMUSG00000100367	0	0	0	0	0	0	2.01138	0	0	0	0	0	0	0	0	0	0	0	0	0	0	0	0	0
Arl4c	ENSMUSG00000049866	1226.33	1083.68	1306.83	1762.19	1432.27	1590.41	1705.65	2041.09	1642.48	1415.02	1312.46	1669.03	1646.71	1639.15	1775.45	1673	1203.26	1487.12	1544.85	1319.2	1379.65	1774.69	1582.3	1208.6
Gm29335	ENSMUSG00000101736	1.75065	0	0	0	0	0	0	0	0	0	0	0	0	0	0	0	0	1.17466	0	0	0	0	1.97294	0
2410088K16Rik	ENSMUSG00000097398	0	1.68928	0	0	0	0	0	0	0	1.73622	0	0	0	0.98923	0	0	0	0	0.983357	0	0	0	0	1.91689
1700067G17Rik	ENSMUSG00000099378	0	0	0	0	2.18168	0	0	0	0	0	0	0	0	0	0	0	0	0	0	0	0	0	0	0
Sh3bp4	ENSMUSG00000036206	444.665	469.621	542.15	531.527	505.059	530.845	401.269	617.052	507.657	671.915	362.19	411.961	792.613	550.012	776.03	441.671	347.52	419.354	364.826	347.567	404.047	680.534	305.806	505.099
RP24-396E16.1	ENSMUSG00000102700	14.8805	4.22321	4.29596	0	0	3.19145	2.01138	3.01491	8.46095	3.47243	0.765729	7.06218	0.945839	0	1.79429	17.8453	2.61293	5.8733	2.95007	3.33132	0.920381	9.16887	15.7836	0
Gm28342	ENSMUSG00000101288	0	0	0.859191	0.926005	0	2.12763	0	0	0	0	0	1.17703	0	0.98923	0	1.11533	1.30647	1.17466	0	0	0	0	0	0
C030007H22Rik	ENSMUSG00000099938	4.37663	0	0	2.77802	0	0	0	0	0	0	1.53146	3.53109	0	0	0	0	1.30647	0	3.93343	2.22088	0.920381	1.01876	0.986472	0
Agap1	ENSMUSG00000055013	1739.27	2192.69	1920.29	2832.65	3204.89	2857.41	1859.52	2484.29	2283.4	3774.53	1858.42	2403.5	2650.24	2365.25	4358.33	2653.37	1761.12	2048.61	2141.75	1455.79	1814.07	3007.39	2068.63	2088.45
RP23-102K8.1	ENSMUSG00000104114	14.8805	1.68928	2.57757	0	0	0	7.03981	6.02982	2.11524	1.73622	0	1.17703	0.945839	0	5.38287	0	0	3.52398	0.983357	5.5522	1.84076	1.01876	3.94589	0
Gm25180	ENSMUSG00000088371	2.62598	0.844642	2.57757	0.926005	1.09084	0	0	0	1.05762	0.868108	0	0	0	0	0	1.11533	3.9194	0	0	1.11044	1.84076	0	2.95942	0
Gm28499	ENSMUSG00000101662	3.5013	0	0.859191	0	0	0	1.00569	1.00497	0	1.73622	0	0	0	0	0	1.11533	0	0	0	1.11044	0	0	0	0
4933400F21Rik	ENSMUSG00000102009	5.25195	4.22321	3.43677	0.926005	0	0	0	4.01988	1.05762	0.868108	1.53146	0	1.89168	0	1.79429	0	3.9194	2.34932	0.983357	11.1044	2.76114	2.03753	7.89178	0
Gm26037	ENSMUSG00000088775	2.62598	0	0	0	0	1.06382	0	0	0	0	0	0	0	0	0	0	0	1.17466	0	0	0	0	0	0
RP24-78E16.3	ENSMUSG00000103252	4.37663	0.844642	0	0	3.27252	0	0	0	0	3.47243	0.765729	0	0	0	0	0	1.30647	2.34932	0	0	0.920381	0	0	0.958443
Gbx2	ENSMUSG00000034486	28.0104	15.2036	5.15515	9.26005	11.9993	3.19145	8.0455	11.0547	6.34571	26.0432	10.7202	3.53109	5.67503	4.94615	8.97145	3.34599	9.14526	71.6543	28.5174	14.4357	10.1242	3.05629	32.5536	6.7091
D130058E05Rik	ENSMUSG00000092627	14.8805	2.53393	3.43677	1.85201	3.27252	2.12763	5.02844	5.02485	7.40333	12.1535	19.1432	2.35406	0.945839	3.95692	3.58858	7.80731	14.3711	61.0824	18.6838	2.22088	8.28343	1.01876	14.7971	5.75066
Asb18	ENSMUSG00000067081	50.7689	41.3875	70.4537	61.1164	46.9062	48.9356	30.1706	25.1243	42.3047	83.3384	51.3038	21.1865	23.646	26.7092	35.8858	52.4205	54.8716	79.8769	55.068	42.1967	80.0732	25.4691	64.1207	84.343
Iqca	ENSMUSG00000026301	126.047	179.909	106.54	12.9641	17.4535	24.4678	7.03981	20.0994	17.9795	54.6908	78.8701	10.5933	16.0793	15.8277	14.3543	18.9606	73.1621	90.4489	117.02	91.056	102.162	10.1876	149.944	127.473
4930434B07Rik	ENSMUSG00000100850	0.875326	0.844642	0.859191	0	1.09084	1.06382	0	0	0	0.868108	1.53146	0	0	0	0	0	1.30647	0	0.983357	2.22088	0.920381	0	1.97294	0
Ackr3	ENSMUSG00000044337	503.312	415.564	506.923	531.527	445.063	341.485	403.281	324.605	329.977	337.694	693.75	340.162	359.419	344.252	315.795	361.367	570.926	643.714	725.718	778.418	612.053	270.991	450.818	547.271
Gm28721	ENSMUSG00000101951	0	0	0.859191	0	0	0	0	0	0	0	0	0	0.945839	0	0	0	1.30647	2.34932	0	0	0	0	0	0.958443
Gm28723	ENSMUSG00000101028	5.25195	1.68928	6.01434	5.55603	4.36336	0	3.01706	2.00994	4.23047	3.47243	2.29719	3.53109	0.945839	0	0.897145	0	3.9194	0	6.8835	4.44176	6.44267	5.09382	4.93236	3.83377
Gm28722	ENSMUSG00000101997	2.62598	4.22321	1.71838	4.63003	4.36336	7.44672	13.0739	2.00994	4.23047	3.47243	6.89156	4.70812	11.3501	5.93538	17.9429	12.2686	1.30647	3.52398	0.983357	0	8.28343	18.3377	0.986472	4.79221
RP24-393L8.1	ENSMUSG00000103292	0	0	2.57757	3.70402	0	0	1.00569	3.01491	1.05762	0	0.765729	0	0	0.98923	0	0	6.53233	0	0	0	0.920381	0	0.986472	0
Cops8	ENSMUSG00000034432	3436.53	3228.22	3181.59	2703.01	3048.9	2529.76	2787.77	2589.81	2621.84	2452.4	3660.18	2610.65	2687.13	2670.92	2285.03	2459.3	3719.51	3361.88	3466.33	3970.93	3407.25	2754.74	3064.97	3300.88
Gm9991	ENSMUSG00000056128	0	0	0	0	0	0	0	3.01491	0	0	0	0	0	0	0	0	0	0	0	1.11044	0	0	0	0
Col6a3	ENSMUSG00000048126	136.551	172.307	174.416	90.7485	93.8123	62.7652	41.2332	56.2783	40.1895	383.704	106.436	37.665	48.2378	63.3107	142.646	40.1519	69.2427	198.518	146.52	71.0681	277.955	66.2196	117.39	237.694
Mlph	ENSMUSG00000026303	145.304	106.425	78.1864	72.2284	68.723	125.53	85.4834	49.2435	112.108	51.2184	70.447	63.5596	86.0713	104.858	76.2573	79.1885	94.0655	140.959	54.0847	36.6445	77.312	53.9945	42.4183	91.0521
Prlh	ENSMUSG00000090550	0	0	0	0	0	0	0	0	0	0	0.765729	0	0	0	0.897145	0	0	0	0.983357	0	0.920381	0	6.90531	0
Rab17	ENSMUSG00000026304	0	0.844642	0.859191	9.26005	6.54505	5.31908	2.01138	0	3.17286	0	4.59437	0	0	0	0	0	1.30647	0	3.93343	1.11044	1.84076	3.05629	0.986472	0
Gm28199	ENSMUSG00000100791	0	0	0	0	2.18168	0	0	0	0	0	0	0	0	0	0	1.11533	0	0	0	0	0	1.01876	0	0
Lrrfip1	ENSMUSG00000026305	1799.67	2054.17	2137.67	2959.51	2262.4	1952.1	1748.89	1858.19	1568.45	2624.29	2562.13	1879.72	1757.37	1431.42	2427.67	1768.91	1637	2101.47	1797.58	1901.07	2210.76	2142.46	2281.71	2460.32
Rbm44	ENSMUSG00000070732	0.875326	1.68928	0.859191	0.926005	1.09084	1.06382	1.00569	5.02485	1.05762	0.868108	2.29719	3.53109	0	5.93538	1.79429	5.57665	1.30647	2.34932	1.96671	5.5522	0.920381	4.07505	24.6618	2.87533
Gm7776	ENSMUSG00000100018	0	0	0	0	3.27252	1.06382	0	2.00994	0	3.47243	3.82864	0	0	0	0.897145	1.11533	1.30647	1.17466	0	0	0.920381	3.05629	16.77	0.958443
Ramp1	ENSMUSG00000034353	2210.2	2115.83	1949.51	2457.62	2216.59	1738.28	1856.5	2160.69	2802.69	1413.28	2783.42	2628.31	1785.74	2492.86	1277.53	2325.46	4200.29	2436.25	2167.32	2605.09	2239.29	1256.14	2332.02	1917.84
Ube2f	ENSMUSG00000034343	1708.64	1538.94	1678.86	1682.55	1622.08	1664.87	1929.91	1848.14	1330.48	1247.47	1990.13	1459.52	1514.29	1466.04	1361.87	1406.43	1987.13	1666.84	1859.53	2439.63	1461.57	1450.72	1515.22	1606.35
Gm7785	ENSMUSG00000083064	6.12728	14.3589	12.8879	26.8542	18.5443	18.0849	28.1593	49.2435	21.1524	23.4389	25.269	15.3014	15.1334	15.8277	9.86859	16.73	27.4358	16.4453	17.7004	54.4115	23.9299	33.6192	42.4183	20.1273
Scly	ENSMUSG00000026307	294.985	310.828	347.113	360.216	421.065	353.187	348.974	405.003	382.858	460.097	261.114	328.391	474.811	355.134	418.069	399.288	321.391	331.254	262.556	334.242	316.611	400.374	349.211	331.621
Gm17090	ENSMUSG00000090322	1.75065	0.844642	6.87353	0.926005	1.09084	1.06382	0	1.00497	1.05762	2.60432	0	0	0	0.98923	0	0	3.9194	1.17466	0	3.33132	0.920381	4.07505	0.986472	2.87533
Espnl	ENSMUSG00000049515	1.75065	0.844642	3.43677	11.1121	15.2718	15.9573	9.05119	31.1541	10.5762	23.4389	9.95447	14.1244	5.67503	7.91384	8.97145	18.9606	1.30647	1.17466	2.95007	24.4297	1.84076	14.2627	6.90531	3.83377
Klhl30	ENSMUSG00000026308	1.75065	0	3.43677	1.85201	4.36336	2.12763	1.00569	7.03479	11.6338	2.60432	3.06292	5.88515	67.1545	11.8708	0.897145	7.80731	5.22586	0	3.93343	2.22088	0.920381	12.2252	12.8241	4.79221
Fam132b	ENSMUSG00000047443	0.875326	0	4.29596	21.2981	16.3626	17.0211	6.03413	3.01491	3.17286	1.73622	1.53146	7.06218	2.83752	4.94615	4.48572	8.92264	0	0	4.91679	2.22088	1.84076	9.16887	7.89178	1.91689
Ilkap	ENSMUSG00000026309	1783.04	1760.23	1669.41	1219.55	1294.83	1293.6	1898.74	1267.27	1549.41	1306.5	1390.56	1453.63	1535.1	1447.24	1340.33	1349.55	1302.55	1344.99	1434.72	1465.78	1406.34	1701.33	1502.4	1516.26
1700020N18Rik	ENSMUSG00000100253	0.875326	0	0	3.70402	1.09084	1.06382	1.00569	1.00497	9.51857	1.73622	0	4.70812	2.83752	2.96769	1.79429	1.11533	0	3.52398	1.96671	0	0	0	0.986472	2.87533
Hes6	ENSMUSG00000067071	406.151	303.227	335.085	330.584	303.254	308.507	357.019	383.899	407.183	278.663	253.456	508.477	370.769	330.403	244.92	556.55	278.277	267.823	299.924	356.451	305.567	440.106	536.641	430.341
Per2	ENSMUSG00000055866	895.458	1334.53	1138.43	1320.48	630.506	909.563	837.738	1850.15	907.437	1784.83	558.982	967.519	1409.3	911.081	2817.93	1045.06	343.601	545.043	678.517	1556.84	666.356	1760.42	804.961	1050.45
Gm28382	ENSMUSG00000100151	0	0	0	0	0	0	0	0	0	0.868108	0	0	0	0	0	0	0	1.17466	0	0	0	0	0	0.958443
Gm19085	ENSMUSG00000101958	0	0	0	0	1.09084	0	0	0	0	0	0	0	0	0	0	2.23066	0	0	0	2.22088	0	0	1.97294	2.87533
Traf3ip1	ENSMUSG00000034292	445.541	538.882	528.403	659.316	592.327	618.078	454.571	538.664	613.419	758.726	506.912	464.927	541.02	580.678	735.659	480.707	303.1	559.139	535.93	435.292	489.643	661.177	463.642	493.598
Asb1	ENSMUSG00000026311	1156.3	1111.55	1219.19	1226.96	931.578	1243.6	1407.96	1140.64	1117.9	1314.32	882.12	1100.52	1265.53	1158.39	1218.32	1220.17	828.299	989.064	1003.02	773.976	1312.46	1415.06	1039.74	952.692
Gm28380	ENSMUSG00000101705	0	0	0	0.926005	5.45421	1.06382	0	0	0	0	0	1.17703	0	0.98923	0	0	0	0	0	0	0	2.03753	0	0
Gm29100	ENSMUSG00000100980	8.75326	4.22321	8.59191	497.265	109.084	159.573	78.4436	26.1292	39.1319	6.94486	22.9719	41.1961	34.0502	33.6338	49.3429	24.5373	14.3711	11.7466	8.85022	9.99395	10.1242	42.7881	14.7971	13.4182
Twist2	ENSMUSG00000007805	13.1299	14.3589	4.29596	21.2981	11.9993	21.2763	22.1251	7.03479	13.749	6.07676	8.42302	12.9473	12.2959	11.8708	12.56	14.4993	9.14526	8.22263	9.83357	4.44176	10.1242	12.2252	12.8241	10.5429
Gm29101	ENSMUSG00000101414	2.62598	0	0.859191	0	0	1.06382	0	1.00497	0	0.868108	0	3.53109	0	2.96769	0	0	0	0	0	0	0.920381	2.03753	0	0
RP23-309A8.1	ENSMUSG00000102745	0	0	0	0	3.27252	0	2.01138	0	0	0	0.765729	0	0	0	1.79429	0	1.30647	2.34932	0	0	0	0	2.95942	0
Hdac4	ENSMUSG00000026313	929.596	1105.64	982.056	1589.03	1335.19	1380.83	1001.66	1309.48	1003.68	1801.32	738.928	1048.73	1529.42	1069.36	2337.06	1089.68	565.7	701.272	697.2	797.295	814.537	1829.7	734.922	1133.84
RP23-309A8.4	ENSMUSG00000103101	0.875326	2.53393	0.859191	0	0	0	0	1.00497	1.05762	0.868108	0	3.53109	0.945839	0	2.69143	1.11533	0	0	0.983357	0	2.76114	2.03753	3.94589	1.91689
RP23-309A8.3	ENSMUSG00000102565	0	5.06785	0.859191	0	0	1.06382	0	0	2.11524	0.868108	0	1.17703	0	0.98923	0	1.11533	0	1.17466	0	1.11044	0.920381	0	0	0
Gm29099	ENSMUSG00000101265	3.5013	0	0	2.77802	1.09084	0	0	2.00994	0	0	0	0	0	0	0	0	0	0	0	0	0	0	0	0
Gm7837	ENSMUSG00000101522	0	0	0	0	1.09084	0	0	0	0	0	0	0	0	0	0	0	0	0	0	0	0	0	1.97294	0
Ndufa10	ENSMUSG00000026260	5267.71	4757.87	4869.04	4233.7	4307.73	3696.76	2868.22	4198.77	3916.36	3749.36	5635	4932.93	3947.93	3765.01	3750.06	4489.21	5385.25	5630.15	4932.52	5463.36	4557.73	3376.18	5711.67	5187.09
Mir6900	ENSMUSG00000098288	0	0	0	0	0	0	1.00569	0	0	0	0	0	0	0	0	1.11533	0	0	0	0	0	0	0	0
Olfr1415	ENSMUSG00000057464	0.875326	0	0	0	0	0	0	0	2.11524	0	0	0	0	2.96769	0	0	0	0	0	0	0	0	0	0
Olfr1414	ENSMUSG00000042849	0	0	0.859191	0	0	0	0	0	0	0	0	0	0	0	0	0	0	1.17466	0.983357	0	0	0	0	0
Olfr1412	ENSMUSG00000046300	0	0	0	0	0	0	0	0	3.17286	0	0	0	0	0	0	0	0	0	0	0	0	0	0	0
Olfr1410	ENSMUSG00000063583	0	0.844642	0	0	0	0	0	0	0	0	0.765729	0	0	0	0	0	0	0	0	0	0	0	0.986472	0
Olfr12	ENSMUSG00000061616	0	1.68928	0	0	0	0	0	0	0	0	0.765729	1.17703	4.72919	1.97846	0	0	0	0	0	0	1.84076	0	0	0
Myeov2	ENSMUSG00000073616	3836.55	2924.15	3326.79	2574.29	2676.92	2394.65	5213.48	2291.33	3424.57	1538.29	3888.37	3451.05	3017.23	3052.76	1323.29	2895.4	4455.05	2869.7	2885.17	4108.62	3019.77	2466.43	3474.36	3317.17
Otos	ENSMUSG00000044055	37.639	39.6982	33.5085	17.5941	11.9993	14.8934	5.02844	5.02485	3.17286	26.9113	107.202	12.9473	3.78335	6.92461	3.58858	8.92264	88.8397	74.0036	75.7185	21.0983	47.8598	0	18.743	28.7533
Gm29483	ENSMUSG00000100546	38.5143	16.0482	42.1004	21.2981	9.81757	20.2125	13.0739	10.0497	13.749	31.2519	59.7268	10.5933	14.1876	9.8923	13.4572	12.2686	56.178	37.5891	24.5839	26.6505	48.7802	7.13134	23.6753	71.8832
Gm29481	ENSMUSG00000100781	0	0	0	0	0	0	0	0	1.05762	0.868108	0.765729	0	0	0	0	0	0	0	0.983357	2.22088	0	0	0	0
Gpc1	ENSMUSG00000034220	1207.07	1284.7	1353.23	4568.91	3969.57	3634	2488.07	2050.14	1583.26	3052.27	2542.22	1344.17	1820.74	1503.63	2247.35	1418.7	2006.73	2500.85	1640.24	1204.83	1381.49	2169.97	1220.27	1383.03
Gm29480	ENSMUSG00000101995	18.3818	28.7178	19.7614	8.33405	6.54505	19.1487	13.0739	24.1193	10.5762	44.2735	9.18875	9.41624	20.8084	7.91384	27.8115	4.46132	13.0647	16.4453	11.8003	5.5522	17.4872	20.3753	25.6483	18.2104
Mir149	ENSMUSG00000065470	0	1.68928	0	0.926005	0	0	0	0	0	9.54919	0	0	0	0	4.48572	0	0	0	0	0	0	12.2252	0	0.958443
Ankmy1	ENSMUSG00000034212	7.0026	5.9125	1.71838	3.70402	10.9084	10.6382	4.02275	10.0497	5.28809	14.7578	3.82864	10.5933	5.67503	3.95692	11.6629	18.9606	6.53233	14.0959	5.90014	19.9879	9.20381	9.16887	30.5806	5.75066
Dusp28	ENSMUSG00000047067	762.409	608.142	647.83	782.475	781.042	801.054	1361.7	684.385	887.342	421.9	683.796	923.969	782.209	885.361	416.275	896.726	952.414	709.495	817.17	770.645	679.241	618.389	804.961	622.029
5033417F24Rik	ENSMUSG00000097251	46.3923	38.8535	48.1147	100.935	110.175	69.1481	72.4095	79.3927	61.3419	48.614	91.8875	44.7271	73.7754	44.5154	71.7716	44.6132	61.4039	56.3837	43.2677	34.4236	47.8598	50.9382	29.5942	84.343
Rnpepl1	ENSMUSG00000026269	449.042	455.262	486.302	652.834	646.869	659.567	449.542	414.048	387.088	955.787	432.637	376.65	525.886	388.768	747.321	374.751	361.891	540.344	426.777	324.248	482.28	699.89	386.697	452.385
9430060I03Rik	ENSMUSG00000100632	24.5091	25.3393	17.1838	13.8901	7.63589	6.3829	12.0683	14.0696	6.34571	18.2303	11.4859	7.06218	12.2959	5.93538	9.86859	3.34599	22.2099	17.6199	15.7337	15.5461	21.1688	3.05629	0.986472	19.1689
Capn10	ENSMUSG00000026270	835.061	716.257	636.661	850.073	731.954	846.798	1115.31	603.987	773.119	598.994	637.852	633.242	789.775	806.223	657.607	699.312	560.474	682.478	682.45	439.734	612.053	711.097	673.761	622.029
Gpr35	ENSMUSG00000026271	19.2572	21.9607	29.2125	17.5941	19.6351	24.4678	26.1479	40.1988	13.749	46.8778	23.7376	29.4258	21.7543	21.7631	28.7086	44.6132	22.2099	36.4145	33.4342	36.6445	33.1337	20.3753	48.3371	20.1273
Gm18697	ENSMUSG00000100021	0	0	0	0	0	0	0	5.02485	0	2.60432	0	16.4784	0	0	0	15.6146	0	2.34932	0	13.3253	1.84076	6.11258	18.743	0
Aqp12	ENSMUSG00000045091	0	0.844642	0	2.77802	0	1.06382	0	4.01988	2.11524	4.34054	0	4.70812	0	0	0	2.23066	0	1.17466	0	3.33132	0	1.01876	5.91883	1.91689
Kif1a	ENSMUSG00000014602	8757.63	10444.8	11065.5	21503.7	23821.8	23743.3	12614.3	20551.6	13423.3	32093.1	8579.99	18232.2	18494	14158.9	36797.3	21164.5	8690.61	12662.8	10904.5	8052.9	10963.6	29712.2	12397	11427.5
Gm28086	ENSMUSG00000101378	0	0	0.859191	0.926005	0	0	0	0	0	1.73622	2.29719	4.70812	0	0.98923	1.79429	3.34599	3.9194	2.34932	1.96671	1.11044	0	0	0.986472	0.958443
Agxt	ENSMUSG00000026272	0	0	0	1.85201	2.18168	1.06382	0	0	0	0	2.29719	0	0	0	0	0	1.30647	5.8733	0.983357	0	0	0	0	0
2310007B03Rik	ENSMUSG00000034159	1.75065	0.844642	1.71838	0.926005	4.36336	3.19145	0	0	0	4.34054	9.18875	0	0	0	0	0	6.53233	8.22263	5.90014	1.11044	1.84076	0	0	0
E030010N08Rik	ENSMUSG00000084989	58.6468	129.23	85.0599	12.0381	13.0901	5.31908	2.01138	12.0596	6.34571	83.3384	48.2409	5.88515	14.1876	9.8923	17.0457	7.80731	24.8229	43.4624	105.219	33.3132	97.5604	6.11258	95.6878	87.2183
Sned1	ENSMUSG00000047793	121.67	137.677	172.697	242.613	157.081	178.721	122.694	172.855	98.3585	255.224	133.237	104.756	118.23	112.772	235.052	139.416	90.1461	123.339	215.355	92.1665	141.739	146.702	159.809	258.78
Mterf4	ENSMUSG00000026273	524.32	560.842	555.038	408.368	351.251	358.506	434.457	390.933	485.447	299.497	532.947	457.865	440.761	510.443	333.738	448.363	550.022	491.008	555.597	601.858	508.05	296.46	458.71	612.445
Gm28535	ENSMUSG00000101172	3.5013	6.75714	9.45111	1.85201	3.27252	3.19145	4.02275	0	3.17286	3.47243	0.765729	4.70812	3.78335	2.96769	3.58858	4.46132	1.30647	3.52398	2.95007	5.5522	3.68152	4.07505	3.94589	6.7091
Gm7867	ENSMUSG00000100351	3.5013	1.68928	0.859191	1.85201	1.09084	6.3829	0	2.00994	1.05762	6.07676	0	0	2.83752	0	5.38287	0	2.61293	7.04796	2.95007	0	0.920381	1.01876	0.986472	4.79221
Pask	ENSMUSG00000026274	131.299	149.502	123.724	62.9684	97.0849	88.2968	107.609	92.4573	80.379	137.161	63.5555	114.172	87.0172	124.643	129.189	109.302	94.0655	98.6715	101.286	84.3934	127.013	122.252	114.431	123.639
Ppp1r7	ENSMUSG00000026275	4586.71	4932.71	4452.33	3423.44	3702.32	3141.45	3118.64	3418.91	3339.96	3736.34	3629.55	3725.3	3068.3	3394.05	3603.83	3746.4	4844.38	3876.38	3901.96	5094.69	3521.38	3812.21	3543.41	3701.51
Mir6345	ENSMUSG00000098689	0	0	0.859191	0	0	1.06382	0	0	0	0.868108	0	0	0	0	0	0	0	0	0	2.22088	0	0	0	0
Gm26446	ENSMUSG00000064389	1.75065	12.6696	10.3103	5.55603	2.18168	1.06382	8.0455	2.00994	5.28809	7.81297	5.3601	2.35406	3.78335	6.92461	5.38287	3.34599	10.4517	4.69864	2.95007	4.44176	7.36305	9.16887	16.77	6.7091
Ano7	ENSMUSG00000034107	13.1299	17.7375	18.9022	19.4461	28.3619	13.8296	1.00569	10.0497	1.05762	17.3622	19.1432	2.35406	9.45839	4.94615	8.97145	5.57665	24.8229	38.7638	14.7504	8.88351	11.965	7.13134	35.513	8.62598
Hdlbp	ENSMUSG00000034088	4451.03	4819.53	5427.51	5502.32	5448.75	5239.3	3566.17	5055	4104.62	5910.95	5196.24	4209.06	5134.01	4225	6315	4502.59	4204.21	5266	5135.09	3764.39	4684.74	4788.19	4295.1	5618.39
Gm17415	ENSMUSG00000090489	0	3.37857	0	0	1.09084	0	1.00569	0	2.11524	3.47243	2.29719	0	0	0.98923	6.28001	2.23066	2.61293	4.69864	0	5.5522	5.52229	1.01876	3.94589	12.4598
Sept2	ENSMUSG00000026276	63.0234	64.1928	53.2699	37.0402	45.8153	42.5527	54.3071	70.3479	43.3624	50.3503	66.6184	57.6745	49.1836	41.5477	58.3144	59.1125	75.775	65.781	76.7019	123.259	75.4713	73.351	96.6743	99.678
Farp2	ENSMUSG00000034066	108.54	147.812	131.456	175.941	249.803	223.402	149.847	213.054	142.779	283.003	131.705	114.172	171.197	165.201	191.989	143.878	209.035	216.138	163.237	156.572	175.793	193.565	119.363	162.935
RP23-302H1.1	ENSMUSG00000103854	1.75065	4.22321	1.71838	1.85201	1.09084	1.06382	1.00569	4.01988	4.23047	4.34054	3.06292	12.9473	1.89168	0.98923	0	5.57665	3.9194	0	0	3.33132	2.76114	0	13.8106	0.958443
Stk25	ENSMUSG00000026277	5826.17	5990.2	5807.27	7409.89	6315.97	6337.16	5201.42	5691.15	6268.51	5388.35	6464.28	6299.46	6175.38	6180.71	5692.38	6168.89	5083.46	6314.98	4954.15	5331.22	5976.96	5154.94	5768.89	6513.58
Gm28536	ENSMUSG00000100927	0	0	1.71838	0.926005	7.63589	1.06382	3.01706	2.00994	0	0.868108	1.53146	5.88515	1.89168	0	7.17716	1.11533	1.30647	2.34932	2.95007	0	1.84076	6.11258	1.97294	2.87533
Bok	ENSMUSG00000026278	2427.28	1596.37	1934.9	2019.62	1652.62	2025.51	2240.67	1424.04	1384.42	1195.38	2194.58	1609	1316.61	1404.71	1109.77	1448.81	1580.82	2487.93	1900.83	2157.58	1734.92	1245.95	1706.6	1906.34
Thap4	ENSMUSG00000026279	365.886	343.769	312.746	412.072	362.159	362.762	403.281	380.884	371.224	338.562	377.504	304.851	376.444	367.994	291.572	292.217	347.52	330.08	319.591	318.696	270.592	373.886	339.346	285.616
Gm10550	ENSMUSG00000101952	1.75065	0	0	0	0	0	0	0	0	0.868108	0	0	0	0	0.897145	1.11533	0	0	0.983357	0	0	0	0.986472	1.91689
Atg4b	ENSMUSG00000026280	1800.54	1712.93	1785.4	1961.28	1697.35	1693.6	1912.82	1700.41	1750.36	1650.27	1902.84	1519.55	1922.89	1694.55	1814.03	1473.35	1596.5	1756.12	1844.78	1341.41	1869.29	1569.91	1594.14	1978.23
Dtymk	ENSMUSG00000026281	1328.74	1305.82	1261.29	800.995	905.398	828.713	1191.74	945.677	1142.23	799.527	1205.26	1147.6	1027.18	1225.66	880.996	1013.84	1476.31	1086.56	1151.51	1382.5	1193.73	792.598	1212.37	1244.06
Ing5	ENSMUSG00000026283	513.816	504.251	488.88	633.388	493.06	535.1	663.754	372.844	481.217	378.495	470.923	421.377	457.786	496.594	496.121	412.672	421.988	474.563	432.677	320.917	472.156	393.243	378.805	421.715
Gm22089	ENSMUSG00000088961	1.75065	0	2.57757	0	0	1.06382	0	0	0	0	0	1.17703	0	0	0	0	0	0	0	0	0	0	1.97294	0
D2hgdh	ENSMUSG00000073609	252.969	243.257	234.559	159.273	113.447	213.827	163.927	211.044	185.083	257.828	128.642	207.157	175.926	178.061	172.252	243.142	137.179	216.138	211.422	156.572	209.847	186.434	209.132	186.896
Gal3st2	ENSMUSG00000094651	0.875326	0	0	0.926005	2.18168	0	0	1.00497	1.05762	0	2.29719	2.35406	0	1.97846	0.897145	2.23066	1.30647	0	0	2.22088	0	0	0.986472	2.87533
Gm18666	ENSMUSG00000101660	0	0	0	0	2.18168	0	0	0	0	0	0	0	0	0	0	0	0	0	0	0	0	0	0	1.91689
Gm9994	ENSMUSG00000093805	0	0	0	3.70402	2.18168	0	1.00569	0	2.11524	1.73622	4.59437	0	0.945839	0	8.0743	0	0	1.17466	0	1.11044	0	0	0	1.91689
Gm7889	ENSMUSG00000099624	0	0	0	2.77802	2.18168	0	0	0	0	0	2.29719	0	0.945839	0	0.897145	0	0	0	0	0	0	0	0	1.91689
Gm6086	ENSMUSG00000073608	0	2.53393	0	0	1.09084	2.12763	3.01706	4.01988	15.8643	0	0	3.53109	2.83752	9.8923	0	2.23066	0	4.69864	4.91679	3.33132	1.84076	1.01876	0.986472	0
Neu4	ENSMUSG00000034000	382.517	452.728	363.438	337.066	402.52	361.698	383.167	259.282	299.306	434.922	404.305	282.487	292.264	326.446	263.76	220.835	493.844	501.58	432.677	290.935	416.933	277.104	315.671	347.915
Pdcd1	ENSMUSG00000026285	4.37663	4.22321	6.87353	3.70402	3.27252	3.19145	2.01138	10.0497	7.40333	1.73622	16.0803	1.17703	9.45839	5.93538	0.897145	0	1.30647	4.69864	0.983357	15.5461	3.68152	0	0.986472	0.958443
Gm7895	ENSMUSG00000100347	3.5013	3.37857	7.73272	6.48204	15.2718	12.7658	9.05119	2.00994	5.28809	4.34054	9.18875	2.35406	14.1876	5.93538	3.58858	3.34599	3.9194	9.39729	6.8835	8.88351	7.36305	12.2252	4.93236	7.66754
4930440C22Rik	ENSMUSG00000100518	0	0	0	0.926005	0	0	2.01138	0	0	0.868108	0	0	0	0	0	0	0	0	0	0	0	1.01876	0	0
Gm5264	ENSMUSG00000099592	0	0.844642	0	0	3.27252	0	0	0	0	0.868108	0	0	0	0	0	0	0	0	0	0	0	0	0	0
Fam174a	ENSMUSG00000051185	2799.29	2220.56	2326.69	1852.94	1878.43	1907.42	3527.95	2000.9	2635.59	1282.2	2131.79	2512.96	2232.18	2577.93	1373.53	2386.81	2517.56	1949.94	2113.24	2653.95	2320.28	1795.06	2212.66	1972.48
RP23-192P10.3	ENSMUSG00000103973	50.7689	46.4553	50.6923	15.7421	18.5443	15.9573	26.1479	30.1491	24.3252	32.9881	62.024	31.7798	20.8084	29.6769	30.5029	24.5373	33.9681	23.4932	39.3343	42.1967	50.621	18.3377	57.2154	43.1299
Gm15427	ENSMUSG00000081051	21.8831	21.9607	24.0574	13.8901	27.271	22.3402	19.1081	20.0994	20.0948	13.8897	31.3949	32.9568	21.7543	23.7415	9.86859	21.1913	41.8069	27.0172	32.4508	59.9637	29.4522	6.11258	27.6212	24.9195
St8sia4	ENSMUSG00000040710	804.424	668.957	695.945	468.559	449.427	482.973	801.533	480.376	732.93	543.436	633.258	672.084	715.054	743.901	401.024	711.581	811.315	619.046	1097.43	587.422	947.993	384.074	874.014	889.435
WI1-2075L23.1	ENSMUSG00000103197	0	0.844642	0	0	0	0	0	0	0	0	0.765729	0	0.945839	0	0	0	3.9194	0	0.983357	5.5522	0	1.01876	0.986472	0.958443
4930598F16Rik	ENSMUSG00000100777	0	0	0	0	0	0	0	0	0	0	1.53146	0	0	0	0	0	0	0	0	0	0	0	0	0
Gm22360	ENSMUSG00000095955	0	1.68928	0	0.926005	3.27252	2.12763	1.00569	0	1.05762	0	1.53146	0	0	0	1.79429	0	0	0	1.96671	0	0	0	0	0.958443
Slco4c1	ENSMUSG00000040693	160.185	221.296	220.812	97.2306	218.168	169.147	181.024	135.671	198.832	92.0194	86.5274	167.138	189.168	183.997	183.017	168.415	135.872	96.3222	123.903	148.799	165.669	140.589	108.512	171.561
Panct2	ENSMUSG00000097814	92.7845	73.4839	101.385	65.7464	55.6329	79.7863	75.4266	82.4076	104.704	45.1416	43.6465	97.6935	104.988	108.815	156.103	93.6878	52.2586	43.4624	78.6686	46.6384	68.1082	70.2947	58.2019	89.1352
Slco6b1	ENSMUSG00000045463	0.875326	0	5.15515	0	0	0	1.00569	1.00497	0	0	0	0	0	0	0	1.11533	0	0	0	0	0.920381	0	2.95942	0
Gm6430	ENSMUSG00000044757	0	0	0	0.926005	1.09084	0	0	0	0	0.868108	0.765729	0	0	0.98923	0	0	0	1.17466	0	0	0	0	0	0
Slco6c1	ENSMUSG00000026331	0.875326	0	0	0	6.54505	0	0	1.00497	0	0	0.765729	3.53109	0	0	0	0	1.30647	0	2.95007	0	0	1.01876	2.95942	0.958443
Gm7133	ENSMUSG00000100484	0	0	0	0	1.09084	0	0	0	0	0	0	0	0	0	0.897145	0	0	0	0	0	0	4.07505	0	0
Gm7135	ENSMUSG00000101348	0	0	0	0	3.27252	0	0	0	0	0	0	1.17703	0	0	0	0	0	0	1.96671	2.22088	1.84076	0	2.95942	0
RP23-5C23.1	ENSMUSG00000103179	0	0	0	0	0	0	0	0	0	0	0	1.17703	0	0	1.79429	3.34599	0	0	0	0	0	0	5.91883	0
D1Ertd622e	ENSMUSG00000044768	1334	1353.96	1369.55	2473.36	2380.22	2695.71	2685.19	2610.91	2282.34	1021.76	1208.32	2259.9	2203.8	2237.64	1880.41	2167.09	1497.21	1208.73	1281.31	2179.79	1140.35	2569.32	1162.06	1182.72
NA	ENSMUSG00000118489	0	0	0	0	0	0	0	0	0	0	0	0	0	0	0	0	1.30647	1.17466	0	0	0.920381	0	0	0
Ppip5k2	ENSMUSG00000040648	1104.66	1114.93	1141.01	844.517	929.397	994.669	1059.99	1167.78	989.931	937.557	1078.91	1206.46	929.759	1107.94	1203.07	1374.09	1194.11	1038.4	1096.44	1313.65	1220.43	1374.31	1306.09	1119.46
Gin1	ENSMUSG00000026333	439.413	406.273	424.441	320.398	322.889	357.442	415.349	320.586	424.105	320.332	391.287	321.329	341.448	391.735	226.978	278.833	499.07	287.792	386.459	394.206	381.038	311.742	259.442	321.078
Pam	ENSMUSG00000026335	5134.66	4998.59	4904.26	9499.89	8242.4	8281.81	8040.47	6451.91	6918.94	4945.61	5920.61	6145.27	6990.69	6981.99	8219.64	6570.41	5402.24	5294.2	5123.29	3918.74	4730.76	7094.67	5258.88	4979.11
RP24-244I20.2	ENSMUSG00000104140	0.875326	0	1.71838	2.77802	1.09084	3.19145	2.01138	4.01988	2.11524	1.73622	0	1.17703	0.945839	2.96769	3.58858	2.23066	1.30647	2.34932	4.91679	6.66264	8.28343	7.13134	2.95942	7.66754
Gm25413	ENSMUSG00000089169	0	0.844642	0	0	0	0	0	0	0	0	0	1.17703	0	0	0	0	0	0	0	1.11044	0	0	0	0
Gm3531	ENSMUSG00000089782	9.62858	10.1357	10.3103	6.48204	13.0901	5.31908	12.0683	4.01988	6.34571	3.47243	10.7202	16.4784	5.67503	8.90307	5.38287	6.69198	7.8388	4.69864	4.91679	27.761	19.328	6.11258	18.743	19.1689
B230216N24Rik	ENSMUSG00000089706	164.561	160.482	174.416	420.406	412.338	463.824	739.18	466.306	490.735	134.557	237.376	346.047	334.827	530.227	398.332	323.446	259.987	178.548	191.755	316.475	173.952	395.28	154.876	147.6
Gm24465	ENSMUSG00000096085	1.75065	0	0	0	0	2.12763	0	0	1.05762	0	0	2.35406	0.945839	0	2.69143	0	0	0	0	0	0	0	0	0
1810006J02Rik	ENSMUSG00000100182	0	0	0	0	0	2.12763	0	0	0	0.868108	0	0	0	0.98923	1.79429	0	0	0	0	0	0	1.01876	0	0
Gm29461	ENSMUSG00000100711	0	0	0	0	0	0	0	1.00497	0	0.868108	0	0	0	0	0	6.69198	0	0	4.91679	2.22088	0	0	1.97294	0.958443
Gm29462	ENSMUSG00000099634	0.875326	0	0	0	0	0	1.00569	1.00497	0	0	0	0	0	0	0	0	0	0	0	0	0	0	0	0.958443
Slco6d1	ENSMUSG00000026336	0	0	0	0	0	0	0	0	1.05762	0	0	0	0	0	0	0	0	0	0	0	0	1.01876	0	0
Gm3555	ENSMUSG00000089791	0	0	0.859191	21.2981	5.45421	13.8296	13.0739	27.1342	6.34571	0.868108	15.3146	1.17703	0	16.8169	0	2.23066	0	15.2706	19.6671	17.767	13.8057	2.03753	2.95942	0
Gm7967	ENSMUSG00000100009	56.8962	48.9893	44.678	6.48204	7.63589	4.25527	12.0683	14.0696	9.51857	46.8778	23.7376	10.5933	34.0502	18.7954	24.2229	8.92264	24.8229	14.0959	29.5007	21.0983	48.7802	14.2627	10.8512	70.9248
Gm29460	ENSMUSG00000099686	3.5013	5.06785	2.57757	1.85201	0	1.06382	0	0	3.17286	0.868108	3.06292	2.35406	0.945839	0.98923	1.79429	5.57665	7.8388	4.69864	3.93343	1.11044	0.920381	0	2.95942	1.91689
Cntnap5b	ENSMUSG00000067028	372.013	362.352	318.76	245.391	193.079	230.848	216.223	285.412	284.499	394.121	186.072	410.783	241.189	263.135	351.681	390.366	296.568	264.299	379.576	353.12	336.859	273.029	411.359	392.003
Tdpx-ps1	ENSMUSG00000082431	7.0026	5.06785	0	1.85201	8.72673	2.12763	6.03413	1.00497	1.05762	0.868108	3.82864	2.35406	0.945839	0.98923	2.69143	7.80731	1.30647	3.52398	1.96671	4.44176	0.920381	0	6.90531	11.5013
RP24-328M23.2	ENSMUSG00000104104	1.75065	0	0	0	0	0	0	0	0	3.47243	0	0	0.945839	2.96769	0	0	1.30647	0	0	4.44176	4.60191	3.05629	1.97294	1.91689
Gm19029	ENSMUSG00000100662	0	0	0	0	0	1.06382	0	0	0	0	0	0	0	0	0	0	1.30647	0	0	1.11044	0	0	1.97294	0
Gm23602	ENSMUSG00000087883	0.875326	0	0	0	0	3.19145	0	0	1.05762	0.868108	0	8.23921	0	0	0	2.23066	0	0	0.983357	0	0	1.01876	6.90531	0
Gm29668	ENSMUSG00000099835	0	3.37857	0	2.77802	1.09084	0	2.01138	3.01491	2.11524	2.60432	0	3.53109	0.945839	0	0	0	0	0	3.93343	0	0	2.03753	3.94589	0.958443
Gm29667	ENSMUSG00000100794	1.75065	0	0.859191	0.926005	0	0	2.01138	0	0	0	0	0	0	0	0	0	0	0	0	1.11044	0	0	0	0
Gm18700	ENSMUSG00000099427	0	0	0	0	0	0	0	0	0	3.47243	0	0	0	0	0	0	0	0	0	0	0	0	0	0
Gm28188	ENSMUSG00000100349	0	2.53393	0	0	0	0	0	0	0	0	0.765729	0	0.945839	1.97846	0	0	0	0	0	0	0	0	0	0
Gm28187	ENSMUSG00000099375	2.62598	0.844642	5.15515	0.926005	0	2.12763	0	1.00497	1.05762	1.73622	6.89156	0	0.945839	1.97846	4.48572	2.23066	7.8388	3.52398	1.96671	0	1.84076	2.03753	0.986472	3.83377
Gm28623	ENSMUSG00000099770	0	0	0	1.85201	0	0	0	0	0	0	0	0	0	0	0	0	0	0	0	0	0	0	1.97294	0
Gm20281	ENSMUSG00000099989	0	0	0	0	0	0	0	0	0	0	0	0	0	0	0	0	0	0	0	2.22088	0	0	0	0
Gm29592	ENSMUSG00000100935	0	0	2.57757	0	0	0	0	0	0	0	0	0	0	0	0	0	0	0	0	0	0	0	0	0
Cdh20	ENSMUSG00000050840	472.676	618.278	628.069	380.588	491.969	438.293	378.139	673.33	570.056	647.608	486.238	430.793	713.162	598.484	689.904	420.48	344.907	421.703	543.797	668.484	561.432	661.177	395.575	697.746
RP24-267G24.1	ENSMUSG00000103991	0.875326	4.22321	0.859191	3.70402	4.36336	0	0	12.0596	2.11524	0	1.53146	4.70812	0.945839	0.98923	2.69143	1.11533	0	1.17466	0	14.4357	3.68152	4.07505	3.94589	2.87533
n-R5s216	ENSMUSG00000084704	0	0	0	0	0	0	0	1.00497	0	0	0	0	0	0	0	0	0	2.34932	0	0	0	0	0	0
RP23-3H19.1	ENSMUSG00000103060	3.5013	0.844642	0	0	1.09084	0	0	1.00497	1.05762	0	0.765729	4.70812	1.89168	1.97846	0.897145	0	3.9194	0	2.95007	1.11044	1.84076	2.03753	1.97294	0
Gm29012	ENSMUSG00000099669	0	0	0	0	0	0	0	2.00994	0	0	0	0	0	0	0	0	0	0	0	0	1.84076	1.01876	0	0
Gm29013	ENSMUSG00000099702	0	0	0	0	0	0	1.00569	0	0	0	0.765729	0	0	0	0	0	0	0	0	0	0	0	0	0
Rnf152	ENSMUSG00000047496	155.808	197.646	279.237	325.954	429.791	459.569	395.235	387.919	379.685	440.131	187.604	351.932	411.44	372.94	608.264	351.329	167.228	426.402	514.296	174.339	227.334	523.644	327.509	310.535
Gm17634	ENSMUSG00000097482	3.5013	2.53393	6.01434	12.0381	11.9993	13.8296	4.02275	4.01988	11.6338	6.94486	8.42302	11.7703	18.9168	16.8169	6.28001	7.80731	1.30647	7.04796	10.8169	2.22088	4.60191	8.15011	11.8377	15.3351
Gm28403	ENSMUSG00000101214	0.875326	0	0.859191	2.77802	0	1.06382	1.00569	0	0	0	0.765729	0	0	1.97846	0	1.11533	0	2.34932	4.91679	0	0.920381	1.01876	1.97294	0.958443
Gm3608	ENSMUSG00000067017	7.87793	5.9125	6.87353	0.926005	195.261	22.3402	284.61	267.322	16.9219	10.4173	17.6118	178.909	10.4042	10.8815	5.38287	237.565	420.682	11.7466	356.959	421.967	20.2484	13.2439	261.415	4.79221
Pign	ENSMUSG00000056536	582.967	581.959	631.506	424.11	421.065	576.589	549.105	526.604	528.809	494.821	454.077	590.869	443.598	590.571	447.675	620.124	611.426	575.584	646.066	627.398	677.401	481.875	674.747	602.86
Gm28404	ENSMUSG00000100672	0	1.68928	0	0	0	0	0	0	0	0	0	0	0	2.96769	0.897145	1.11533	0	0	0.983357	0	0	1.01876	0	0
Gm20302	ENSMUSG00000101219	0	0	0	0	0	0	0	1.00497	0	0	0.765729	0	0	0.98923	0	0	0	0	0	0	0	0	0.986472	0.958443
Gm8004	ENSMUSG00000101656	0	0.844642	0	0	0	0	0	0	0	0	0	0	0.945839	0	0	0	0	0	0.983357	0	0	0	0	0
2310035C23Rik	ENSMUSG00000026319	2799.29	2580.38	2648.03	2641.89	2768.56	2972.3	3381.12	2545.59	2618.66	2349.97	2693.83	2941.4	2631.32	2510.67	2800.89	3121.81	2590.72	2630.07	2565.58	2811.63	2737.21	2878.01	2831.18	2620.38
RP24-283P23.1	ENSMUSG00000104044	3.5013	5.9125	0	2.77802	2.18168	0	3.01706	4.01988	6.34571	5.20865	0.765729	4.70812	0.945839	4.94615	0.897145	5.57665	3.9194	7.04796	2.95007	7.77307	1.84076	6.11258	8.87825	6.7091
Gm10193	ENSMUSG00000101330	0	0	0	0	1.09084	0	0	0	0	0	0	15.3014	0	0	0.897145	16.73	0	0	0	2.22088	5.52229	0	24.6618	0.958443
Tnfrsf11a	ENSMUSG00000026321	46.3923	47.3	48.9739	103.713	147.264	152.126	71.4038	72.3579	81.4366	82.4702	28.332	83.5691	66.2087	85.0738	139.955	85.8805	70.5492	81.0516	88.5022	49.9698	52.4617	145.683	37.4859	36.4208
Gm18801	ENSMUSG00000099448	0	0	0	0	0	0	0	0	0	0	0	0	0	0	0	1.11533	0	0	0	0	0.920381	0	0	0
Gm7160	ENSMUSG00000099843	41.1403	34.6303	36.9452	59.2643	50.1787	48.9356	73.4152	41.2038	40.1895	45.1416	46.7095	49.4353	52.967	46.4938	43.9601	26.7679	36.581	41.1131	30.4841	42.1967	31.293	53.9945	38.4724	47.9221
Zcchc2	ENSMUSG00000038866	431.535	537.192	471.696	569.493	652.323	589.355	534.02	626.097	492.85	717.057	353.767	543.788	580.745	469.884	1041.58	619.008	415.456	439.323	391.376	414.194	486.882	742.679	646.139	574.107
RP24-339K18.3	ENSMUSG00000102501	0.875326	2.53393	1.71838	0	0	0	0	1.00497	2.11524	6.07676	1.53146	4.70812	0	0.98923	4.48572	14.4993	1.30647	0	1.96671	1.11044	2.76114	1.01876	8.87825	6.7091
Gm26509	ENSMUSG00000097612	3.5013	3.37857	1.71838	8.33405	6.54505	2.12763	1.00569	11.0547	4.23047	7.81297	4.59437	5.88515	5.67503	1.97846	0	11.1533	1.30647	2.34932	1.96671	6.66264	4.60191	8.15011	5.91883	5.75066
Gm20753	ENSMUSG00000101583	7.0026	9.29106	12.0287	14.8161	9.81757	11.702	9.05119	16.0795	14.8067	13.0216	9.18875	7.06218	10.4042	8.90307	3.58858	5.57665	22.2099	5.8733	9.83357	6.66264	9.20381	16.3002	13.8106	16.2935
Phlpp1	ENSMUSG00000044340	1657.87	2157.22	1947.79	2027.03	2102.05	2007.42	1695.59	2072.25	1352.69	3011.47	1552.13	1573.69	2029.77	1496.71	2813.45	1804.6	1239.84	1598.71	1952.95	1690.09	1804.87	2836.24	1971.96	1885.26
RP24-92A2.1	ENSMUSG00000103291	6.12728	9.29106	1.71838	0	1.09084	3.19145	5.02844	2.00994	3.17286	2.60432	2.29719	9.41624	2.83752	2.96769	8.0743	0	6.53233	4.69864	3.93343	22.2088	13.8057	4.07505	5.91883	3.83377
A530053M12Rik	ENSMUSG00000100247	0	0	0	0	0	0	0	0	0	1.73622	0.765729	3.53109	0	0	0	4.46132	1.30647	0	0	0	0	2.03753	5.91883	0
Gm6651	ENSMUSG00000099604	0	0	0	0	0	0	0	3.01491	0	0	0	0	0	0	0	0	0	0	0	0	0	0	0	0
Bcl2	ENSMUSG00000057329	798.297	918.126	750.074	678.762	690.502	660.63	869.92	940.652	920.128	603.335	437.997	779.194	972.322	882.393	1020.95	789.654	568.313	461.642	663.766	879.468	571.557	717.209	589.91	474.429
D630008O14Rik	ENSMUSG00000054006	0.875326	0	0	0	0	0	0	3.01491	1.05762	0	0.765729	1.17703	0	0	1.79429	2.23066	0	0	0	0	0	0	0	0
RP23-395G18.1	ENSMUSG00000103348	0	0	0.859191	0	1.09084	0	0	2.00994	1.05762	0.868108	0	1.17703	0	0	0.897145	0	0	1.17466	0	1.11044	0	3.05629	0	0
Kdsr	ENSMUSG00000009905	1263.97	1266.96	1270.74	1407.53	1119.2	1509.56	1329.52	1057.23	1473.26	999.192	1032.97	1584.28	1168.11	1333.48	1164.49	1457.74	1009.9	1216.95	1017.77	1175.96	1328.11	1349.86	1431.37	1171.22
Vps4b	ENSMUSG00000009907	1990.49	1865.81	1973.56	1779.78	1910.06	1863.81	1990.26	1626.04	1799.01	1500.09	1906.66	1678.44	1850.06	2036.83	1476.7	1701.99	2440.48	1894.73	2188.95	2220.88	2038.64	1502.68	1878.24	2009.85
Serpinb5	ENSMUSG00000067006	5.25195	7.60178	1.71838	19.4461	5.45421	2.12763	1.00569	27.1342	4.23047	6.07676	9.18875	1.17703	0.945839	8.90307	3.58858	7.80731	5.22586	9.39729	11.8003	24.4297	8.28343	2.03753	1.97294	4.79221
Serpinb12	ENSMUSG00000059956	0	0	0	0	0	0	0	1.00497	1.05762	0	0	0	0	0	0	0	2.61293	1.17466	0.983357	0	0	0	0.986472	0
Gm8080	ENSMUSG00000084228	0	0	0	0	0	0	0	0	2.11524	0	0	0	0	0	0	0	0	0	0.983357	0	0	0	0	0
Serpinb3a	ENSMUSG00000044594	0	0	1.71838	0	0	0	0	0	0	0	0	0	0	0	0	0	0	0	0	0	0	0	0	0
Serpinb3b	ENSMUSG00000073602	0	0	0	0	0	0	0	0	4.23047	0	0	0	0	2.96769	0.897145	0	1.30647	1.17466	0	0	0	0	0.986472	0
Serpinb3c	ENSMUSG00000073601	0	0	0	3.70402	0	0	0	1.00497	0	0	0	1.17703	0	0.98923	0.897145	0	0	0	0	0	0	0	0	0
Gm8089	ENSMUSG00000084189	0	0	0	0	1.09084	0	0	2.00994	3.17286	0	0.765729	0	0.945839	3.95692	0	1.11533	0	0	0	0	0.920381	0	0	0
Serpinb11	ENSMUSG00000026327	0	1.68928	0	2.77802	0	4.25527	3.01706	1.00497	7.40333	0	0	2.35406	3.78335	16.8169	4.48572	0	1.30647	3.52398	3.93343	0	1.84076	0	3.94589	0
Serpinb7	ENSMUSG00000067001	0.875326	0	0.859191	0	1.09084	0	0	0	3.17286	0	3.82864	2.35406	0	5.93538	0	0	2.61293	4.69864	4.91679	3.33132	8.28343	0	3.94589	2.87533
Serpinb2	ENSMUSG00000062345	10.5039	0	6.01434	5.55603	61.0871	14.8934	6.03413	29.1441	8.46095	9.54919	12.2517	5.88515	1.89168	7.91384	0	4.46132	24.8229	0	6.8835	2.22088	1.84076	2.03753	1.97294	5.75066
Serpinb10	ENSMUSG00000092572	0.875326	0	0	0	1.09084	1.06382	0	0	0	0	0.765729	2.35406	0	0	0	0	0	1.17466	2.95007	1.11044	0	0	0	0
Serpinb8	ENSMUSG00000026315	100.662	81.9303	111.695	364.846	442.882	659.567	521.952	375.859	364.878	160.6	127.111	260.124	296.047	400.638	508.681	308.947	69.2427	88.0996	109.153	178.781	63.5063	462.519	62.1478	147.6
Gm15389	ENSMUSG00000086161	0	0	0	0	0	0	0	0	2.11524	0	0	1.17703	0	0	0	0	0	0	0	0	0	1.01876	0	0
Gm8141	ENSMUSG00000100025	1.75065	0	0	0	1.09084	0	1.00569	0	0	0	0	0	0.945839	0	0	0	0	0	0	0	0	1.01876	0	0
Cdh7	ENSMUSG00000026312	698.51	736.528	579.954	850.073	823.585	949.989	1135.42	765.787	1139.06	462.701	521.461	908.667	736.808	1106.95	819.99	989.298	704.185	600.252	658.849	481.931	553.149	751.847	477.453	505.099
Cdh19	ENSMUSG00000047216	592.595	883.496	683.057	571.345	831.221	760.629	802.539	820.056	1010.03	692.75	703.705	713.28	640.333	974.392	545.464	737.234	1424.05	1141.77	1100.38	1237.03	1031.75	639.783	732.949	597.11
RP24-222G3.2	ENSMUSG00000102788	3.5013	13.5143	9.45111	3.70402	10.9084	15.9573	5.02844	12.0596	4.23047	38.1967	5.3601	3.53109	8.51255	7.91384	9.86859	5.57665	31.3552	15.2706	14.7504	17.767	12.8853	20.3753	8.87825	13.4182
RP24-222G3.1	ENSMUSG00000102160	12.2546	13.5143	17.1838	8.33405	11.9993	7.44672	6.03413	24.1193	7.40333	31.2519	0.765729	4.70812	3.78335	7.91384	9.86859	8.92264	15.6776	14.0959	8.85022	15.5461	19.328	25.4691	9.86472	6.7091
Gm29088	ENSMUSG00000101253	0	0	0	1.85201	0	0	1.00569	2.00994	0	0	0	2.35406	0	1.97846	0	1.11533	0	0	0	0	0	0	0	0
Gm19927	ENSMUSG00000101846	0	1.68928	0	0	0	1.06382	2.01138	1.00497	0	0.868108	0	1.17703	0	0	1.79429	4.46132	0	0	0	0	1.84076	1.01876	1.97294	0
Gm8173	ENSMUSG00000100555	53.3949	84.4642	42.1004	13.8901	20.726	17.0211	16.091	16.0795	33.8438	59.0313	29.0977	45.9042	15.1334	32.6446	24.2229	34.5752	44.4198	41.1131	49.1679	59.9637	63.5063	27.5066	49.3236	28.7533
RP23-4E15.1	ENSMUSG00000102728	0.875326	0.844642	0	0.926005	0	0	0	0	0	0	9.95447	1.17703	0	1.97846	8.0743	0	5.22586	2.34932	0	1.11044	1.84076	0	0	0.958443
Dsel	ENSMUSG00000038702	856.944	865.758	746.637	737.1	459.244	611.695	737.169	490.426	634.571	381.967	775.683	827.452	665.87	724.117	575.967	833.152	678.056	635.491	872.238	457.501	628.62	466.594	780.3	695.829
Gm6028	ENSMUSG00000101875	0	0	0	0	0	1.06382	0	0	0	0	0	0	0	0	0	0	0	0	0	0	0	1.01876	1.97294	0
Gm18406	ENSMUSG00000101054	25.3844	66.7267	41.2412	8.33405	11.9993	6.3829	6.03413	13.0646	13.749	6.07676	12.2517	23.5406	5.67503	18.7954	15.2515	14.4993	31.3552	17.6199	19.6671	45.528	21.1688	7.13134	17.7565	22.0442
9330185C12Rik	ENSMUSG00000097648	2.62598	3.37857	11.1695	6.48204	0	1.06382	1.00569	4.01988	6.34571	6.07676	35.2235	4.70812	4.72919	6.92461	4.48572	7.80731	3.9194	14.0959	15.7337	9.99395	5.52229	2.03753	12.8241	10.5429
Gm17916	ENSMUSG00000100515	21.8831	21.9607	20.6206	24.0761	26.1802	14.8934	37.2104	16.0795	22.21	22.5708	22.9719	29.4258	36.8877	36.6015	20.6343	41.2672	43.1134	18.7946	14.7504	5.5522	17.4872	19.3565	13.8106	21.0857
Cntnap5a	ENSMUSG00000070695	1311.24	1298.22	1273.32	1564.95	1294.83	1482.96	1226.94	1651.17	1642.48	1244.87	1045.22	2171.62	1465.1	1638.17	1896.56	2151.47	1149.69	1110.05	1138.73	820.615	1190.05	1487.39	1309.05	1475.04
Gm28263	ENSMUSG00000102033	0	0	0	0	0	0	0	0	0	0.868108	0	0	0	0	0	1.11533	0	0	0	0	1.84076	0	1.97294	0
B020011L13Rik	ENSMUSG00000101303	0	0	0	0	0	0	0	0	0	0	1.53146	0	0	0	0	0	0	0	0	0	0	0	0	0
Gm29106	ENSMUSG00000102030	4.37663	0	2.57757	14.8161	8.72673	9.57435	7.03981	9.04473	9.51857	6.07676	2.29719	3.53109	1.89168	3.95692	0	8.92264	27.4358	0	2.95007	11.1044	7.36305	9.16887	3.94589	1.91689
Tsn	ENSMUSG00000026374	3686	3454.59	3464.26	3042.85	3039.08	3376.55	3434.42	2745.58	3098.82	2527.06	3634.15	3133.25	2942.5	2871.74	2451	2965.66	3658.1	3804.73	3797.73	3718.86	3560.95	3162.24	3613.45	3131.23
Nifk	ENSMUSG00000026377	1345.38	1116.62	1095.47	1200.1	1105.02	1131.9	1460.26	1199.93	1220.49	791.714	1978.64	1151.14	1152.98	1142.56	645.944	1133.18	2281.09	1554.08	1378.67	2537.35	1395.3	825.198	1129.51	1186.55
Gm28867	ENSMUSG00000099936	0	0	1.71838	0	0	0	0	0	0	0	1.53146	0	0	0	0	3.34599	0	0	0	3.33132	0	2.03753	3.94589	0
Clasp1	ENSMUSG00000064302	1432.03	1806.69	1767.36	2305.75	2220.95	2354.23	1363.71	2094.36	1539.89	2989.76	1161.61	1583.11	2306.9	1656.96	3820.04	1851.45	1225.47	1605.76	1527.15	879.468	1554.52	2766.96	1438.28	1855.55
Gm26080	ENSMUSG00000077257	0	1.68928	0	0	0	0	0	0	0	0	0	0	0	0	0	0	0	0	0	0	0	0	0	0
NA	ENSMUSG00000107722	0.875326	0	2.57757	2.77802	0	0	1.00569	1.00497	2.11524	0	1.53146	0	2.83752	0	0	0	2.61293	0	0	2.22088	0	0	0.986472	0
Gm28466	ENSMUSG00000100770	0	0	0	0	0	0	0	0	0	0.868108	0	0	0	0	1.79429	0	0	0	0	2.22088	0.920381	0	0	0
Tfcp2l1	ENSMUSG00000026380	155.808	195.957	142.626	203.721	397.066	424.463	260.473	313.551	236.907	232.653	176.883	261.301	262.943	251.265	312.206	304.485	246.922	291.316	178.971	189.885	246.662	344.342	147.971	180.187
Gm28882	ENSMUSG00000101624	0	0	0	0.926005	0	0	0	0	0	0	0	1.17703	0	0	0	0	0	0	0	0	0	0	0	0
Gli2	ENSMUSG00000048402	58.6468	76.0178	79.0456	87.0445	93.8123	93.6159	33.1877	66.328	42.3047	131.952	68.1499	97.6935	43.5086	48.4723	142.646	75.8425	47.0328	92.7982	111.119	47.7489	81.9139	124.289	98.6472	66.1325
Gm26831	ENSMUSG00000097408	5.25195	6.75714	9.45111	3.70402	4.36336	4.25527	6.03413	2.00994	4.23047	7.81297	6.89156	5.88515	9.45839	2.96769	5.38287	0	9.14526	0	9.83357	4.44176	4.60191	3.05629	2.95942	12.4598
Gm29456	ENSMUSG00000099860	0	0	0.859191	0	0	0	0	0	0	4.34054	0	0	0	0	0	0	0	1.17466	0	1.11044	0	0	0	0
Gm29455	ENSMUSG00000101179	6.12728	20.2714	7.73272	2.77802	7.63589	5.31908	5.02844	4.01988	7.40333	13.0216	13.7831	3.53109	2.83752	4.94615	5.38287	3.34599	7.8388	7.04796	27.534	12.2148	16.5669	0	12.8241	3.83377
Inhbb	ENSMUSG00000037035	115.543	146.968	164.965	181.497	198.533	192.551	277.57	328.625	182.968	257.828	163.866	185.971	199.572	153.331	233.258	156.146	124.114	101.021	144.554	137.694	144.5	280.16	140.079	109.262
Ralb	ENSMUSG00000004451	599.598	516.921	584.25	600.051	565.056	636.163	906.125	733.628	786.868	547.776	521.461	561.443	809.638	736.977	619.927	591.125	539.57	553.265	562.48	707.35	625.859	615.333	515.925	564.523
Gm27184	ENSMUSG00000098447	12.2546	11.825	8.59191	0	7.63589	4.25527	14.0796	7.03479	13.749	7.81297	2.29719	2.35406	12.2959	8.90307	2.69143	8.92264	1.30647	10.5719	0.983357	0	4.60191	5.09382	3.94589	10.5429
Tmem185b	ENSMUSG00000098923	351.881	405.428	411.553	284.284	334.888	287.231	254.439	289.431	331.035	274.322	319.309	284.841	368.877	301.715	358.858	210.797	280.89	314.809	351.059	332.021	325.815	219.034	279.172	310.535
3830432H09Rik	ENSMUSG00000101731	0	5.06785	0.859191	0.926005	0	0	3.01706	2.00994	3.17286	2.60432	0	1.17703	0	0.98923	1.79429	5.57665	0	1.17466	1.96671	0	1.84076	2.03753	1.97294	0.958443
Epb4.1l5	ENSMUSG00000026383	249.468	248.325	277.519	122.233	134.173	188.296	184.041	242.198	182.968	288.212	183.775	164.784	216.597	209.717	239.538	221.951	117.582	198.518	238.956	213.204	311.089	226.165	315.671	282.741
RP23-386K20.6	ENSMUSG00000102687	0	0	0	0	0	2.12763	0	0	1.05762	0	0	2.35406	0	0	0.897145	1.11533	0	0	0	0	0	0	0	0
Ptpn4	ENSMUSG00000026384	3313.98	2797.46	3215.95	4705.96	4661.16	4803.13	5776.67	5341.42	5160.12	2834.37	2938.87	5567.35	5178.47	5534.74	3989.6	5932.44	3902.41	4421.42	5296.36	4794.88	3572	4497.84	3383.6	3410.14
Gm3851	ENSMUSG00000091876	0	0	0	0	0	0	0	0	0	0	0	0	0.945839	0.98923	0	5.57665	0	0	0	0	0	0	0	0
RP23-274C16.4	ENSMUSG00000103146	2.62598	5.06785	0.859191	0.926005	2.18168	2.12763	1.00569	4.01988	3.17286	0.868108	0	3.53109	0.945839	0.98923	0	0	5.22586	2.34932	2.95007	8.88351	5.52229	0	3.94589	0.958443
Gm8338	ENSMUSG00000090277	0	0	0	0	0	0	0	0	0	0	0	0	0	0.98923	0	0	0	0	0	0	0	3.05629	0	0
Gm3551	ENSMUSG00000100636	1.75065	4.22321	4.29596	4.63003	3.27252	3.19145	0	1.00497	2.11524	11.2854	0.765729	3.53109	2.83752	8.90307	8.97145	2.23066	5.22586	4.69864	0	0	0.920381	5.09382	0	3.83377
Gm28209	ENSMUSG00000101224	0	1.68928	0.859191	1.85201	2.18168	1.06382	1.00569	1.00497	0	0.868108	0	0	0	0	6.28001	1.11533	0	0	2.95007	0	3.68152	0	0	0.958443
Tmem177	ENSMUSG00000036975	407.902	347.148	408.975	337.066	326.162	288.294	365.065	289.431	365.936	226.576	281.788	348.401	363.202	360.08	364.241	287.755	305.713	332.429	348.109	210.983	328.576	296.46	287.063	360.374
Cfap221	ENSMUSG00000036962	30.6364	49.8339	44.678	3.70402	4.36336	2.12763	2.01138	13.0646	4.23047	28.6476	18.3775	4.70812	0.945839	15.8277	6.28001	5.57665	16.9841	35.2398	56.0514	32.2027	36.8152	8.15011	42.4183	45.0468
Gm17973	ENSMUSG00000092245	0	0	0	0	0	0	0	0	0	0	0	0	0	0	0.897145	0	0	0	0	0	1.84076	0	0	0
Sctr	ENSMUSG00000026387	19.2572	33.7857	24.0574	15.7421	10.9084	7.44672	4.02275	6.02982	3.17286	16.494	22.2061	7.06218	0.945839	2.96769	7.17716	11.1533	18.2905	31.7158	14.7504	19.9879	12.8853	8.15011	22.6889	23.0026
Tmem37	ENSMUSG00000050777	32.387	30.4071	44.678	58.3383	54.5421	55.3185	35.1991	41.2038	37.0167	26.9113	50.5381	23.5406	44.4544	29.6769	32.2972	20.076	43.1134	52.8597	46.2178	72.1785	19.328	23.4316	15.7836	56.5481
Dbi	ENSMUSG00000026385	5959.22	5518.05	5276.29	2406.69	2165.32	3096.77	5009.33	2417.96	3630.81	2272.71	4856.25	3413.39	3032.36	3419.77	1349.31	3279.07	5165.77	5401.09	5603.17	5510	4830.16	2164.87	5949.41	4724.16
3110009E18Rik	ENSMUSG00000026388	49.8936	67.5714	65.2985	70.3764	69.8138	38.2974	34.1934	37.1839	71.9181	37.3286	88.8245	64.7367	42.5627	39.5692	45.7544	50.1899	100.598	50.5104	56.0514	86.6143	65.3471	32.6004	67.0801	60.3819
Steap3	ENSMUSG00000026389	112.042	133.453	135.752	161.125	114.538	96.8073	114.648	104.517	105.762	112.854	127.877	123.588	165.522	111.783	153.412	156.146	77.0815	86.9249	90.4689	69.9577	119.65	151.796	141.066	139.933
C1ql2	ENSMUSG00000036907	716.892	570.978	614.322	605.608	454.881	192.551	170.967	161.8	83.5519	1391.58	1481.69	42.3731	130.526	39.5692	141.749	54.6512	624.491	1308.57	782.753	327.58	745.509	123.27	957.865	616.279
Marco	ENSMUSG00000026390	0	0	0	2.77802	0	0	0	0	0	0	0	0	0	0	0	0	0	2.34932	0	0	0	0	0.986472	0
En1	ENSMUSG00000058665	0.875326	0	0.859191	0	0	0	0	0	0	2.60432	0.765729	0	1.89168	0	0	0	0	2.34932	0.983357	1.11044	0	0	0.986472	1.91689
2610027F03Rik	ENSMUSG00000099957	0	0	0	0	0	0	0	0	0	0	0	3.53109	0	0	0	3.34599	0	0	0	1.11044	0	0	0	0
Gm29348	ENSMUSG00000099336	0	0	0	0	0	2.12763	0	1.00497	0	0	0	0	0	0	0	2.23066	0	1.17466	0	0	0	0	0	0
Celrr	ENSMUSG00000097881	91.0339	92.066	88.4967	112.047	64.3596	64.8928	113.643	110.547	86.7247	62.5038	147.02	85.9232	90.8005	113.761	64.5944	91.4571	124.114	69.305	106.203	131.032	116.888	70.2947	113.444	108.304
Gm29359	ENSMUSG00000101700	0	0	0	0	0	0	0	2.00994	0	3.47243	0	0	0	0	0	0	1.30647	0	0	0	0	1.01876	0	0
RP24-98O21.3	ENSMUSG00000104332	0	0	0	0	0	0	1.00569	1.00497	0	0	0.765729	0	1.89168	0	0	0	0	0	2.95007	0	0.920381	1.01876	0	0
Insig2	ENSMUSG00000003721	2343.25	2069.37	2250.22	1589.95	1438.82	1419.13	1866.56	1562.73	1713.34	1348.17	2114.94	1578.4	1765.88	1862.72	1561.03	1611.65	2423.49	1951.11	2192.89	2809.41	2290.83	1362.09	1927.57	2328.06
RP24-98O21.4	ENSMUSG00000104253	46.3923	35.475	48.9739	28.7062	37.0886	30.8507	21.1194	13.0646	20.0948	30.3838	43.6465	12.9473	34.996	29.6769	22.4286	8.92264	44.4198	41.1131	28.5174	16.6566	42.3375	41.7693	12.8241	54.6312
2210011K15Rik	ENSMUSG00000101791	0.875326	0.844642	0	0	0	3.19145	0	0	0	0	0	0	0	0	0	0	0	2.34932	0	0	0	0	0	0
Ccdc93	ENSMUSG00000026339	762.409	831.973	941.674	926.005	719.955	735.098	646.657	663.28	613.419	1020.03	698.345	612.056	834.23	603.431	1029.02	650.238	531.732	669.557	761.119	441.955	866.079	762.035	740.841	1162.59
Gm15392	ENSMUSG00000085857	0.875326	1.68928	0.859191	0	2.18168	0	0	0	1.05762	0.868108	0	2.35406	0	0	0	0	1.30647	2.34932	0	0	0	1.01876	0	0.958443
Gm15393	ENSMUSG00000083582	0	0.844642	0	0	0	0	0	0	0	0.868108	1.53146	0	0	0	0	0	0	0	0	2.22088	2.76114	0	0	0
Htr5b	ENSMUSG00000050534	141.803	134.298	146.063	15.7421	30.5436	24.4678	57.3242	70.3479	44.42	92.8875	42.1151	51.7893	68.1004	76.1707	85.2287	46.8439	32.6616	78.7023	63.9182	95.4978	109.525	32.6004	89.769	168.686
Gm8217	ENSMUSG00000081130	0.875326	0	0	0	0	0	0	0	0	0.868108	0	3.53109	0	0	0	0	0	0	0	0	0	0	1.97294	0
Ddx18	ENSMUSG00000001674	1359.38	1120	1103.2	920.449	1004.66	917.01	1197.77	900.453	920.128	673.652	1248.9	983.997	1047.04	950.65	717.716	876.65	1192.8	1059.54	1216.41	1287	981.126	929.112	1031.85	1040.87
RP23-265D3.2	ENSMUSG00000102488	0	0.844642	0	0	0	1.06382	0	0	0	1.73622	0	0	0	0	0	0	0	0	0	0	0	0	0	0
Gm28590	ENSMUSG00000099960	0	0	1.71838	0	0	0	2.01138	1.00497	0	0	0	1.17703	0.945839	0	0	0	0	0	0	0	0	0	0	0
Dpp10	ENSMUSG00000036815	2747.65	2448.62	2541.49	8101.62	6375.97	8076.5	7634.17	8009.61	8961.2	2298.75	2831.66	9597.5	7940.32	9162.25	6027.02	9684.42	3378.52	3171.58	3093.64	2763.88	2920.37	6310.22	3423.06	2582.04
RP23-247F18.3	ENSMUSG00000102801	17.5065	8.44642	6.87353	10.1861	4.36336	20.2125	10.0569	22.1093	9.51857	5.20865	3.82864	14.1244	9.45839	12.86	25.12	11.1533	2.61293	2.34932	2.95007	3.33132	12.8853	33.6192	12.8241	2.87533
RP23-247F18.4	ENSMUSG00000102681	1.75065	2.53393	4.29596	0.926005	2.18168	1.06382	2.01138	6.02982	1.05762	0.868108	0.765729	4.70812	1.89168	0.98923	1.79429	12.2686	0	0	0	1.11044	1.84076	9.16887	2.95942	0.958443
Gm24791	ENSMUSG00000077472	0	0.844642	1.71838	0.926005	0	0	0	0	1.05762	0	0	1.17703	0	0	0.897145	1.11533	0	0	0	0	0	0	1.97294	0
RP23-247F18.5	ENSMUSG00000104410	0	0.844642	0.859191	2.77802	0	0	2.01138	0	2.11524	0.868108	0	2.35406	1.89168	0.98923	4.48572	11.1533	1.30647	2.34932	0	0	0.920381	1.01876	5.91883	0
RP23-247F18.6	ENSMUSG00000102521	2.62598	0.844642	0.859191	0	0	1.06382	0	1.00497	1.05762	2.60432	0	4.70812	0	0	1.79429	7.80731	0	0	0	0	1.84076	1.01876	0.986472	0
RP24-329M13.1	ENSMUSG00000104205	3.5013	7.60178	0.859191	1.85201	0	0	3.01706	3.01491	4.23047	1.73622	2.29719	30.6028	3.78335	6.92461	1.79429	22.3066	0	0	4.91679	1.11044	3.68152	5.09382	15.7836	0.958443
RP23-415F2.1	ENSMUSG00000102902	7.87793	5.9125	2.57757	1.85201	1.09084	4.25527	4.02275	3.01491	7.40333	0.868108	4.59437	34.1339	9.45839	2.96769	2.69143	23.4219	1.30647	5.8733	7.86686	8.88351	5.52229	2.03753	6.90531	0.958443
Gm28929	ENSMUSG00000101985	0	0	0	0	0	0	0	0	0	0.868108	0	0	0	0	0.897145	1.11533	0	0	0	0	0	0	0	0.958443
Gm18875	ENSMUSG00000101994	0.875326	0	1.71838	0	1.09084	0	1.00569	0	2.11524	0	0	2.35406	0	0	0	3.34599	1.30647	3.52398	2.95007	2.22088	1.84076	0	0.986472	0
RP23-267J24.2	ENSMUSG00000102940	8.75326	5.9125	1.71838	11.1121	5.45421	14.8934	11.0626	8.03976	12.6914	4.34054	3.82864	37.665	3.78335	7.91384	6.28001	35.6906	3.9194	0	0	5.5522	5.52229	10.1876	22.6889	2.87533
RP23-256H11.1	ENSMUSG00000103914	5.25195	5.9125	2.57757	11.1121	20.726	13.8296	16.091	17.0845	40.1895	1.73622	6.89156	92.9854	27.4293	17.8061	17.9429	75.8425	7.8388	1.17466	0.983357	6.66264	4.60191	22.4128	5.91883	2.87533
Gm25578	ENSMUSG00000065340	0	0	0	0	0	0	0	0	0	0	0	1.17703	0	0	0	0	0	0	0	0	0	2.03753	0	0
Gm28299	ENSMUSG00000101006	0	0	1.71838	1.85201	1.09084	0	1.00569	5.02485	2.11524	0	0	7.06218	1.89168	0.98923	3.58858	1.11533	0	0	0	0	0	3.05629	0	0
RP23-242B14.1	ENSMUSG00000102240	0.875326	9.29106	6.87353	14.8161	22.9077	22.3402	13.0739	35.174	25.3828	2.60432	19.9089	89.4543	26.4835	26.7092	31.4001	107.072	2.61293	1.17466	0.983357	12.2148	3.68152	60.107	4.93236	3.83377
1700121L03Rik	ENSMUSG00000099574	0	0	0	0.926005	0	0	1.00569	0	1.05762	0	0	2.35406	0	0	0	0	0	0	0	0	0	0	0	0
Actr3	ENSMUSG00000026341	10005	9444.79	9973.49	9405.44	9610.31	9906.26	12608.3	9394.46	9568.28	8109	9852.63	9099.62	8211.77	9709.3	6797.66	9039.75	12326.5	9335.03	9806.04	13114.3	9450.47	8188.82	9540.17	9103.29
Slc35f5	ENSMUSG00000026342	672.25	539.726	689.072	1067.68	604.326	709.566	665.765	847.19	595.439	532.15	938.018	560.266	654.52	661.795	538.287	581.087	755.137	760.006	620.499	928.327	716.057	533.832	639.234	676.661
Gpr39	ENSMUSG00000026343	4.37663	0.844642	0	0	1.09084	0	0	0	2.11524	3.47243	0.765729	0	1.89168	0	0.897145	2.23066	2.61293	4.69864	0.983357	0	4.60191	0	5.91883	2.87533
Lypd1	ENSMUSG00000026344	1079.28	939.242	1117.81	775.992	595.599	710.63	722.084	1289.38	1261.74	1489.67	618.709	1478.35	1054.61	1307.76	978.785	1606.08	702.879	880.996	903.705	782.86	1199.26	933.187	1105.84	1290.06
Nckap5	ENSMUSG00000049690	118.169	119.095	110.836	44.4483	81.8131	59.5737	46.2616	109.542	79.3214	125.876	84.2302	81.2151	94.5839	46.4938	99.583	73.6118	94.0655	83.4009	86.5355	118.817	104.003	97.8013	145.011	119.805
RP23-462P13.1	ENSMUSG00000104519	0.875326	5.9125	2.57757	0.926005	3.27252	1.06382	0	1.00497	0	2.60432	2.29719	5.88515	4.72919	2.96769	8.0743	5.57665	0	0	0	1.11044	3.68152	0	7.89178	1.91689
RP24-119I10.2	ENSMUSG00000102723	5.25195	1.68928	1.71838	0.926005	0	0	0	1.00497	2.11524	4.34054	0.765729	0	0	0	4.48572	2.23066	0	0	0.983357	1.11044	6.44267	0	3.94589	6.7091
RP23-316G7.2	ENSMUSG00000103824	0	0	0	0	0	0	0	0	0	0	0	0	0	0	0	1.11533	1.30647	0	0	0	0	0	0.986472	0
Mgat5	ENSMUSG00000036155	1306.86	1407.17	1403.92	3870.7	3930.3	3538.26	2712.34	2396.85	2194.56	2739.75	1163.14	1693.75	2644.56	2310.84	3760.83	1738.8	1216.32	1639.83	1358.02	1100.45	1544.4	3808.14	1010.15	1526.8
RP23-323H18.1	ENSMUSG00000104039	0	0	1.71838	0	1.09084	0	0	0	0	0	0	0	0	0	0.897145	0	1.30647	0	0	0	0.920381	1.01876	2.95942	0
RP23-323H18.2	ENSMUSG00000104378	9.62858	5.9125	6.01434	3.70402	0	1.06382	0	4.01988	2.11524	1.73622	1.53146	12.9473	5.67503	9.8923	0.897145	11.1533	3.9194	1.17466	4.91679	9.99395	4.60191	11.2064	8.87825	0.958443
Gm8451	ENSMUSG00000099471	34.1377	21.9607	22.339	12.9641	26.1802	20.2125	58.3299	25.1243	24.3252	27.7795	36.755	37.665	41.6169	17.8061	12.56	10.038	47.0328	23.4932	22.6172	47.7489	29.4522	11.2064	33.5401	39.2962
Gm23734	ENSMUSG00000065687	0	0	0.859191	0	0	0	0	0	0	0	0	0	0.945839	0	0	0	0	0	0	1.11044	0	2.03753	0.986472	0
RP23-56C10.3	ENSMUSG00000103390	0	0	0.859191	0	1.09084	0	0	0	0	0	1.53146	5.88515	0.945839	0	0.897145	0	0	0	0	0	0	0	0.986472	0.958443
Tmem163	ENSMUSG00000026347	210.078	275.353	215.657	389.848	379.613	399.995	329.866	369.829	454.776	308.178	189.901	415.492	516.428	398.66	452.161	385.904	190.744	441.672	446.444	197.658	224.573	394.261	333.428	180.187
Acmsd	ENSMUSG00000026348	8.75326	10.9803	3.43677	4.63003	2.18168	0	1.00569	7.03479	5.28809	18.2303	9.95447	1.17703	4.72919	3.95692	4.48572	4.46132	6.53233	5.8733	6.8835	18.8775	13.8057	13.2439	5.91883	5.75066
2900009J06Rik	ENSMUSG00000102014	3.5013	7.60178	5.15515	4.63003	2.18168	0	9.05119	1.00497	2.11524	0.868108	3.82864	2.35406	4.72919	8.90307	0.897145	2.23066	3.9194	0	5.90014	3.33132	0.920381	1.01876	0	9.58443
Ccnt2	ENSMUSG00000026349	3827.8	4558.53	4231.52	3691.06	3825.58	3645.7	3740.15	3794.77	3203.53	3968.99	5851.7	3228.59	2733.47	3242.7	3523.98	3509.95	4421.08	4430.82	4590.31	4887.04	4693.94	3735.81	3746.62	4944.61
Map3k19	ENSMUSG00000051590	470.05	403.739	490.598	240.761	219.259	197.87	189.069	424.097	255.944	368.946	186.838	110.641	307.398	275.995	413.584	139.416	240.39	245.504	425.794	415.304	405.888	295.441	223.929	555.897
Rab3gap1	ENSMUSG00000036104	3516.18	3115.04	3447.08	3974.42	3829.94	3949.95	4584.93	3463.13	3437.26	3001.92	3634.91	3322.76	3577.16	3674	3402.87	3380.57	3594.09	3683.74	3545.99	2920.46	3506.65	3582.99	3400.37	3315.25
Zranb3	ENSMUSG00000036086	255.595	243.257	293.843	267.616	225.804	190.423	238.348	184.915	233.734	200.533	222.061	244.822	263.889	223.566	227.875	247.603	276.971	210.264	262.556	263.174	291.761	213.94	277.199	369.959
Gm28800	ENSMUSG00000099760	12.2546	16.8928	28.3533	38.8922	85.0856	58.5099	26.1479	33.164	38.0743	28.6476	20.6747	50.6123	60.5337	44.5154	127.395	50.1899	23.5164	14.0959	19.6671	12.2148	21.1688	24.4503	18.743	15.3351
RP24-338G10.1	ENSMUSG00000104164	14.8805	6.75714	17.1838	3.70402	18.5443	12.7658	5.02844	9.04473	3.17286	11.2854	15.3146	11.7703	11.3501	5.93538	23.3258	20.076	10.4517	11.7466	6.8835	8.88351	19.328	11.2064	38.4724	11.5013
Rpl28-ps1	ENSMUSG00000058603	3.5013	9.29106	13.7471	7.40804	4.36336	7.44672	6.03413	6.02982	12.6914	11.2854	15.3146	16.4784	2.83752	18.7954	6.28001	10.038	7.8388	10.5719	4.91679	12.2148	6.44267	5.09382	12.8241	17.252
RP23-264E23.2	ENSMUSG00000102782	5.25195	7.60178	3.43677	0.926005	0	0	0	2.00994	1.05762	0.868108	0	3.53109	0	0	6.28001	0	0	0	0	4.44176	2.76114	1.01876	3.94589	2.87533
RP23-264E23.1	ENSMUSG00000103999	2.62598	0	0	0	0	0	0	0	0	0.868108	0.765729	0	2.83752	0	0	0	0	1.17466	2.95007	0	2.76114	0	0.986472	0.958443
R3hdm1	ENSMUSG00000056211	5347.36	6818.8	6769.57	5378.24	7772.24	6122.27	5420.66	8441.75	6408.11	6557.69	4424.38	7032.75	7072.98	6614.98	11891.7	7187.19	4533.44	4348.59	5617.92	7991.83	5579.35	9307.42	4193.49	6563.42
Gm29383	ENSMUSG00000101535	5.25195	0	0	0	1.09084	0	2.01138	0	0	1.73622	0	7.06218	0.945839	8.90307	1.79429	0	0	0	1.96671	5.5522	1.84076	1.01876	0	0
RP23-114N13.2	ENSMUSG00000104239	2.62598	1.68928	0	2.77802	0	1.06382	2.01138	7.03479	2.11524	0	1.53146	2.35406	1.89168	2.96769	7.17716	4.46132	2.61293	2.34932	0	6.66264	7.36305	8.15011	5.91883	2.87533
RP23-114N13.3	ENSMUSG00000102179	5.25195	5.06785	1.71838	1.85201	2.18168	2.12763	2.01138	4.01988	6.34571	0	5.3601	12.9473	1.89168	3.95692	5.38287	4.46132	6.53233	1.17466	0.983357	12.2148	9.20381	4.07505	4.93236	2.87533
RP23-114N13.4	ENSMUSG00000103497	16.6312	5.06785	6.01434	9.26005	11.9993	15.9573	24.1365	24.1193	13.749	9.54919	4.59437	16.4784	4.72919	16.8169	8.97145	14.4993	14.3711	5.8733	6.8835	18.8775	7.36305	16.3002	6.90531	5.75066
Mir128-1	ENSMUSG00000065520	1.75065	2.53393	6.01434	4.63003	6.54505	2.12763	6.03413	6.02982	4.23047	5.20865	2.29719	0	0.945839	1.97846	11.6629	0	7.8388	1.17466	2.95007	5.5522	4.60191	6.11258	0	2.87533
Ubxn4	ENSMUSG00000026353	3545.94	3669.97	3495.19	2777.09	2720.56	2566.99	3281.56	3651.06	3057.58	3147.76	3294.17	2928.45	3150.59	2923.18	2561.35	3216.61	3701.22	3089.36	3706.27	5184.64	3487.32	2734.36	3923.2	3786.81
Lct	ENSMUSG00000026354	428.034	603.075	439.047	112.973	97.0849	35.106	20.1138	22.1093	22.21	1004.4	445.654	43.5501	15.1334	26.7092	27.8115	33.4599	258.68	348.874	269.44	166.566	494.245	48.9006	291.009	642.157
Mcm6	ENSMUSG00000026355	429.785	429.078	421.004	250.021	203.987	281.911	198.12	177.88	170.277	337.694	251.159	288.372	121.067	175.094	87.9202	320.1	197.276	311.285	230.106	340.905	452.828	196.621	534.668	265.489
Dars	ENSMUSG00000026356	3440.9	2696.94	3073.33	2543.74	2467.48	2508.48	3280.55	2512.43	2746.64	1797.85	3729.1	3239.19	2040.17	2679.82	1674.07	3147.46	4325.71	3150.44	3134.94	3930.95	3412.77	1922.41	3616.41	2744.98
Gm6170	ENSMUSG00000100078	7.0026	2.53393	0.859191	0	0	4.25527	1.00569	1.00497	1.05762	1.73622	2.29719	2.35406	0	0	0	1.11533	5.22586	2.34932	1.96671	3.33132	1.84076	2.03753	0.986472	3.83377
Cxcr4	ENSMUSG00000045382	96.2858	84.4642	108.258	209.277	159.263	103.19	64.364	88.4374	39.1319	58.1632	654.698	20.0095	56.7503	61.3323	31.4001	18.9606	283.503	192.644	118.986	145.468	99.4012	26.4878	59.1883	127.473
Gm26686	ENSMUSG00000097283	0	0	0	2.77802	3.27252	0	0	0	0	0	1.53146	0	0	0	0	0	0	0	0	0	0	0	0.986472	0
Thsd7b	ENSMUSG00000042581	232.837	202.714	252.602	176.867	135.264	196.806	170.967	184.915	180.853	320.332	418.854	218.928	257.268	161.245	215.315	190.722	139.792	237.281	166.187	166.566	287.159	212.922	344.279	243.444
RP23-50E17.1	ENSMUSG00000103742	0.875326	3.37857	2.57757	0	0	0	0	0	0	4.34054	2.29719	1.17703	0	0	0.897145	0	6.53233	3.52398	3.93343	1.11044	3.68152	0	1.97294	5.75066
RP23-50E17.2	ENSMUSG00000103637	0	0	0	0	0	0	1.00569	0	0	0	0	0	0	0	0.897145	0	0	0	0	0	0	0	0	0
RP24-113A5.1	ENSMUSG00000104130	0	0	0.859191	0	0	0	2.01138	0	0	0	0	5.88515	0	0.98923	0	1.11533	1.30647	0	0	0	0.920381	0	3.94589	0.958443
Gm15790	ENSMUSG00000089648	0	0	1.71838	0	0	0	1.00569	0	0	0.868108	0	0	0	0	0	1.11533	0	0	0	2.22088	0	0	0	0
Rpl31-ps9	ENSMUSG00000094122	0	0	1.71838	0	1.09084	0	0	0	0	0	0	0	0.945839	0.98923	0.897145	1.11533	0	0	0.983357	1.11044	0.920381	0	0	0
RP23-322G4.1	ENSMUSG00000102800	3.5013	0	0	0	1.09084	0	0	0	1.05762	0	1.53146	2.35406	0.945839	4.94615	0	1.11533	0	1.17466	0	3.33132	0	0	4.93236	0
RP23-322G4.2	ENSMUSG00000103803	0.875326	0	0.859191	0.926005	0	2.12763	1.00569	3.01491	1.05762	0.868108	7.65729	4.70812	0.945839	2.96769	2.69143	5.57665	1.30647	12.9213	0.983357	1.11044	2.76114	2.03753	1.97294	1.91689
RP23-322G4.3	ENSMUSG00000103281	0	0	0	0	0	0	1.00569	2.00994	0	0	0	0	0	0	0	0	0	0	0	0	0	4.07505	3.94589	0.958443
Gm29428	ENSMUSG00000100623	0	0.844642	0	0	1.09084	0	0	0	0	0	3.06292	2.35406	0	0	0.897145	0	1.30647	2.34932	0.983357	1.11044	11.965	0	7.89178	0
Gm16081	ENSMUSG00000086633	0	0	0	0.926005	0	0	0	0	0	0	0	2.35406	0	0	1.79429	0	0	0	0	0	0	0	0	0
Daf2	ENSMUSG00000026401	0	0.844642	0	0	0	0	0	0	0	0.868108	0	0	0	0	0	0	0	0	0	2.22088	0.920381	0	0	0.958443
Gm15674	ENSMUSG00000087691	5.25195	6.75714	9.45111	1.85201	5.45421	6.3829	1.00569	7.03479	3.17286	11.2854	4.59437	8.23921	0.945839	0.98923	8.0743	6.69198	6.53233	4.69864	9.83357	3.33132	5.52229	5.09382	4.93236	12.4598
Gm15675	ENSMUSG00000086825	17.5065	37.1643	24.0574	14.8161	17.4535	14.8934	23.1308	8.03976	24.3252	13.8897	25.269	36.4879	11.3501	27.6984	13.4572	37.9212	11.7582	23.4932	28.5174	25.5401	27.6114	15.2815	23.6753	37.3793
Cd55	ENSMUSG00000026399	215.33	168.928	292.984	165.755	124.356	153.19	153.87	171.85	232.676	123.271	232.016	189.502	240.243	203.781	152.515	192.952	154.163	186.771	307.791	206.542	200.643	118.177	242.672	327.787
Gm16083	ENSMUSG00000085526	26.2598	27.8732	21.4798	12.9641	5.45421	6.3829	12.0683	7.03479	10.5762	15.6259	13.7831	10.5933	14.1876	11.8708	23.3258	17.8453	14.3711	15.2706	20.6505	12.2148	23.0095	11.2064	16.77	17.252
RP24-483O2.1	ENSMUSG00000102139	4.37663	5.9125	0.859191	0	1.09084	0	0	3.01491	3.17286	1.73622	0.765729	1.17703	2.83752	2.96769	4.48572	1.11533	1.30647	1.17466	2.95007	0	0.920381	6.11258	4.93236	1.91689
RP24-483O2.2	ENSMUSG00000103751	3.5013	10.1357	0	0.926005	0	2.12763	2.01138	2.00994	2.11524	0.868108	4.59437	5.88515	3.78335	0.98923	2.69143	7.80731	2.61293	1.17466	5.90014	3.33132	3.68152	1.01876	3.94589	3.83377
Zp3r	ENSMUSG00000042554	1.75065	2.53393	3.43677	1.85201	1.09084	1.06382	3.01706	2.00994	3.17286	1.73622	1.53146	2.35406	0	1.97846	0	3.34599	7.8388	1.17466	2.95007	0	6.44267	3.05629	0	6.7091
C4bp	ENSMUSG00000026405	17.5065	4.22321	21.4798	12.0381	6.54505	9.57435	3.01706	7.03479	3.17286	31.2519	25.269	21.1865	1.89168	3.95692	0	20.076	28.7423	45.8118	23.6006	15.5461	30.3726	3.05629	47.3507	24.9195
Gm29427	ENSMUSG00000101904	10.5039	5.06785	6.01434	3.70402	8.72673	4.25527	1.00569	3.01491	0	16.494	4.59437	3.53109	0	1.97846	8.0743	2.23066	5.22586	4.69864	4.91679	6.66264	6.44267	5.09382	1.97294	11.5013
C4bp-ps1	ENSMUSG00000100257	0	0.844642	4.29596	4.63003	0	2.12763	0	1.00497	0	2.60432	1.53146	0	0.945839	1.97846	0	2.23066	0	1.17466	1.96671	1.11044	2.76114	1.01876	0	2.87533
Pfkfb2	ENSMUSG00000026409	899.835	967.96	949.407	921.375	787.587	921.265	939.312	626.097	731.872	892.415	1108.78	750.945	634.658	843.813	797.561	862.151	880.558	1064.24	742.435	745.105	982.967	1013.67	954.905	880.809
Yod1	ENSMUSG00000046404	931.346	904.612	962.294	900.077	994.847	925.521	880.982	901.458	841.864	710.112	1086.57	809.797	859.767	871.512	826.27	742.81	1075.22	893.917	797.503	1217.04	929.585	952.544	546.506	860.682
RP24-87I22.4	ENSMUSG00000104515	13.1299	15.2036	11.1695	3.70402	8.72673	7.44672	1.00569	2.00994	8.46095	19.9665	9.18875	7.06218	5.67503	7.91384	7.17716	5.57665	7.8388	15.2706	6.8835	3.33132	10.1242	13.2439	8.87825	7.66754
AA986860	ENSMUSG00000042510	34.1377	69.2607	41.2412	65.7464	98.1757	64.8928	34.1934	78.3877	48.6505	105.909	55.1325	60.0285	65.2629	72.2138	54.7258	65.8045	43.1134	55.2091	72.7684	63.295	74.5509	100.858	58.2019	58.465
Gm28857	ENSMUSG00000099556	2.62598	1.68928	0	0	0	0	0	0	0	3.47243	0.765729	1.17703	0.945839	0	0	0	1.30647	0	0.983357	2.22088	1.84076	1.01876	0.986472	0
Gm28856	ENSMUSG00000100106	0	0	1.71838	0	1.09084	0	0	0	2.11524	0	0	0	0	0	0	3.34599	0	0	0	0	0	0	0	0
Fcamr	ENSMUSG00000026415	0.875326	1.68928	0	0.926005	3.27252	0	0	0	0	1.73622	1.53146	2.35406	0	0	0	1.11533	0	0	0	1.11044	0	0	0	0
Gm15848	ENSMUSG00000086706	0	0	0	0	1.09084	0	0	0	0	6.07676	0.765729	0	0	0	0.897145	0	0	0	0	1.11044	0	4.07505	0	0
Pigr	ENSMUSG00000026417	0	0	2.57757	0.926005	4.36336	4.25527	1.00569	3.01491	6.34571	0.868108	0.765729	3.53109	0	3.95692	0	2.23066	0	2.34932	0	1.11044	0	4.07505	1.97294	0
Faim3	ENSMUSG00000042474	0	0	6.01434	1.85201	5.45421	3.19145	4.02275	0	2.11524	0.868108	6.89156	0	0	0	0	1.11533	2.61293	2.34932	3.93343	1.11044	0	1.01876	0.986472	0.958443
Il24	ENSMUSG00000026420	0	0	0	0	0	0	0	0	0	0	0	0	0	0	0	2.23066	0	0	0	0	0	0	0.986472	0
Il20	ENSMUSG00000026416	0	0	0	0	0	0	0	0	2.11524	0	0	0	0	0	0	3.34599	0	0	0	0	0	0	6.90531	0
Il19	ENSMUSG00000016524	0.875326	0	0	0.926005	0	0	1.00569	0	1.05762	0	0	5.88515	0	2.96769	0	0	3.9194	0	0.983357	2.22088	2.76114	0	2.95942	0
Il10	ENSMUSG00000016529	0	0	0	0	0	0	0	0	0	0	0	1.17703	0	0	1.79429	1.11533	0	1.17466	0	0	0.920381	0	0	0
Mapkapk2	ENSMUSG00000016528	575.964	496.65	689.072	1119.54	1270.83	1069.14	1035.86	1456.2	934.935	1019.16	1372.95	708.572	1018.67	901.189	938.413	791.885	868.8	844.581	775.869	1050.48	623.098	1186.86	595.829	584.65
Gm25549	ENSMUSG00000088705	0.875326	0	0	0	0	0	0	7.03479	0	0	0.765729	0	0	0	0.897145	0	0	0	0.983357	1.11044	0	2.03753	0	0
RP23-122P5.3	ENSMUSG00000102856	7.0026	1.68928	0	0.926005	3.27252	0	1.00569	5.02485	1.05762	1.73622	5.3601	2.35406	3.78335	2.96769	4.48572	14.4993	1.30647	4.69864	0	2.22088	2.76114	5.09382	3.94589	0
Gm25717	ENSMUSG00000089256	0	0.844642	0	0	0	3.19145	0	0	0	0	0.765729	0	0	0	0	0	0	0	0	0	0	0	0	0
Dyrk3	ENSMUSG00000016526	333.499	349.682	344.536	630.61	461.426	580.844	465.633	535.649	416.702	365.473	1330.84	251.884	493.728	477.798	496.121	282.179	706.798	530.947	424.81	837.271	322.133	473.725	317.644	396.795
Eif2d	ENSMUSG00000026427	802.673	869.982	817.091	796.365	825.767	892.542	932.272	754.733	795.329	806.472	933.423	799.203	735.862	824.029	772.441	832.037	749.911	980.842	768.985	634.061	871.601	826.217	733.935	948.858
Rassf5	ENSMUSG00000026430	322.995	331.1	345.395	1082.5	858.492	752.119	494.798	742.673	426.22	756.122	483.175	381.358	579.799	472.852	814.607	410.442	350.133	367.669	358.925	315.365	295.442	988.201	370.914	375.71
Gm17796	ENSMUSG00000101729	0	0.844642	0	0	0	0	0	4.01988	0	6.07676	0	0	0	0	2.69143	1.11533	0	0	0	3.33132	0.920381	6.11258	2.95942	0
Ikbke	ENSMUSG00000042349	25.3844	43.9214	36.086	11.1121	19.6351	24.4678	11.0626	36.1789	25.3828	62.5038	35.9893	25.8947	26.4835	24.7308	40.3715	31.2293	27.4358	38.7638	39.3343	29.9819	37.7356	36.6755	49.3236	28.7533
Gm28914	ENSMUSG00000102027	0	0.844642	0	0	0	0	1.00569	4.01988	0	4.34054	2.29719	0	0	0	0	2.23066	0	0	0	0	0.920381	2.03753	0.986472	0.958443
Gm28913	ENSMUSG00000102055	0	1.68928	1.71838	1.85201	4.36336	4.25527	6.03413	1.00497	0	3.47243	11.4859	4.70812	9.45839	3.95692	2.69143	5.57665	10.4517	5.8733	0	3.33132	9.20381	8.15011	7.89178	6.7091
Srgap2	ENSMUSG00000026425	1580.84	1673.24	1732.13	1667.74	2133.69	1810.62	1435.12	1862.21	1488.07	2589.57	1346.92	1599.58	1879.38	1530.34	2951.61	1767.8	1337.82	1595.19	1382.6	1194.83	1596.86	2466.43	1542.84	1784.62
RP24-81A5.3	ENSMUSG00000102733	1.75065	0.844642	0	0	0	0	0	0	0	0.868108	0	3.53109	0	0.98923	4.48572	2.23066	0	1.17466	0.983357	0	0	4.07505	5.91883	0
RP24-81A5.2	ENSMUSG00000104060	10.5039	5.9125	6.87353	1.85201	2.18168	0	0	2.00994	3.17286	4.34054	5.3601	8.23921	1.89168	4.94615	5.38287	23.4219	2.61293	4.69864	6.8835	13.3253	8.28343	2.03753	13.8106	0
Gm29488	ENSMUSG00000101778	0	0	0	1.85201	0	5.31908	2.01138	0	0	0	0	3.53109	0.945839	0.98923	0.897145	3.34599	0	0	1.96671	1.11044	0	0	2.95942	0.958443
Gm29487	ENSMUSG00000099959	0	0	0	0	0	0	0	0	0	0	0	0	0	0	0	0	0	0	0.983357	0	0	1.01876	0	0
Gm24273	ENSMUSG00000076287	0	1.68928	0	0	3.27252	0	0	0	0	0	0	0	0	0	0	0	0	0	0	0	0	0	0	0
Fam72a	ENSMUSG00000055184	62.1481	47.3	57.5658	42.5962	40.3611	58.5099	54.3071	46.2286	68.7452	28.6476	43.6465	78.861	43.5086	47.4831	43.0629	64.6892	61.4039	51.6851	49.1679	43.3071	55.2229	52.9757	40.4454	68.0494
Avpr1b	ENSMUSG00000026432	5.25195	18.5821	3.43677	0.926005	5.45421	0	0	0	0	6.07676	13.7831	0	0.945839	0.98923	1.79429	2.23066	3.9194	4.69864	9.83357	3.33132	1.84076	3.05629	7.89178	23.9611
Gm8532	ENSMUSG00000095841	0	0	0	0	0	0	0	0	0	0	0	1.17703	0.945839	0	0.897145	0	0	0	0	0	0	0	0	0
Ctse	ENSMUSG00000004552	0	0	0	7.40804	11.9993	1.06382	3.01706	0	3.17286	0.868108	19.9089	0	2.83752	1.97846	2.69143	0	10.4517	2.34932	0	5.5522	0	0	0.986472	2.87533
5430435G22Rik	ENSMUSG00000052688	49.8936	64.1928	69.5945	51.8563	75.268	61.7014	41.2332	88.4374	35.959	32.12	35.2235	65.9137	34.996	52.4292	49.3429	34.5752	44.4198	31.7158	57.0347	86.6143	30.3726	53.9945	26.6348	22.0442
Slc26a9	ENSMUSG00000042268	2.62598	3.37857	0	1.85201	6.54505	0	0	0	7.40333	0.868108	1.53146	0	8.51255	4.94615	2.69143	1.11533	5.22586	1.17466	0	6.66264	1.84076	3.05629	1.97294	4.79221
Pm20d1	ENSMUSG00000042251	62.1481	42.2321	80.764	54.6343	83.9948	42.5527	29.1649	53.2634	57.1114	84.2065	100.31	43.5501	59.5878	49.4615	93.303	57.9972	64.0168	69.305	73.7518	63.295	90.1974	45.8444	71.026	106.387
Slc41a1	ENSMUSG00000013275	1107.29	1417.31	1440	1663.11	1756.25	1447.85	947.358	1761.71	1327.31	2023.56	1144.76	1225.29	1523.75	1398.77	1884.9	1180.02	1429.27	1567	1151.51	1278.12	1214.9	1272.44	1041.71	1385.91
Rab29	ENSMUSG00000026433	180.317	128.386	145.203	117.603	113.447	86.1692	134.762	114.567	143.836	92.0194	187.604	143.598	160.793	142.449	69.0801	121.571	195.97	176.199	152.42	184.333	130.694	81.5011	170.66	191.689
Gm29105	ENSMUSG00000100026	0	0	0	0	0	0	0	0	0	0	0	0	0	0	0	0	0	0	0	2.22088	0	0	0	0
Nucks1	ENSMUSG00000026434	4748.64	4488.43	4137.87	4993.02	4375.36	4686.11	5140.07	4235.95	5009.94	3432.5	4840.94	5683.88	4277.08	4792.82	4030.87	4978.84	4967.18	4467.24	4246.14	4559.46	4331.31	4490.71	4507.19	3688.09
RP24-325N3.3	ENSMUSG00000103569	9.62858	6.75714	8.59191	3.70402	2.18168	4.25527	11.0626	5.02485	1.05762	8.68108	3.82864	14.1244	5.67503	3.95692	8.97145	12.2686	5.22586	7.04796	3.93343	13.3253	10.1242	5.09382	14.7971	0.958443
Slc45a3	ENSMUSG00000026435	7.0026	24.4946	15.4654	13.8901	13.0901	14.8934	16.091	14.0696	9.51857	7.81297	10.7202	10.5933	22.7001	14.8385	20.6343	17.8453	24.8229	28.1919	24.5839	15.5461	12.8853	13.2439	25.6483	17.252
Elk4	ENSMUSG00000026436	857.819	956.135	799.907	795.439	909.762	928.712	803.544	925.578	785.811	921.062	746.586	832.16	838.959	861.62	1100.8	772.924	603.587	825.787	706.051	665.153	721.579	1118.6	687.571	723.624
Mfsd4	ENSMUSG00000059149	691.507	805.789	834.275	1614.03	1581.72	1679.77	1168.61	1442.13	1305.1	1248.34	793.295	1473.64	1320.39	1232.58	1663.31	1354.01	721.169	1029	777.836	649.607	858.716	2105.78	882.893	892.31
RP24-340N18.1	ENSMUSG00000103966	2.62598	9.29106	3.43677	29.6322	27.271	32.9783	14.0796	37.1839	26.4405	51.2184	34.4578	21.1865	9.45839	13.8492	11.6629	15.6146	22.2099	29.3665	30.4841	17.767	24.8503	34.638	18.743	5.75066
Cdk18	ENSMUSG00000026437	351.881	345.459	298.139	951.934	817.04	834.032	690.907	615.042	499.196	710.112	1427.32	556.735	750.996	506.486	816.402	627.931	567.006	849.28	558.547	186.554	307.407	890.399	490.277	352.707
Gm29629	ENSMUSG00000099874	2.62598	0.844642	0	0	2.18168	3.19145	5.02844	0	0	0	0.765729	0	0.945839	0	0	2.23066	5.22586	0	0	0	0	0	1.97294	1.91689
Lemd1	ENSMUSG00000079330	11.3792	8.44642	12.8879	55.5603	68.723	42.5527	56.3185	57.2833	44.42	33.8562	72.7442	23.5406	36.8877	45.5046	38.5772	56.8819	92.7591	66.9557	30.4841	11.1044	20.2484	47.8819	21.7024	7.66754
NA	ENSMUSG00000118219	18.3818	31.2518	36.086	122.233	167.99	109.573	130.739	78.3877	72.9757	57.2951	84.9959	74.1529	80.3963	78.1492	152.515	84.7651	69.2427	70.4796	41.301	11.1044	24.8503	104.933	25.6483	29.7117
Mir135b	ENSMUSG00000065435	0	0	0	0	1.09084	0	0	0	0	0	0	1.17703	0	0	0	0	0	1.17466	0	0	0	0	0	0
Gm7241	ENSMUSG00000089808	7.0026	3.37857	7.73272	8.33405	3.27252	3.19145	16.091	6.02982	5.28809	5.20865	5.3601	3.53109	10.4042	8.90307	3.58858	15.6146	9.14526	3.52398	10.8169	3.33132	8.28343	4.07505	3.94589	3.83377
Klhdc8a	ENSMUSG00000042115	251.218	218.762	273.223	1014.9	887.945	751.055	962.443	677.35	686.395	393.253	372.91	692.094	757.617	615.301	573.275	651.353	455.957	512.152	419.894	181.002	276.114	602.089	436.021	253.029
Nuak2	ENSMUSG00000009772	30.6364	39.6982	42.1004	24.0761	30.5436	34.0421	26.1479	78.3877	46.5352	52.0865	41.3494	24.7176	38.7794	48.4723	55.623	18.9606	30.0487	57.5584	36.3842	63.295	51.5413	32.6004	66.0936	38.3377
F730311O21Rik	ENSMUSG00000100658	0	1.68928	3.43677	0	2.18168	0	4.02275	1.00497	1.05762	3.47243	2.29719	0	0.945839	0	10.7657	0	0	0	2.95007	2.22088	2.76114	2.03753	1.97294	6.7091
Tmcc2	ENSMUSG00000042066	4540.31	4114.25	4602.69	6440.37	6111.98	6197.8	7260.06	5230.87	6083.42	5664.4	4130.34	5903.98	7062.58	5773.15	5744.42	5598.96	4218.58	4245.22	4082.9	3369.07	4310.14	5775.37	4269.45	4730.87
Gm15849	ENSMUSG00000090079	4.37663	0	0.859191	0	0	1.06382	0	0	1.05762	1.73622	0	1.17703	0	0	0	1.11533	0	0	3.93343	2.22088	0	0	0.986472	1.91689
Dstyk	ENSMUSG00000042046	1753.28	2006.03	1938.34	2628	2216.59	2122.31	2115.97	1903.41	1779.97	2245.8	1756.58	1415.97	1993.83	2011.11	2049.98	1534.69	1853.88	1992.22	1863.46	1535.74	1831.56	2053.83	1698.71	2014.65
6030442K20Rik	ENSMUSG00000097760	21.8831	37.1643	29.2125	17.5941	22.9077	24.4678	26.1479	27.1342	37.0167	19.0984	10.7202	14.1244	26.4835	19.7846	26.9143	17.8453	31.3552	23.4932	18.6838	19.9879	27.6114	18.3377	24.6618	30.6702
Rbbp5	ENSMUSG00000026439	1963.36	2021.23	1977.86	1663.11	1619.9	1689.34	1803.2	1710.46	1467.97	1756.18	1732.08	1394.78	1547.39	1484.83	1743.15	1420.93	1847.34	1779.61	2126.02	1762.27	2166.58	1745.14	1719.42	2294.51
Tmem81	ENSMUSG00000048174	206.577	263.528	195.896	133.345	146.173	199.998	188.064	163.81	123.741	189.248	176.883	162.43	104.042	136.514	146.235	153.916	160.695	239.631	146.52	171.008	190.519	155.871	203.213	179.229
Cntn2	ENSMUSG00000053024	1446.04	2491.69	1922.87	2110.37	2710.74	2752.09	1827.33	2121.49	1946.02	3896.07	1304.8	1644.31	2375.95	2080.35	4521.61	1822.45	1503.74	1924.09	2379.72	1371.39	1779.1	4370.5	1655.3	1949.47
Nfasc	ENSMUSG00000026442	2822.05	4109.18	3677.34	4460.57	5004.78	4947.81	2782.74	3981.69	2749.81	8443.22	3242.1	2936.69	3931.85	3172.46	8536.33	3473.14	2520.17	4067.85	3765.28	2723.91	3124.69	6263.36	3309.61	3670.84
Gm10538	ENSMUSG00000101126	5.25195	2.53393	0.859191	0	0	1.06382	0	0	0	5.20865	0.765729	0	2.83752	0	7.17716	2.23066	2.61293	0	0.983357	0	2.76114	5.09382	1.97294	1.91689
Lrrn2	ENSMUSG00000026443	1708.64	1516.13	1531.08	2422.43	2812.19	2437.2	1594.01	1766.74	1398.17	4659.13	1477.09	1340.64	1906.81	1388.88	2810.75	1389.7	1313	1972.26	1483.89	1115.99	1458.8	2978.86	1850.62	1481.75
NA	ENSMUSG00000106377	1.75065	0	0.859191	2.77802	0	2.12763	0	2.00994	0	5.20865	1.53146	0	0	0	2.69143	0	0	3.52398	0.983357	1.11044	1.84076	0	0	2.87533
RP23-393D20.1	ENSMUSG00000102709	0.875326	2.53393	0	0	3.27252	4.25527	0	5.02485	1.05762	13.8897	2.29719	0	0	0.98923	1.79429	0	1.30647	0	0.983357	2.22088	1.84076	8.15011	5.91883	5.75066
Mdm4	ENSMUSG00000054387	2977.86	3373.5	3388.65	2039.99	2295.13	2218.06	2759.61	2481.27	2163.89	3356.97	2993.23	2189.28	2224.61	2288.09	2844.85	2467.11	3289.68	2994.21	3626.62	3248.03	3696.25	2892.27	3159.67	3988.08
Gm29257	ENSMUSG00000100228	8.75326	7.60178	6.01434	4.63003	6.54505	1.06382	2.01138	8.03976	9.51857	3.47243	3.82864	38.842	5.67503	9.8923	1.79429	21.1913	13.0647	2.34932	4.91679	27.761	15.6465	5.09382	52.283	3.83377
Pik3c2b	ENSMUSG00000026447	484.93	793.964	522.388	309.286	365.432	331.911	453.565	305.511	343.726	645.872	354.532	291.903	400.09	354.144	723.098	297.793	322.697	434.624	503.479	330.911	365.391	526.701	361.049	376.668
Gm28609	ENSMUSG00000101102	5.25195	2.53393	0	0	3.27252	0	0	4.01988	0	2.60432	2.29719	0	0	2.96769	1.79429	0	7.8388	2.34932	0	3.33132	0.920381	0	1.97294	0
RP23-304O9.1	ENSMUSG00000102425	4.37663	10.1357	6.01434	8.33405	6.54505	18.0849	4.02275	21.1044	4.23047	6.07676	4.59437	11.7703	3.78335	11.8708	4.48572	17.8453	14.3711	4.69864	5.90014	21.0983	12.8853	4.07505	23.6753	4.79221
Ppp1r15b	ENSMUSG00000046062	1285.85	1413.93	1263.01	2011.28	1955.88	1932.96	2505.17	2796.83	1920.64	1627.7	1253.5	1581.93	1967.34	2024.95	2066.12	1548.08	1400.53	1140.6	1278.36	2498.49	1244.36	2155.7	1249.86	1127.13
Plekha6	ENSMUSG00000041757	1005.75	1304.97	1145.3	1734.41	2189.32	2289.33	1512.55	1965.72	1236.36	3209.39	813.204	1461.87	1676.03	1371.07	3285.34	1621.69	713.33	1296.83	1167.25	788.412	1232.39	3228.46	1276.5	1193.26
Gm19461	ENSMUSG00000101693	22.7585	27.8732	28.3533	8.33405	5.45421	6.3829	2.01138	8.03976	11.6338	23.4389	19.9089	2.35406	6.62087	13.8492	9.86859	4.46132	20.9035	29.3665	53.1013	13.3253	14.7261	7.13134	19.7294	22.0442
Golt1a	ENSMUSG00000103421	0	0	0	2.77802	6.54505	2.12763	0	5.02485	5.28809	0.868108	1.53146	1.17703	0.945839	2.96769	0	7.80731	0	0	0	0	4.60191	4.07505	1.97294	0
NA	ENSMUSG00000115958	0	3.37857	0	0.926005	2.18168	0	0	0	3.17286	0	0	2.35406	0	2.96769	2.69143	0	0	0	0	2.22088	0.920381	0	1.97294	0.958443
Ren1	ENSMUSG00000070645	5.25195	0	6.01434	1.85201	1.09084	0	0	0	1.05762	12.1535	7.65729	2.35406	0.945839	1.97846	3.58858	3.34599	5.22586	3.52398	7.86686	1.11044	1.84076	0	5.91883	6.7091
Etnk2	ENSMUSG00000070644	58.6468	58.2803	68.7353	519.489	292.345	412.761	235.331	265.312	296.133	141.502	91.1217	197.741	179.709	247.308	181.223	160.608	64.0168	131.562	115.053	87.7247	92.0381	317.854	141.066	67.091
Sox13	ENSMUSG00000070643	66.5247	77.7071	76.468	158.347	97.0849	75.531	80.455	120.596	77.2062	270.85	113.328	88.2773	77.5588	66.2784	103.172	101.495	87.5332	126.863	156.354	102.16	111.366	126.327	131.201	80.5092
Gm23939	ENSMUSG00000064814	0	1.68928	0	0	2.18168	0	0	3.01491	0	0	1.53146	0	0.945839	0.98923	0	0	0	0	0.983357	0	0.920381	0	1.97294	0
Snrpe	ENSMUSG00000090553	1308.61	879.273	1000.96	841.739	986.12	964.882	1728.78	838.145	1170.78	490.481	1261.16	1140.54	1005.43	1010.99	477.281	910.11	1507.66	996.112	1090.54	1349.18	982.967	850.667	1079.2	967.069
Zc3h11a	ENSMUSG00000102976	207.452	283.8	274.082	161.125	177.807	206.38	204.155	170.845	134.318	251.751	155.443	121.234	157.955	179.051	326.561	216.374	184.212	179.723	273.373	263.174	300.044	269.972	223.929	269.322
Zbed6	ENSMUSG00000094410	482.304	700.208	889.263	545.417	537.785	632.971	687.89	658.256	410.356	934.952	439.528	374.296	591.149	458.014	1112.46	484.053	423.295	418.179	692.284	490.814	847.671	797.692	529.736	838.637
Lax1	ENSMUSG00000051998	7.0026	2.53393	6.87353	35.1882	38.1794	30.8507	11.0626	62.3082	19.0371	21.7027	17.6118	57.6745	15.1334	10.8815	16.1486	46.8439	13.0647	10.5719	10.8169	13.3253	5.52229	19.3565	36.4995	6.7091
Atp2b4	ENSMUSG00000026463	1416.28	1598.06	1735.57	6005.14	6309.43	5771.21	3088.47	5354.48	3673.11	5455.19	1694.56	3846.53	5308.05	3789.74	9391.31	4485.86	1049.09	1653.92	1485.85	808.4	1918.99	7333.06	1743.1	1843.09
Mir6903	ENSMUSG00000098606	0	0	0	0	0	0	0	0	0	0	0	0	0	0	0	2.23066	0	0	0	0	1.84076	0	0	0
RP23-18J18.1	ENSMUSG00000102509	0.875326	0.844642	1.71838	5.55603	0	1.06382	0	0	0	0.868108	1.53146	2.35406	0.945839	0	2.69143	0	3.9194	0	1.96671	0	1.84076	3.05629	0.986472	0.958443
Gm28441	ENSMUSG00000100830	0	0	0	0.926005	0	0	0	1.00497	1.05762	0.868108	0	0	0	0.98923	0.897145	0	0	0	0	0	0	0	0.986472	1.91689
Optc	ENSMUSG00000010311	15.7559	14.3589	14.6063	12.0381	38.1794	12.7658	12.0683	27.1342	25.3828	32.12	44.4123	25.8947	19.8626	12.86	16.1486	28.9986	13.0647	25.8425	20.6505	12.2148	17.4872	19.3565	38.4724	10.5429
Gm15851	ENSMUSG00000090208	0	0	1.71838	0	0	1.06382	1.00569	0	0	0.868108	0.765729	0	0.945839	0	0	1.11533	2.61293	0	0	2.22088	2.76114	1.01876	1.97294	3.83377
Prelp	ENSMUSG00000041577	331.748	354.75	519.811	133.345	146.173	143.615	85.4834	167.83	107.877	663.234	222.827	167.138	236.46	146.406	521.241	182.914	155.469	252.552	404.16	165.455	335.939	187.452	275.226	608.611
Gm1627	ENSMUSG00000100987	0	0	0	1.85201	1.09084	0	0	0	0	0	0.765729	0	0.945839	0.98923	0.897145	2.23066	0	0	0	1.11044	0	0	0	0
Gm18970	ENSMUSG00000099507	0.875326	2.53393	0	0	2.18168	1.06382	0	0	1.05762	0	0	2.35406	0	0	0	2.23066	0	0	0	0	0	0	0	0
Fmod	ENSMUSG00000041559	60.3975	91.2214	87.6375	266.69	361.068	422.335	150.853	388.924	288.73	250.015	152.38	463.75	480.486	288.855	672.858	624.585	60.0974	230.234	221.255	58.8533	189.599	635.708	82.8637	107.346
Btg2	ENSMUSG00000020423	509.439	504.251	486.302	1744.59	454.881	304.252	567.208	812.016	675.818	519.129	5484.15	675.615	661.141	696.418	747.321	653.584	350.133	327.73	372.692	1913.29	565.114	873.08	580.046	506.058
RP23-393C3.4	ENSMUSG00000102380	0	0	1.71838	0.926005	0	2.12763	1.00569	1.00497	0	1.73622	0	0	0	0	0	0	1.30647	0	0	0	3.68152	0	2.95942	0
Gm8618	ENSMUSG00000073559	0	0	0	0	1.09084	0	2.01138	0	0	1.73622	0	0	0	0	0	0	0	1.17466	0	2.22088	1.84076	0	0	1.91689
Chit1	ENSMUSG00000026450	5.25195	4.22321	6.01434	2.77802	17.4535	9.57435	8.0455	10.0497	10.5762	19.0984	12.2517	17.6555	4.72919	4.94615	3.58858	10.038	13.0647	14.0959	3.93343	19.9879	8.28343	7.13134	18.743	3.83377
Chil1	ENSMUSG00000064246	331.748	361.507	298.999	358.364	410.156	296.805	270.53	343.7	336.323	366.342	536.776	431.97	467.244	340.295	327.458	332.369	736.847	581.457	505.446	414.194	341.461	320.91	470.547	444.717
Mybph	ENSMUSG00000042451	8.75326	5.06785	11.1695	7.40804	9.81757	11.702	2.01138	16.0795	2.11524	57.2951	7.65729	5.88515	3.78335	4.94615	5.38287	5.57665	10.4517	15.2706	10.8169	16.6566	13.8057	11.2064	10.8512	9.58443
Adora1	ENSMUSG00000042429	2490.3	2473.96	2960.77	6617.23	4944.78	4662.71	4178.63	4112.34	3725.99	4111.36	2444.97	3409.86	4559.89	3486.05	4811.39	3226.65	2678.26	2889.67	2447.58	2276.4	2421.52	4725.02	2219.56	3113.02
Gm24517	ENSMUSG00000096676	0	0	0	0	0	0	0	0	0	0	0	0	0	0	0	0	0	2.34932	0.983357	0	0	0	0.986472	0.958443
Myog	ENSMUSG00000026459	1.75065	3.37857	0.859191	0	0	0	1.00569	0	0	5.20865	3.82864	1.17703	0	1.97846	0	0	0	0	0.983357	0	0.920381	0	2.95942	0
Ppfia4	ENSMUSG00000026458	1403.15	1506.84	1521.63	1521.43	1912.24	1495.73	1573.9	1486.35	1218.38	3775.4	1193.01	1293.56	1733.72	1357.22	2067.92	1391.93	1094.82	1734.97	1196.75	971.634	1691.66	2683.42	1841.74	1621.69
Tmem183a	ENSMUSG00000042305	2875.44	2416.52	2424.64	2376.13	2336.58	2229.76	2918.51	2468.21	2450.5	1781.36	2652.48	2505.9	2552.82	2568.04	1929.76	2517.3	2921.26	2503.2	2622.61	3315.77	2619.4	2433.83	2622.04	2692.27
4933406M09Rik	ENSMUSG00000050526	0	0	0.859191	3.70402	1.09084	4.25527	2.01138	0	1.05762	0.868108	0.765729	0	0	0	0	0	1.30647	0	2.95007	1.11044	0	0	0	0
Cyb5r1	ENSMUSG00000026456	481.429	436.68	471.696	1238.07	646.869	777.65	742.197	436.157	376.512	513.052	731.271	396.659	438.869	427.348	430.629	421.595	386.714	597.902	396.293	379.77	357.108	512.438	511.979	410.213
Adipor1	ENSMUSG00000026457	2123.54	2054.17	2056.05	2392.8	2194.77	2123.38	2655.02	1965.72	2332.05	1786.57	1842.34	2203.4	2532.01	2260.39	2023.96	2052.21	1873.47	1905.3	1987.37	1813.35	1688.9	2159.78	1933.49	1783.66
Gm29643	ENSMUSG00000101061	0.875326	0	0	0	0	0	0	0	0	0	0.765729	0	0	0	0.897145	0	0	0	3.93343	0	0	0	0	0
RP24-547I3.2	ENSMUSG00000102722	13.1299	3.37857	6.01434	2.77802	11.9993	6.3829	1.00569	5.02485	5.28809	0.868108	9.95447	7.06218	10.4042	10.8815	1.79429	11.1533	7.8388	12.9213	3.93343	7.77307	8.28343	7.13134	2.95942	6.7091
Klhl12	ENSMUSG00000026455	1658.74	1446.03	1459.77	1832.56	1686.44	1784.02	1804.2	1644.13	1512.39	1375.08	1497.77	1292.38	1522.8	1546.17	1373.53	1227.98	1427.97	1530.58	1403.25	1596.81	1507.58	1824.61	1315.95	1418.5
Rabif	ENSMUSG00000042229	947.978	966.271	947.688	987.122	779.951	809.565	818.63	817.041	914.84	682.333	988.556	1013.42	994.076	887.34	990.448	997.106	926.284	879.821	1078.74	939.432	902.894	612.277	1013.11	1075.37
Gm25612	ENSMUSG00000077202	0	2.53393	0.859191	0	0	0	1.00569	0	2.11524	5.20865	0	0	1.89168	2.96769	0.897145	3.34599	0	1.17466	0	3.33132	0	1.01876	2.95942	0
Gm15454	ENSMUSG00000096712	2.62598	0	0.859191	0	2.18168	1.06382	0	0	0	0	1.53146	1.17703	0	0.98923	0	0	2.61293	1.17466	1.96671	1.11044	0	1.01876	2.95942	2.87533
Gm29376	ENSMUSG00000101955	0.875326	1.68928	0	0.926005	0	0	0	0	0	3.47243	0	0	3.78335	0.98923	5.38287	2.23066	0	0	4.91679	3.33132	0.920381	2.03753	0	0
Mgat4e	ENSMUSG00000046367	0	0	1.71838	0	0	1.06382	1.00569	0	0	0.868108	3.06292	0	0.945839	0	3.58858	0	0	0	0.983357	0	1.84076	0	0	1.91689
Kdm5b	ENSMUSG00000042207	1321.74	1515.29	1527.64	2119.63	2122.78	2149.97	1765.99	2094.36	1492.3	2270.1	1395.16	1347.7	2107.33	1517.48	2503.93	1428.74	1182.35	1386.1	1209.53	1470.22	1352.04	2791.41	1139.38	1448.21
Gm26783	ENSMUSG00000097435	3.5013	0.844642	3.43677	1.85201	3.27252	3.19145	2.01138	12.0596	5.28809	0.868108	3.82864	2.35406	1.89168	3.95692	7.17716	10.038	2.61293	3.52398	2.95007	3.33132	7.36305	7.13134	5.91883	7.66754
Syt2	ENSMUSG00000026452	489.307	559.998	591.983	1039.9	1620.99	1451.05	963.449	1162.75	764.658	1292.61	364.487	799.203	1188.92	774.567	2119.95	881.111	606.2	560.313	527.08	330.911	468.474	2074.2	616.545	389.128
Ppp1r12b	ENSMUSG00000073557	1374.26	1478.12	1540.53	2396.5	2386.76	2670.18	2127.03	2408.91	2240.04	2911.63	1062.83	2132.78	3211.12	2296.99	3615.49	2455.96	1016.43	1366.13	1311.8	968.303	1543.48	3239.67	1434.33	1715.61
RP24-541A5.3	ENSMUSG00000103614	1.75065	2.53393	5.15515	4.63003	4.36336	2.12763	0	2.00994	4.23047	6.94486	4.59437	3.53109	8.51255	0.98923	12.56	2.23066	5.22586	0	1.96671	0	3.68152	7.13134	0	10.5429
Gm22232	ENSMUSG00000077846	0	0	0.859191	0	0	0	0	0	0	0	0	0	0	0	0.897145	0	0	0	0	0	0.920381	0	0	0
RP24-541A5.1	ENSMUSG00000103976	19.2572	21.1161	24.9166	7.40804	9.81757	8.51054	14.0796	18.0895	13.749	27.7795	23.7376	14.1244	12.2959	17.8061	32.2972	26.7679	14.3711	14.0959	5.90014	13.3253	27.6114	48.9006	25.6483	23.9611
Gm28892	ENSMUSG00000101168	3.5013	0.844642	0.859191	0	1.09084	1.06382	0	0	4.23047	3.47243	0	1.17703	1.89168	0.98923	0.897145	5.57665	0	0	0.983357	1.11044	0.920381	0	2.95942	0.958443
Ube2t	ENSMUSG00000026429	50.7689	54.9017	42.9596	63.8944	81.8131	53.1908	51.2901	23.1143	38.0743	15.6259	31.3949	35.3109	72.8296	32.6446	42.1658	39.0366	37.8875	39.9385	22.6172	19.9879	38.656	14.2627	27.6212	58.465
Lgr6	ENSMUSG00000042793	48.1429	57.4357	62.721	81.4885	87.2673	70.2119	63.3583	52.2585	135.375	263.905	127.111	74.1529	319.693	139.481	52.0344	73.6118	118.888	74.0036	125.87	29.9819	67.1878	161.983	70.0395	230.985
Ptprv	ENSMUSG00000097993	143.553	226.364	120.287	36.1142	161.444	29.7869	106.603	64.3181	104.704	79.8659	34.4578	67.0907	88.9088	95.9553	98.6859	81.4191	151.55	109.243	44.2511	102.16	41.4172	90.6699	22.6889	16.2935
Gm10535	ENSMUSG00000097988	0.875326	9.29106	4.29596	0.926005	1.09084	1.06382	1.00569	0	0	1.73622	0	3.53109	1.89168	1.97846	0.897145	3.34599	0	3.52398	2.95007	7.77307	1.84076	4.07505	0.986472	0
Ptpn7	ENSMUSG00000031506	77.904	126.696	52.4107	12.0381	27.271	8.51054	37.2104	17.0845	48.6505	13.8897	13.7831	24.7176	33.1044	61.3323	21.5315	26.7679	84.9203	23.4932	33.4342	52.1906	11.0446	23.4316	12.8241	3.83377
Arl8a	ENSMUSG00000026426	3025.12	3242.58	3007.17	5212.48	5339.67	4865.9	3983.53	4543.47	4738.13	4999.43	3060.62	4565.7	5065.91	4460.44	4927.12	4597.39	2981.36	3401.82	2924.5	2713.91	2994	5459.55	3825.54	3071.81
Gm26280	ENSMUSG00000087721	6.12728	15.2036	8.59191	12.9641	2.18168	4.25527	1.00569	7.03479	9.51857	20.8346	14.5488	12.9473	9.45839	4.94615	13.4572	5.57665	11.7582	12.9213	8.85022	6.66264	12.8853	4.07505	24.6618	16.2935
Gm15445	ENSMUSG00000085311	33.2624	14.3589	20.6206	6.48204	18.5443	14.8934	19.1081	11.0547	11.6338	27.7795	16.846	17.6555	9.45839	13.8492	22.4286	13.384	13.0647	17.6199	10.8169	19.9879	22.0891	17.319	23.6753	12.4598
Gpr37l1	ENSMUSG00000026424	5077.76	4789.97	5024.55	4414.27	3880.12	3886.12	4624.15	4242.98	3959.72	3506.29	4769.72	4323.23	4917.41	4035.07	3741.09	4577.32	3975.58	4821.98	4519.51	3818.8	4762.97	3590.12	4792.28	4508.51
Gm4204	ENSMUSG00000079139	725.645	683.316	647.83	767.658	763.589	687.226	1319.46	760.763	750.909	328.145	583.485	838.045	783.154	815.126	561.612	789.654	756.444	476.912	533.963	800.627	525.538	724.341	744.787	540.562
Gm26642	ENSMUSG00000097680	56.0208	57.4357	51.5515	29.6322	34.9069	42.5527	43.2446	46.2286	37.0167	58.1632	45.178	29.4258	32.1585	24.7308	26.0172	30.1139	43.1134	59.9077	43.2677	37.7549	63.5063	40.7505	51.2966	47.9221
Elf3	ENSMUSG00000003051	0	0	0.859191	1.85201	3.27252	6.3829	4.02275	5.02485	9.51857	0	3.06292	23.5406	1.89168	4.94615	0	37.9212	0	7.04796	0.983357	2.22088	0	6.11258	26.6348	0.958443
Rnpep	ENSMUSG00000041926	714.266	896.165	806.781	719.506	789.769	845.734	730.129	689.41	614.476	1006.14	500.021	697.979	935.434	704.332	987.756	630.162	568.313	709.495	558.547	597.416	646.108	1106.38	766.489	671.868
Timm17a	ENSMUSG00000062580	3678.99	3157.27	3442.78	3434.55	3438.33	3156.34	3699.92	3758.59	3982.99	2686.79	4212.27	3629.96	3306.65	3754.13	2694.13	3434.1	4763.37	3615.61	4075.03	4423.99	3702.69	2889.21	3762.41	3674.67
Lmod1	ENSMUSG00000048096	21.8831	27.0286	31.7901	54.6343	62.1779	49.9994	45.2559	48.2386	35.959	41.6692	26.0348	80.038	35.9419	50.4507	58.3144	50.1899	23.5164	36.4145	29.5007	48.8593	44.1783	59.0883	70.0395	17.252
Gm22796	ENSMUSG00000087859	0	0	0	0	1.09084	0	0	0	0	0.868108	0	0	0	0	0	0	0	0	1.96671	2.22088	0	0	2.95942	0
Shisa4	ENSMUSG00000041889	1500.31	1420.69	1354.09	3910.52	3421.97	3401.02	2535.34	2632.02	3068.15	1649.4	2327.05	3066.16	2719.29	2779.74	2610.69	2965.66	1640.92	2148.45	1356.05	1355.85	1393.46	2517.36	1710.54	1370.57
Ipo9	ENSMUSG00000041879	2990.11	3494.29	3483.16	4570.76	4969.87	4874.41	4394.85	5177.61	3939.63	5315.42	3091.25	4026.62	4772.7	3993.52	5775.82	4451.28	2948.69	3523.98	3091.68	2667.27	3191.88	5705.08	3315.53	3700.55
Gm28277	ENSMUSG00000100620	0.875326	0	0	1.85201	0	2.12763	1.00569	0	0	2.60432	0.765729	1.17703	0	0	1.79429	3.34599	3.9194	0	0.983357	2.22088	2.76114	1.01876	0	2.87533
Nav1	ENSMUSG00000009418	1391.77	1885.24	1641.06	1309.37	1570.81	1641.47	685.879	1863.22	1124.25	4061.01	1177.69	1752.6	1336.47	1185.1	3197.42	1844.76	888.397	1673.89	1237.06	1293.66	1862.85	2793.45	2211.67	1595.81
RP23-2M16.4	ENSMUSG00000102474	3.5013	1.68928	4.29596	0	0	1.06382	1.00569	2.00994	2.11524	3.47243	3.06292	2.35406	2.83752	0	1.79429	0	2.61293	2.34932	2.95007	3.33132	3.68152	3.05629	10.8512	3.83377
RP24-331B5.1	ENSMUSG00000104524	21.8831	33.7857	26.6349	3.70402	9.81757	2.12763	2.01138	22.1093	27.4981	24.307	15.3146	21.1865	14.1876	10.8815	11.6629	12.2686	9.14526	8.22263	16.7171	19.9879	21.1688	22.4128	31.5671	20.1273
Gm4793	ENSMUSG00000054412	13.1299	22.8053	28.3533	27.7802	21.8168	22.3402	16.091	47.2336	23.2676	38.1967	26.8005	28.2487	22.7001	46.4938	43.9601	25.6526	27.4358	32.8905	44.2511	27.761	46.0191	29.5441	37.4859	36.4208
Csrp1	ENSMUSG00000026421	9274.95	11125.6	8687.28	7701.59	8034.05	7689.27	10760.9	8309.1	9597.89	5495.99	8702.51	8619.39	8488.9	9584.65	5954.35	8608.12	11182	9511.23	11157.2	11011.1	8322.09	5941.43	9483.94	8298.2
Phlda3	ENSMUSG00000041801	631.11	676.558	675.324	688.948	765.771	786.161	999.654	772.822	866.19	587.709	622.537	650.898	931.651	864.587	610.955	625.7	766.895	647.238	764.069	646.276	547.627	653.027	832.583	556.855
Tnni1	ENSMUSG00000026418	150.556	195.112	97.0886	79.6365	65.4505	99.9988	104.592	83.4125	107.877	38.1967	128.642	82.3921	35.9419	118.708	32.2972	99.2644	114.969	156.23	117.02	214.315	102.162	42.7881	122.323	45.0468
Lad1	ENSMUSG00000041782	26.2598	41.3875	32.6493	187.053	134.173	101.063	67.3811	43.2137	58.169	47.7459	46.7095	48.2582	49.1836	40.5584	61.0058	27.8833	23.5164	59.9077	27.534	18.8775	40.4968	45.8444	33.5401	29.7117
Tnnt2	ENSMUSG00000026414	169.813	131.764	108.258	403.738	313.071	335.102	288.632	342.695	429.393	150.183	160.037	334.277	279.022	381.843	240.435	337.945	155.469	105.719	137.67	117.707	120.57	301.554	198.281	86.2598
Gm28883	ENSMUSG00000101482	0.875326	0	0	0	0	0	1.00569	0	0	0	0	0	0	0	0	0	0	0	0	0	0	0	0	0
Pkp1	ENSMUSG00000026413	0.875326	0	0	19.4461	68.723	31.9145	15.0853	9.04473	13.749	2.60432	8.42302	10.5933	42.5627	4.94615	43.0629	14.4993	2.61293	1.17466	1.96671	1.11044	0.920381	32.6004	0	3.83377
RP23-320P13.1	ENSMUSG00000102414	0	0	0	0	0	0	0	0	0	0.868108	0	0	0	0	0.897145	0	0	2.34932	0	0	0	0	0	1.91689
Igfn1	ENSMUSG00000051985	7.87793	3.37857	35.2268	886.187	1060.3	827.65	582.293	515.55	496.023	75.5254	87.2931	515.539	412.386	438.229	932.133	573.28	22.2099	49.3358	76.7019	18.8775	14.7261	1096.19	24.6618	23.0026
Tmem9	ENSMUSG00000026411	2100.78	1886.09	1997.62	2230.75	1707.17	1730.83	1768	1978.79	2505.5	1675.45	2288	2111.59	1895.46	2309.85	1530.53	1938.44	2162.2	2329.35	2002.12	1918.84	2096.63	1405.89	2488.87	2214.96
Ascl5	ENSMUSG00000097918	0	0	0.859191	14.8161	11.9993	23.404	23.1308	11.0547	7.40333	1.73622	2.29719	12.9473	11.3501	4.94615	14.3543	25.6526	0	0	0	8.88351	0.920381	11.2064	1.97294	0
Cacna1s	ENSMUSG00000026407	3.5013	6.75714	4.29596	9.26005	9.81757	5.31908	15.0853	10.0497	28.5557	11.2854	4.59437	14.1244	23.646	7.91384	9.86859	18.9606	2.61293	7.04796	4.91679	2.22088	17.4872	19.3565	8.87825	3.83377
RP24-572I2.2	ENSMUSG00000102838	0	0	0	0	0	0	0	0	0	0	0	0	0	0	0	0	0	0	0	0	0	0	2.95942	0
RP23-211F21.1	ENSMUSG00000102717	0	0.844642	0	0	0	0	0	0	0	0.868108	1.53146	0	0	0	0	3.34599	0	0	0	0	0	1.01876	0	0
Gm15850	ENSMUSG00000086264	3.5013	6.75714	0	5.55603	8.72673	4.25527	4.02275	2.00994	6.34571	5.20865	8.42302	0	8.51255	9.8923	19.7372	0	2.61293	4.69864	9.83357	6.66264	2.76114	4.07505	0.986472	5.75066
Kif21b	ENSMUSG00000041642	427.159	594.628	577.377	1745.52	1827.16	1718.06	1144.47	1911.45	803.79	2194.58	687.624	1047.56	1474.56	874.48	2943.53	1250.29	486.005	748.259	717.851	557.44	677.401	2802.62	674.747	780.172
Mroh3	ENSMUSG00000087230	6.12728	11.825	3.43677	3.70402	9.81757	10.6382	3.01706	6.02982	7.40333	20.8346	6.12583	14.1244	4.72919	2.96769	7.17716	23.4219	11.7582	23.4932	4.91679	9.99395	19.328	12.2252	15.7836	8.62598
5730559C18Rik	ENSMUSG00000041605	42.0156	43.0768	60.1434	57.4123	77.4497	52.127	53.3014	62.3082	35.959	86.8108	74.2757	28.2487	51.0753	38.58	64.5944	43.4979	43.1134	58.733	45.2344	48.8593	59.8248	63.1633	55.2425	69.9663
RP23-211F21.3	ENSMUSG00000103594	0	0	0	0.926005	0	0	0	0	0	1.73622	0	0	0	0	3.58858	1.11533	0	0	0	1.11044	1.84076	0	1.97294	0
RP23-211F21.4	ENSMUSG00000102941	0.875326	2.53393	0.859191	0	0	0	0	4.01988	4.23047	1.73622	0.765729	1.17703	0	0	4.48572	3.34599	0	1.17466	0	2.22088	0	0	2.95942	0.958443
Gm26781	ENSMUSG00000097433	34.1377	37.1643	30.0717	75.0064	82.9039	71.2757	29.1649	45.2237	44.42	77.2616	37.5207	47.0812	52.0211	53.4184	87.9202	41.2672	28.7423	45.8118	25.5673	13.3253	31.293	53.9945	35.513	39.2962
Gpr25	ENSMUSG00000052759	0.875326	5.9125	1.71838	9.26005	4.36336	13.8296	7.03981	7.03479	10.5762	5.20865	6.89156	4.70812	3.78335	2.96769	11.6629	4.46132	6.53233	15.2706	2.95007	0	1.84076	0	1.97294	3.83377
Camsap2	ENSMUSG00000041570	4192.81	4516.3	4973.86	6384.81	6023.63	5864.82	5542.34	6009.72	5021.57	5694.79	5017.05	5263.68	5632.47	5142.02	6398.43	5818.68	4509.92	4824.33	4665.05	4587.22	4798.87	5635.8	4615.7	5632.77
9230116N13Rik	ENSMUSG00000097403	28.0104	11.825	18.043	9.26005	15.2718	7.44672	22.1251	10.0497	15.8643	15.6259	29.8634	7.06218	8.51255	15.8277	8.0743	10.038	30.0487	17.6199	20.6505	18.8775	23.9299	6.11258	7.89178	9.58443
Ddx59	ENSMUSG00000026404	252.094	240.723	244.01	276.876	315.253	279.784	246.393	303.501	272.866	242.202	333.858	327.214	261.051	241.372	188.4	278.833	482.086	315.984	274.357	352.009	290.84	205.79	302.847	278.907
Kif14	ENSMUSG00000041498	5.25195	15.2036	21.4798	21.2981	17.4535	14.8934	13.0739	14.0696	5.28809	24.307	19.9089	16.4784	15.1334	11.8708	8.97145	5.57665	11.7582	12.9213	7.86686	19.9879	16.5669	26.4878	7.89178	8.62598
Gm29486	ENSMUSG00000099337	0	0	0	0	0	0	0	0	0	0	0	0	0	0	0	0	0	0	0	0	1.84076	0	0	0
RP24-68C1.3	ENSMUSG00000104414	0	0	0	0	0	0	3.01706	2.00994	1.05762	0	0	4.70812	0.945839	0	0	4.46132	1.30647	0	0	2.22088	0	1.01876	0.986472	0
RP24-68C1.4	ENSMUSG00000104509	0	0	0	0	0	0	1.00569	0	0	1.73622	0	1.17703	0.945839	0	0.897145	0	0	0	0	0	0	1.01876	0	0
Gm26598	ENSMUSG00000097229	1.75065	2.53393	3.43677	5.55603	16.3626	4.25527	3.01706	4.01988	4.23047	0.868108	5.3601	2.35406	5.67503	2.96769	2.69143	0	5.22586	0	0.983357	0	3.68152	5.09382	0	0.958443
Zfp281	ENSMUSG00000041483	1627.23	1905.51	1786.26	1577.91	1779.16	1570.19	1474.34	2523.48	2372.24	1634.65	1315.52	1638.43	2054.36	2181.25	1962.95	1519.08	1723.23	1424.86	1601.89	2847.17	1753.33	1881.66	1087.09	1683.98
Gm19705	ENSMUSG00000097113	32.387	38.8535	38.6636	32.4102	88.3581	54.2547	64.364	63.3131	59.2266	88.547	49.7724	37.665	20.8084	57.3754	29.6058	44.6132	71.8556	58.733	43.2677	95.4978	44.1783	97.8013	43.4048	47.9221
Gm16880	ENSMUSG00000097448	5.25195	0.844642	5.15515	0	2.18168	1.06382	0	0	1.05762	7.81297	6.89156	8.23921	1.89168	0	0.897145	0	0	3.52398	4.91679	3.33132	0.920381	3.05629	11.8377	3.83377
Gm24086	ENSMUSG00000092912	0	0	0	0	0	0	0	0	0	0	0	0	0	0	0	0	0	0	1.96671	0	0	1.01876	0.986472	0
RP23-302C16.5	ENSMUSG00000104360	0	0	0	1.85201	0	0	0	0	0	0	0	0	0	0	0	1.11533	0	0	0	1.11044	0	0	0	0
RP23-302C16.4	ENSMUSG00000103953	8.75326	0	0	5.55603	1.09084	5.31908	7.03981	0	0	0	9.18875	0	0.945839	0	0.897145	0	0	12.9213	1.96671	2.22088	0	0	0	0
Nr5a2	ENSMUSG00000026398	2.62598	0.844642	0.859191	0.926005	0	2.12763	0	4.01988	3.17286	0	0.765729	3.53109	0.945839	0.98923	0.897145	0	7.8388	0	8.85022	2.22088	0	1.01876	17.7565	1.91689
RP24-550H17.1	ENSMUSG00000103070	0	0	0	0	0	0	0	0	0	0	0	0	0	0	0	0	0	0	0.983357	0	0	0	0.986472	0
Gm4258	ENSMUSG00000098243	2.62598	3.37857	8.59191	14.8161	3.27252	5.31908	10.0569	10.0497	17.9795	6.07676	6.12583	12.9473	8.51255	9.8923	10.7657	11.1533	3.9194	11.7466	5.90014	22.2088	12.8853	18.3377	2.95942	10.5429
RP23-393I12.1	ENSMUSG00000104118	8.75326	0.844642	3.43677	10.1861	2.18168	5.31908	3.01706	3.01491	0	0	3.06292	1.17703	3.78335	5.93538	9.86859	3.34599	1.30647	0	4.91679	6.66264	1.84076	3.05629	0.986472	1.91689
Gm26979	ENSMUSG00000098045	0	0	0	0.926005	0	0	0	1.00497	0	0	0	0	0	0	0	0	0	0	0	5.5522	0.920381	2.03753	0	0
RP23-393I12.3	ENSMUSG00000103038	9.62858	4.22321	6.01434	3.70402	5.45421	2.12763	1.00569	2.00994	2.11524	0	5.3601	2.35406	6.62087	0.98923	3.58858	3.34599	3.9194	2.34932	3.93343	3.33132	4.60191	2.03753	2.95942	3.83377
RP23-393I12.4	ENSMUSG00000102277	10.5039	13.5143	12.8879	5.55603	3.27252	6.3829	3.01706	3.01491	11.6338	6.07676	13.0174	2.35406	2.83752	4.94615	3.58858	2.23066	10.4517	8.22263	3.93343	11.1044	17.4872	5.09382	3.94589	10.5429
Gm26936	ENSMUSG00000098145	0	0.844642	0	0	0	0	1.00569	0	0	0	0	1.17703	0	0	0	0	0	2.34932	0	0	0.920381	0	0	0
RP23-393I12.5	ENSMUSG00000102142	0	4.22321	0	1.85201	0	2.12763	2.01138	2.00994	6.34571	1.73622	0.765729	1.17703	1.89168	0.98923	0.897145	1.11533	3.9194	2.34932	3.93343	3.33132	0.920381	4.07505	0	0
RP23-44N5.3	ENSMUSG00000104145	10.5039	14.3589	7.73272	2.77802	3.27252	3.19145	6.03413	5.02485	8.46095	6.07676	3.82864	2.35406	9.45839	11.8708	5.38287	7.80731	11.7582	4.69864	7.86686	11.1044	8.28343	10.1876	5.91883	8.62598
RP23-44N5.4	ENSMUSG00000103427	6.12728	11.825	6.01434	7.40804	2.18168	6.3829	5.02844	11.0547	7.40333	6.07676	8.42302	9.41624	7.56671	5.93538	6.28001	2.23066	6.53233	7.04796	12.7836	5.5522	9.20381	8.15011	6.90531	3.83377
A430106G13Rik	ENSMUSG00000098206	38.5143	44.766	46.3963	14.8161	11.9993	17.0211	12.0683	7.03479	19.0371	12.1535	27.5662	7.06218	7.56671	16.8169	19.7372	8.92264	33.9681	16.4453	36.3842	45.528	34.9745	10.1876	9.86472	22.0442
RP23-44N5.7	ENSMUSG00000104197	14.8805	14.3589	5.15515	0	2.18168	3.19145	4.02275	9.04473	4.23047	2.60432	6.12583	2.35406	4.72919	3.95692	3.58858	0	2.61293	2.34932	9.83357	8.88351	7.36305	0	3.94589	8.62598
Gm23782	ENSMUSG00000088564	0	0	0	0	0	0	0	0	0	0	0.765729	0	0	0.98923	0	0	0	0	0	0	0	0	0	0
Ptprc	ENSMUSG00000026395	89.2832	116.561	179.571	144.457	128.719	151.062	138.785	184.915	180.853	111.986	166.929	155.368	128.634	184.986	139.955	166.184	215.567	193.819	154.387	213.204	181.315	161.983	123.309	132.265
RP23-361M12.2	ENSMUSG00000104291	0.875326	3.37857	0	0	0	0	2.01138	0	10.5762	0	2.29719	3.53109	0.945839	3.95692	4.48572	4.46132	0	0	0	4.44176	0.920381	5.09382	4.93236	6.7091
Atp6v1g3	ENSMUSG00000026394	0	0	0.859191	0	0	0	0	0	1.05762	1.73622	0	0	0	0	0	0	1.30647	0	0	0	0.920381	0	0	0
Gm28500	ENSMUSG00000101793	0	1.68928	0.859191	0	2.18168	0	0	0	0	1.73622	0.765729	0	0	0	0	1.11533	2.61293	0	0	4.44176	0.920381	0	1.97294	1.91689
Nek7	ENSMUSG00000026393	2001.87	1782.2	1869.6	2020.54	2339.85	2431.89	3491.75	2201.89	2439.93	1180.63	1729.02	2237.53	2262.45	2558.15	1658.82	2294.24	2968.29	2146.11	2114.22	2488.49	2113.2	1799.14	1959.13	1838.29
Gm28501	ENSMUSG00000099510	0	0	0	0	0	0	0	0	0	0	0	0	0	0	0	0	0	0	0.983357	0	0	0	0.986472	0
RP23-209N14.3	ENSMUSG00000102651	1.75065	0	0	0	0	0	0	2.00994	0	0	0	1.17703	0	0	0	0	0	0	0	0	0	1.01876	0	0
RP23-209N14.4	ENSMUSG00000102448	0	2.53393	0	0	0	1.06382	0	1.00497	1.05762	0	1.53146	1.17703	0	0.98923	2.69143	4.46132	1.30647	0	0.983357	3.33132	0	0	3.94589	1.91689
Gm5833	ENSMUSG00000100459	0	0	0	0	0	0	0	0	0	0	0	0	0	0	0.897145	1.11533	0	0	0	1.11044	0	0	0	0.958443
Lhx9	ENSMUSG00000019230	382.517	282.955	413.271	31.4842	19.6351	20.2125	27.1536	74.3678	66.63	512.184	201.387	50.6123	33.1044	20.7738	31.4001	60.2279	138.485	375.891	378.593	270.947	503.448	21.394	369.927	481.138
2310009B15Rik	ENSMUSG00000079283	420.156	296.469	330.789	205.573	214.896	189.359	317.797	265.312	331.035	181.435	326.2	263.655	222.272	299.737	182.12	238.681	432.44	344.176	352.042	469.716	384.719	200.696	348.225	377.626
1700019P21Rik	ENSMUSG00000099808	0	0	0	0	0	0	0	0	0	1.73622	0	0	0	0	0	0	0	0	0	0	0	0	0	0
RP23-114L12.1	ENSMUSG00000102365	2.62598	3.37857	0.859191	2.77802	10.9084	7.44672	4.02275	2.00994	1.05762	8.68108	7.65729	7.06218	1.89168	4.94615	4.48572	4.46132	2.61293	1.17466	4.91679	7.77307	4.60191	0	1.97294	3.83377
Dennd1b	ENSMUSG00000056268	635.486	643.617	648.69	390.774	443.972	464.888	591.344	460.276	492.85	543.436	489.301	616.764	501.294	483.734	485.355	655.814	525.199	557.964	665.733	605.189	628.62	494.1	795.097	660.367
RP23-114L12.3	ENSMUSG00000104436	5.25195	4.22321	4.29596	0.926005	5.45421	4.25527	4.02275	3.01491	2.11524	0	0	4.70812	3.78335	0	0.897145	4.46132	5.22586	3.52398	0.983357	6.66264	2.76114	3.05629	2.95942	3.83377
NA	ENSMUSG00000104900	0.875326	3.37857	1.71838	0	2.18168	3.19145	1.00569	2.00994	0	1.73622	1.53146	1.17703	2.83752	0.98923	1.79429	0	1.30647	1.17466	0	7.77307	3.68152	3.05629	3.94589	0.958443
RP23-114L12.2	ENSMUSG00000102626	0.875326	0	0	0	0	0	0	0	1.05762	0	2.29719	0	0	0	0.897145	0	0	0	0.983357	1.11044	0	0	0	0
Gm16305	ENSMUSG00000085361	0.875326	0.844642	0	0	0	0	0	0	0	0	0	0	0	0	0.897145	0	0	0	0	0	0	0	2.95942	0
RP23-114L12.6	ENSMUSG00000102157	9.62858	5.9125	1.71838	2.77802	1.09084	1.06382	1.00569	1.00497	0	0.868108	3.82864	0	0	0.98923	0	0	2.61293	1.17466	0.983357	3.33132	0	2.03753	6.90531	3.83377
NA	ENSMUSG00000105936	7.87793	16.0482	6.87353	1.85201	4.36336	1.06382	2.01138	2.00994	2.11524	7.81297	8.42302	15.3014	5.67503	4.94615	4.48572	12.2686	9.14526	3.52398	8.85022	5.5522	9.20381	8.15011	16.77	2.87533
RP24-260D21.2	ENSMUSG00000102451	1.75065	0	0	0	1.09084	0	0	0	1.05762	0.868108	0	2.35406	0	0	0	0	1.30647	0	4.91679	1.11044	0	0	0.986472	6.7091
RP24-260D21.1	ENSMUSG00000102243	12.2546	10.1357	5.15515	1.85201	1.09084	6.3829	3.01706	2.00994	2.11524	4.34054	1.53146	9.41624	2.83752	0.98923	2.69143	7.80731	5.22586	2.34932	7.86686	6.66264	7.36305	5.09382	9.86472	7.66754
Crb1	ENSMUSG00000063681	36.7637	30.4071	32.6493	78.7105	76.3589	44.6803	37.2104	50.2485	35.959	50.3503	59.7268	38.842	59.5878	59.3538	53.8287	81.4191	39.194	86.9249	58.0181	19.9879	57.0636	40.7505	96.6743	45.0468
RP23-93C9.1	ENSMUSG00000103844	0	0	0	0	0	0	0	0	0	0	0	0	0	0.98923	0	0	1.30647	0	0	0	0	0	0	0
Zbtb41	ENSMUSG00000033964	1264.85	1171.52	1244.11	901.003	963.213	1076.58	1473.33	1097.43	1176.07	876.789	1254.26	1018.13	1049.88	1326.56	1099.9	1069.6	1357.42	987.89	1587.14	1675.65	1447.76	1063.59	1197.58	1220.1
Aspm	ENSMUSG00000033952	22.7585	51.5232	37.8044	6.48204	20.726	19.1487	16.091	12.0596	17.9795	18.2303	24.5033	49.4353	15.1334	25.72	22.4286	33.4599	43.1134	48.1611	39.3343	47.7489	18.4076	20.3753	28.6077	25.878
F13b	ENSMUSG00000026368	0	0	0	0	0	0	0	3.01491	0	0	0	1.17703	0	0	0	2.23066	0	0	0	2.22088	0.920381	3.05629	0	0
Cfhr1	ENSMUSG00000057037	1.75065	0	0	0	0	0	0	0	0	0	0	0	0	0	0	0	0	0	0	0	0	0	1.97294	0
Gm4788	ENSMUSG00000070594	0	0	0	0.926005	0	1.06382	0	0	0	0	0	0	0	0	0	0	0	0	0	0	0	0	0	0
Cfhr2	ENSMUSG00000033898	1.75065	0	1.71838	0	0	0	0	0	0	1.73622	0	1.17703	0.945839	0	0	0	1.30647	0	1.96671	0	0	0	0	2.87533
Gm16332	ENSMUSG00000089991	3.5013	3.37857	0.859191	1.85201	0	2.12763	2.01138	0	1.05762	0	5.3601	0	0.945839	0.98923	0	2.23066	0	2.34932	5.90014	0	0.920381	2.03753	1.97294	2.87533
RP23-13N24.1	ENSMUSG00000104496	5.25195	2.53393	0.859191	0.926005	2.18168	3.19145	0	3.01491	5.28809	6.07676	5.3601	8.23921	7.56671	2.96769	3.58858	6.69198	7.8388	5.8733	3.93343	3.33132	5.52229	7.13134	6.90531	0.958443
Gm5834	ENSMUSG00000085867	0	0	0	2.77802	0	0	0	0	3.17286	0	0	0	0	0.98923	0.897145	0	0	1.17466	0	0	0	1.01876	0	1.91689
Cfh	ENSMUSG00000026365	954.105	778.76	1102.34	1324.19	1420.28	1452.11	1453.22	1431.08	1573.74	762.199	1603.44	1550.15	1279.72	1662.9	1071.19	1622.81	1669.66	1885.33	2089.63	1203.72	1565.57	923	1116.69	1275.69
Kcnt2	ENSMUSG00000052726	889.331	804.099	933.082	777.845	745.045	1054.24	1181.68	1354.7	1081.94	679.728	510.741	1607.82	1160.54	1196.97	1483.88	1810.18	465.102	478.087	563.464	979.407	936.028	1172.6	934.189	1105.08
RP24-351P4.1	ENSMUSG00000102698	0.875326	3.37857	0	0.926005	2.18168	3.19145	1.00569	2.00994	1.05762	3.47243	3.06292	8.23921	1.89168	4.94615	8.97145	2.23066	0	3.52398	1.96671	3.33132	5.52229	2.03753	0.986472	6.7091
RP24-359F24.1	ENSMUSG00000102368	0.875326	0	4.29596	0	0	0	0	2.00994	1.05762	0	1.53146	0	0	0	0.897145	2.23066	1.30647	0	0	0	0	0	4.93236	0.958443
RP24-338A22.1	ENSMUSG00000102500	0	0	0.859191	0	1.09084	0	0	0	0	0	0	0	0	0	0	0	0	0	0.983357	0	0.920381	0	0	0
RP23-310C14.2	ENSMUSG00000102740	0	0	0	0.926005	0	0	1.00569	0	0	0	0	0	0	0.98923	0	0	0	0	0	0	0	0	0	0
Gm5835	ENSMUSG00000101795	5.25195	5.9125	4.29596	5.55603	4.36336	5.31908	6.03413	6.02982	4.23047	6.07676	2.29719	8.23921	7.56671	2.96769	3.58858	7.80731	13.0647	3.52398	4.91679	6.66264	3.68152	5.09382	2.95942	2.87533
Cdc73	ENSMUSG00000026361	1762.03	1792.33	1809.46	2198.34	2165.32	2335.08	2529.3	2230.03	2072.93	2074.78	1830.86	2191.63	1918.16	2098.16	2161.22	2383.46	2147.83	1611.63	2091.6	2290.84	2037.72	2121.07	2189.97	1930.3
B3galt2	ENSMUSG00000033849	1895.08	1234.87	1995.9	1066.76	1631.9	1929.76	2200.44	2081.29	3250.06	1516.58	1470.96	2569.46	2073.28	3252.59	1521.56	2420.27	1356.11	1315.62	1206.58	1696.75	2726.17	1595.38	1355.41	2519.75
Gm6397	ENSMUSG00000089640	0.875326	2.53393	0.859191	2.77802	2.18168	2.12763	1.00569	0	5.28809	0	4.59437	0	6.62087	1.97846	2.69143	2.23066	2.61293	4.69864	0	7.77307	0.920381	1.01876	2.95942	4.79221
Glrx2	ENSMUSG00000018196	2180.44	2259.42	2312.08	2156.67	2111.87	2038.27	2089.82	2199.88	2282.34	2337.81	2053.68	2786.03	2134.76	2195.1	2188.14	2559.68	2019.8	1821.9	1995.23	2270.85	2382.87	2295.27	2265.93	2737.31
Trove2	ENSMUSG00000018199	3792.79	3223.15	3616.34	3009.52	3126.35	3066.98	4379.77	3516.39	3523.99	2524.46	3767.39	3320.4	3610.27	3582.99	3199.22	3490.98	4769.91	3345.43	4329.72	4659.4	3983.41	3394.52	3369.79	3748.47
Uchl5	ENSMUSG00000018189	1533.57	1360.72	1417.67	1665.88	1748.62	1611.68	1731.79	1652.17	1858.24	934.084	1497.77	1966.82	1682.65	1830.08	1213.84	1720.96	1788.55	1489.47	1501.59	1752.27	1572.01	1398.76	1653.33	1579.51
Gm29170	ENSMUSG00000100455	328.247	309.984	292.984	300.952	332.707	354.251	399.258	336.665	324.689	238.73	302.463	261.301	278.077	335.349	276.321	257.641	309.632	260.775	274.357	318.696	280.716	308.685	197.294	261.655
Rgs2	ENSMUSG00000026360	5145.16	5431.05	4502.16	10049.9	4455	4645.69	7209.77	4759.54	3794.74	1504.43	11323.6	4283.21	3491.09	4188.4	2067.92	3985.08	9889.95	5099.2	4620.8	8416.02	2961.79	2169.97	4742.96	2594.5
Rgs13	ENSMUSG00000051079	19.2572	27.8732	15.4654	75.9324	35.9978	27.6592	21.1194	17.0845	39.1319	19.9665	43.6465	44.7271	12.2959	24.7308	18.84	57.9972	22.2099	25.8425	4.91679	27.761	23.0095	11.2064	14.7971	28.7533
Rbm6-ps2	ENSMUSG00000100389	0	0	0	0	0	0	0	0	0	0	1.53146	0	0	0	0	0	1.30647	0	0	5.5522	0	0	0	0
Rgs1	ENSMUSG00000026358	7.87793	12.6696	19.7614	12.0381	10.9084	23.404	10.0569	31.1541	14.8067	10.4173	14.5488	68.2677	10.4042	14.8385	4.48572	59.1125	16.9841	12.9213	4.91679	33.3132	26.6911	1.01876	30.5806	14.3766
Gm7266	ENSMUSG00000100441	0	0	0.859191	0.926005	0	0	0	0	2.11524	0	0	1.17703	0	0	0	0	0	0	0	0	0	0	0	0
Rgs21	ENSMUSG00000098509	0	0	0	0	0	0	0	2.00994	0	0	0	0	0	0	0	0	1.30647	0	0	0	0	0	0	0
Rgs18	ENSMUSG00000026357	3.5013	0	2.57757	0	0	3.19145	4.02275	5.02485	8.46095	1.73622	6.89156	4.70812	6.62087	13.8492	3.58858	8.92264	3.9194	2.34932	1.96671	2.22088	1.84076	1.01876	0.986472	6.7091
Gm29514	ENSMUSG00000099964	59.5221	69.2607	67.0169	70.3764	56.7237	63.829	108.614	93.4622	98.3585	22.5708	46.7095	90.6313	85.1255	101.891	98.6859	107.072	28.7423	31.7158	56.0514	43.3071	46.0191	71.3134	68.0666	64.2157
Gm5263	ENSMUSG00000090323	0.875326	0.844642	0	0	0	1.06382	0	1.00497	0	2.60432	0.765729	0	0	0	0.897145	0	0	1.17466	1.96671	0	0	0	0	0
RP23-285F13.2	ENSMUSG00000102403	13.1299	2.53393	1.71838	1.85201	4.36336	6.3829	2.01138	4.01988	4.23047	8.68108	4.59437	8.23921	5.67503	3.95692	4.48572	15.6146	6.53233	4.69864	6.8835	11.1044	9.20381	7.13134	3.94589	5.75066
Brinp3	ENSMUSG00000035131	663.497	584.492	528.403	889.891	697.048	695.736	831.704	720.564	893.688	476.591	666.184	983.997	1156.76	824.029	849.596	857.689	581.377	569.71	720.801	508.581	537.503	759.998	596.816	621.071
Gm15583	ENSMUSG00000080078	0	0	0	1.85201	0	1.06382	0	0	1.05762	0	0	8.23921	0	2.96769	0	4.46132	0	0	0.983357	2.22088	0.920381	1.01876	6.90531	0.958443
A230059L01Rik	ENSMUSG00000087627	5.25195	5.9125	8.59191	2.77802	8.72673	11.702	10.0569	13.0646	13.749	8.68108	6.12583	91.8083	10.4042	8.90307	9.86859	72.4965	9.14526	14.0959	10.8169	23.3192	9.20381	6.11258	42.4183	12.4598
Gm15584	ENSMUSG00000085822	0	0	0	0	0	2.12763	0	1.00497	2.11524	0	0.765729	7.06218	2.83752	0.98923	0	12.2686	0	2.34932	2.95007	2.22088	0	1.01876	1.97294	0.958443
RP23-311I21.1	ENSMUSG00000102134	0	0	0	0	3.27252	0	0	0	0	0	0	0	0	0	0	0	0	0	0	0	0	0	0	0
Gm17867	ENSMUSG00000100380	0	0	0	0	0	0	0	0	0	0	0	0	0	0.98923	0	0	0	0	0	3.33132	0	0	0	0
RP24-150D10.4	ENSMUSG00000102309	0	3.37857	0	1.85201	0	0	1.00569	0	0	0	0	1.17703	0.945839	4.94615	0	1.11533	0	0	1.96671	1.11044	0	0	0	0
Gm29398	ENSMUSG00000101011	0	0	0	0	1.09084	0	2.01138	0	0	0	0	0	0	0	0	0	3.9194	2.34932	0	0	0.920381	1.01876	0	0
Pla2g4a	ENSMUSG00000056220	114.668	148.657	177.853	91.6745	97.0849	99.9988	152.865	88.4374	147.009	69.4486	139.363	92.9854	138.092	171.137	72.6687	95.9184	147.631	153.881	239.939	142.136	133.455	100.858	145.011	156.226
Ptgs2os	ENSMUSG00000097028	13.1299	10.1357	14.6063	50.9303	55.6329	44.6803	37.2104	16.0795	23.2676	15.6259	132.471	11.7703	14.1876	25.72	38.5772	13.384	49.6457	48.1611	21.6339	29.9819	18.4076	33.6192	16.77	35.4624
Ptgs2	ENSMUSG00000032487	1012.75	832.817	1066.26	5155.07	2050.78	1253.18	1359.69	1691.37	1092.52	668.443	12520.4	742.706	1203.11	1160.37	1105.28	699.312	2861.16	1637.48	1344.25	5907.54	1368.61	825.198	1255.78	1375.37
Gm9687	ENSMUSG00000101199	0	0	0	0.926005	0	0	2.01138	0	0	0	3.06292	4.70812	0	3.95692	0	0	0	0	0	0	0	0	0	0
Ptgs2os2	ENSMUSG00000097754	4.37663	1.68928	3.43677	9.26005	14.1809	14.8934	3.01706	10.0497	14.8067	2.60432	3.06292	9.41624	11.3501	12.86	5.38287	3.34599	1.30647	11.7466	6.8835	2.22088	8.28343	1.01876	11.8377	7.66754
Gm15453	ENSMUSG00000099875	0	0.844642	0	0	5.45421	3.19145	5.02844	1.00497	3.17286	0	1.53146	2.35406	0	4.94615	0	1.11533	0	4.69864	4.91679	2.22088	1.84076	1.01876	2.95942	0
Gm4322	ENSMUSG00000100690	1.75065	0	0	0	0	0	0	0	1.05762	0.868108	0	1.17703	3.78335	1.97846	0.897145	0	1.30647	1.17466	0	0	0.920381	0	0	0
Pdc	ENSMUSG00000006007	1.75065	0	0	0	0	0	0	0	0	0	0	0	0	0	1.79429	0	0	1.17466	0	1.11044	0	0	1.97294	0
2310030A07Rik	ENSMUSG00000099447	0	0	0	0	0	1.06382	0	0	2.11524	0	0	0	0	0	0	0	0	0	0	2.22088	0	2.03753	0	0
RP23-53N22.4	ENSMUSG00000102990	0	0	0	0.926005	0	0	0	0	0	0	0	3.53109	0	0	0	4.46132	0	0	0	1.11044	1.84076	1.01876	4.93236	0
BC003331	ENSMUSG00000006010	3033	2712.99	2804.4	2020.54	2003.88	1943.59	2424.71	2435.04	2992	1790.04	2823.24	2873.13	2147.05	2945.93	1680.35	2712.48	3711.67	2637.11	2952.04	3626.69	3291.28	1755.33	3073.85	3067.02
Tpr	ENSMUSG00000006005	3093.4	3142.91	3283.83	3349.36	3372.88	3346.77	2763.63	3637.99	2933.83	3683.38	3018.5	3657.03	3387.05	3036.94	3864	4241.6	3245.26	3172.76	3459.45	2858.27	3488.24	3493.34	3918.27	3344.97
Prg4	ENSMUSG00000006014	38.5143	27.8732	35.2268	130.567	233.44	349.996	86.4891	287.422	217.869	63.3719	80.4015	235.406	185.384	183.008	610.058	165.069	28.7423	144.483	130.787	37.7549	155.544	257.747	99.6337	100.636
Hmcn1	ENSMUSG00000066842	52.5195	53.2125	69.5945	27.7802	20.726	24.4678	37.2104	41.2038	34.9014	85.0746	26.0348	55.3204	50.1294	30.6661	115.732	63.5738	11.7582	25.8425	34.4175	27.761	37.7356	56.032	72.999	58.465
Gm20631	ENSMUSG00000093650	0	0	0.859191	0	0	0	0	0	0	0.868108	0	0	0	0	0	0	0	0	0.983357	0	0	0	5.91883	0
RP24-245K18.2	ENSMUSG00000102628	22.7585	17.7375	32.6493	10.1861	11.9993	19.1487	13.0739	15.0746	17.9795	13.0216	14.5488	8.23921	3.78335	16.8169	21.5315	5.57665	9.14526	11.7466	3.93343	6.66264	13.8057	9.16887	3.94589	8.62598
Gm19087	ENSMUSG00000100595	0	0	0	0	0	0	0	0	2.11524	0	0.765729	0	0	0	0	0	0	0	0	0	0	0	1.97294	0
Gm8941	ENSMUSG00000097426	0	0	0	0	0	0	1.00569	0	0	0	0	0	0	0	0	0	2.61293	0	0	0	0.920381	0	0.986472	0
C730036E19Rik	ENSMUSG00000102095	1.75065	0.844642	0	0	1.09084	1.06382	0	0	0	0	0	0	0	0	0	0	0	0	0.983357	2.22088	0	0	0	3.83377
Gm10138	ENSMUSG00000100954	26.2598	25.3393	29.2125	26.8542	52.3604	27.6592	24.1365	41.2038	32.7862	40.8011	14.5488	20.0095	48.2378	36.6015	29.6058	34.5752	32.6616	22.3186	28.5174	23.3192	8.28343	56.032	31.5671	22.0442
Ivns1abp	ENSMUSG00000023150	9788.77	11102.8	8892.63	5573.63	6346.51	6760.56	10807.1	7806.61	8661.9	3871.76	6099.03	8487.56	6990.69	9041.57	6752.81	8372.79	8872.21	5902.67	8025.18	12480.2	6588.09	6312.26	6373.6	5630.85
Swt1	ENSMUSG00000052748	742.276	799.876	736.327	437.075	481.061	406.378	699.959	680.365	623.995	337.694	506.147	553.204	649.791	623.215	507.784	486.284	764.283	535.645	812.253	1551.28	711.455	449.275	843.434	781.131
Trmt1l	ENSMUSG00000053286	905.087	964.581	802.485	681.54	836.675	746.799	688.896	650.216	793.214	773.484	722.082	907.49	754.779	769.621	999.419	790.769	738.153	763.53	827.987	704.018	832.945	743.697	989.432	797.424
NA	ENSMUSG00000106406	0	0.844642	0.859191	0	1.09084	3.19145	1.00569	0	0	1.73622	3.06292	1.17703	1.89168	0	1.79429	3.34599	1.30647	0	0.983357	4.44176	0.920381	3.05629	0	0
RP24-167M10.4	ENSMUSG00000103928	123.421	136.832	123.724	37.9662	49.0879	41.4889	41.2332	56.2783	60.2843	118.931	72.7442	38.842	57.6962	43.5261	108.554	49.0745	71.8556	71.6543	89.4855	71.0681	136.216	60.107	102.593	124.598
Rnf2	ENSMUSG00000026484	1515.19	1424.91	1454.61	1281.59	1196.65	1419.13	1431.09	1547.65	1545.18	1066.04	1805.59	1380.66	1289.18	1610.47	990.448	1474.47	1759.81	1287.43	1788.73	2280.84	1437.64	1315.22	1497.46	1545.97
RP24-395F2.1	ENSMUSG00000103238	3.5013	2.53393	0.859191	2.77802	5.45421	2.12763	7.03981	6.02982	3.17286	1.73622	0.765729	10.5933	2.83752	7.91384	5.38287	3.34599	0	1.17466	5.90014	1.11044	5.52229	12.2252	17.7565	0
Gm29072	ENSMUSG00000100981	0	0	0	0	0	0	0	0	0	0	0	0	0	0	1.79429	0	0	0	0	0	0	1.01876	1.97294	0
Gm19503	ENSMUSG00000100551	0	0.844642	1.71838	0	0	0	0	2.00994	0	0	0	1.17703	0	1.97846	0	0	1.30647	0	0	0	0	1.01876	4.93236	0
Gm28181	ENSMUSG00000100357	0	0	0	0	0	0	0	0	0	0	0	0	0	0	0	5.57665	0	0	0	0	0	0	0	0
Fam129a	ENSMUSG00000026483	60.3975	38.8535	81.6232	70.3764	92.7215	142.551	55.3128	87.4324	72.9757	111.118	71.2128	82.3921	75.6671	78.1492	118.423	69.1505	54.8716	81.0516	67.8517	78.8412	69.0286	100.858	61.1613	83.3845
2810414N06Rik	ENSMUSG00000100594	91.0339	81.0857	73.8905	40.7442	50.1787	44.6803	66.3754	32.1591	66.63	58.1632	65.8527	62.3826	51.0753	61.3323	38.5772	80.3038	103.211	72.829	67.8517	81.0621	77.312	34.638	69.0531	84.343
Edem3	ENSMUSG00000043019	2095.53	1926.63	2147.12	2097.4	1920.97	2212.74	2360.35	1842.11	1918.52	1726.67	2245.12	1564.27	2073.28	1937.9	2200.7	1651.8	1975.38	2103.82	2516.41	2138.71	2172.1	1888.79	1850.62	2319.43
1700025G04Rik	ENSMUSG00000032666	2029	1827.81	2127.36	2497.44	2355.13	2751.03	2601.71	2861.15	2474.83	2547.9	2096.57	2700.11	2632.27	2457.25	2962.37	2909.9	1693.18	1867.71	2096.52	2046.54	2356.18	2401.23	2361.61	2415.28
Gm25279	ENSMUSG00000084557	0	0	0.859191	0.926005	0	0	0	1.00497	0	5.20865	0	0	0.945839	0	0.897145	0	0	1.17466	2.95007	0	1.84076	0	0	0
Gm28610	ENSMUSG00000100685	0	0	0	0	0	0	0	0	0	0	1.53146	1.17703	0	0	0	0	0	0	0	0	0	0	0	0
Tsen15	ENSMUSG00000014980	897.209	760.178	736.327	701.912	687.23	746.799	941.324	737.648	725.526	510.447	762.666	795.672	755.725	683.558	591.218	708.235	791.718	836.358	826.02	780.639	801.652	636.727	819.759	765.796
Colgalt2	ENSMUSG00000032649	152.307	133.453	135.752	402.812	394.885	477.654	294.666	209.034	193.544	147.578	204.45	228.344	172.143	191.911	226.08	234.219	145.018	194.994	154.387	153.241	141.739	240.428	168.687	158.143
Gm15618	ENSMUSG00000080878	0	0	0	0	0	3.19145	0	0	0	0	0	1.17703	0	0	0	0	0	0	0	1.11044	0	0	0.986472	0
Rgl1	ENSMUSG00000026482	1999.24	2406.39	2319.82	4252.22	4516.08	4121.23	2926.55	2983.76	2519.25	3915.17	1941.89	2026.85	3238.55	2651.14	4628.37	2323.23	1927.04	2067.4	1781.84	1694.53	2124.24	3883.53	1664.18	2395.15
Gm15479	ENSMUSG00000086145	0	0	0	0	0	0	0	0	0	0	0	18.8325	0	0	0.897145	4.46132	0	1.17466	0.983357	4.44176	3.68152	0	3.94589	0.958443
Gm7278	ENSMUSG00000080950	14.8805	6.75714	5.15515	19.4461	18.5443	24.4678	21.1194	19.0944	5.28809	8.68108	10.7202	11.7703	2.83752	1.97846	8.97145	4.46132	19.597	15.2706	9.83357	18.8775	21.1688	15.2815	20.7159	6.7091
Gm28792	ENSMUSG00000099868	0	0.844642	0	0.926005	0	1.06382	0	0	1.05762	1.73622	0.765729	2.35406	0	0	3.58858	2.23066	0	0	2.95007	1.11044	2.76114	0	4.93236	0
Apobec4	ENSMUSG00000055547	4.37663	1.68928	0.859191	1.85201	3.27252	0	1.00569	0	1.05762	1.73622	2.29719	1.17703	0	2.96769	0	0	0	3.52398	4.91679	6.66264	3.68152	4.07505	1.97294	0
Arpc5	ENSMUSG00000008475	6437.14	6230.93	6329.66	6145.9	6155.62	5535.04	5837.01	4679.14	4905.24	4577.53	7270.59	3677.04	4049.14	4954.07	3481.82	3614.79	8544.29	5963.75	6509.83	8962.35	6490.53	3587.07	5071.45	6889.29
Ncf2	ENSMUSG00000026480	138.301	153.725	174.416	149.087	137.446	149.998	138.785	275.362	151.239	165.809	152.38	134.181	126.742	142.449	155.206	138.301	154.163	182.072	203.555	378.66	175.793	170.133	166.714	143.766
Smg7	ENSMUSG00000042772	2130.54	2699.48	2528.6	2507.62	2712.92	2287.21	1644.3	3036.02	2063.41	3610.46	2049.86	1779.67	2474.31	2041.77	4290.15	2006.48	1718	2285.89	2327.61	2231.98	2254.93	3043.05	1818.07	2739.23
Gm28791	ENSMUSG00000100394	22.7585	14.3589	10.3103	1.85201	3.27252	1.06382	5.02844	8.03976	10.5762	11.2854	3.82864	11.7703	7.56671	7.91384	1.79429	11.1533	5.22586	1.17466	11.8003	8.88351	2.76114	10.1876	6.90531	2.87533
RP23-258M15.3	ENSMUSG00000103840	0	0	0	1.85201	3.27252	0	1.00569	1.00497	0	0	3.82864	0	0.945839	0	0	0	1.30647	0	1.96671	0	0	0	0	0
Gm8976	ENSMUSG00000100702	0.875326	0	0	0	0	0	0	0	0	0	0.765729	0	0	0	0	0	0	0	0	0	0.920381	0	0	0
Nmnat2	ENSMUSG00000042751	2687.25	2807.59	2764.02	5505.1	4778.98	4760.58	3917.15	4270.12	3838.1	4114.83	2724.46	3692.34	4133.31	3819.42	5489.63	3632.63	2433.95	3250.29	2947.12	2033.21	2756.54	4284.92	2707.87	2804.4
Gm28960	ENSMUSG00000099969	0.875326	1.68928	3.43677	1.85201	0	0	1.00569	1.00497	2.11524	3.47243	4.59437	10.5933	0.945839	1.97846	0	11.1533	6.53233	0	0	3.33132	1.84076	4.07505	12.8241	1.91689
Lamc2	ENSMUSG00000026479	37.639	41.3875	47.2555	691.726	545.421	577.653	382.161	541.679	335.265	106.777	117.157	433.147	319.693	303.694	654.018	439.44	146.324	109.243	41.301	104.381	23.9299	567.451	51.2966	36.4208
Lamc1	ENSMUSG00000026478	460.421	678.248	597.138	527.823	778.861	795.735	371.099	724.584	404.01	1089.48	477.815	454.334	488.999	471.863	1083.75	429.402	418.069	572.06	491.679	688.472	538.423	828.255	506.06	621.071
RP24-571N3.1	ENSMUSG00000103818	0.875326	4.22321	5.15515	3.70402	2.18168	1.06382	5.02844	3.01491	8.46095	5.20865	3.06292	7.06218	1.89168	0	0	5.57665	0	4.69864	3.93343	7.77307	12.8853	0	1.97294	0
Gm8818	ENSMUSG00000079138	0	0	0.859191	1.85201	5.45421	2.12763	4.02275	2.00994	0	0	3.06292	1.17703	0	0	0	3.34599	2.61293	0	1.96671	6.66264	3.68152	1.01876	8.87825	0.958443
E330020D12Rik	ENSMUSG00000073538	14.8805	35.475	15.4654	6.48204	14.1809	7.44672	17.0967	11.0547	16.9219	12.1535	19.1432	7.06218	9.45839	16.8169	26.9143	7.80731	22.2099	18.7946	31.4674	11.1044	29.4522	7.13134	7.89178	6.7091
Shcbp1l	ENSMUSG00000042708	83.1559	128.386	73.0313	64.8204	65.4505	67.0205	47.2673	56.2783	56.0538	101.569	60.4926	75.3299	49.1836	67.2677	79.8459	102.61	90.1461	65.781	59.0014	79.9516	104.923	102.895	114.431	92.0105
Gm25588	ENSMUSG00000064435	0.875326	0.844642	0	0	2.18168	2.12763	9.05119	1.00497	4.23047	4.34054	2.29719	3.53109	0	0	2.69143	3.34599	0	1.17466	0.983357	5.5522	0.920381	5.09382	4.93236	0
RP23-1K14.2	ENSMUSG00000103543	11.3792	14.3589	8.59191	4.63003	3.27252	5.31908	6.03413	10.0497	1.05762	20.8346	5.3601	3.53109	2.83752	5.93538	12.56	15.6146	24.8229	12.9213	9.83357	8.88351	14.7261	8.15011	32.5536	18.2104
Dhx9	ENSMUSG00000042699	3684.25	4113.41	4243.55	4248.51	3504.87	4320.16	3855.81	4179.67	3441.49	4142.61	4301.1	4237.31	4273.3	3564.2	4659.77	4626.39	3618.91	4161.82	4333.66	4061.99	4372.73	3928.35	4784.39	4557.4
Npl	ENSMUSG00000042684	215.33	249.169	181.289	203.721	198.533	142.551	205.16	161.8	214.697	81.6021	208.278	168.315	211.868	272.038	115.732	176.222	287.423	163.278	166.187	210.983	128.853	88.6324	139.093	130.348
Gm6652	ENSMUSG00000099858	1.75065	0	6.01434	1.85201	1.09084	8.51054	2.01138	3.01491	6.34571	0.868108	0	5.88515	3.78335	1.97846	5.38287	3.34599	1.30647	0	7.86686	3.33132	0.920381	7.13134	5.91883	4.79221
Rgs8	ENSMUSG00000042671	3277.22	3669.13	3184.16	4414.27	3413.24	2459.54	2972.81	2315.45	2322.53	3337.01	2808.69	1796.15	2613.35	2439.44	2765	1940.68	3206.07	3245.59	3015.96	2670.61	2337.77	2778.17	1865.42	2411.44
Gm29529	ENSMUSG00000100945	2.62598	5.06785	2.57757	0.926005	0	0	0	1.00497	0	2.60432	0	0	0.945839	0	0	1.11533	1.30647	0	0	0	0	1.01876	0	0.958443
RP23-184B11.5	ENSMUSG00000102404	1.75065	0.844642	0	0	2.18168	0	2.01138	3.01491	0	4.34054	1.53146	0	0	2.96769	0.897145	4.46132	0	0	2.95007	3.33132	0	2.03753	3.94589	0.958443
C230024C17Rik	ENSMUSG00000100334	1.75065	0	0.859191	5.55603	6.54505	3.19145	2.01138	19.0944	2.11524	14.7578	0	15.3014	2.83752	3.95692	5.38287	13.384	2.61293	5.8733	4.91679	9.99395	4.60191	12.2252	47.3507	0.958443
Rgs16	ENSMUSG00000026475	309.865	280.421	299.858	817.663	373.068	274.465	376.127	499.47	384.973	370.682	268.771	240.114	394.415	363.048	437.807	272.141	173.76	634.317	661.8	274.278	281.637	530.776	364.008	230.985
Gm28513	ENSMUSG00000099568	1.75065	0	0	0	1.09084	0	0	0	0	0	0.765729	0	0	0	0	2.23066	0	0	0.983357	1.11044	0	0	0.986472	1.91689
Rnasel	ENSMUSG00000066800	189.07	165.55	197.614	300.952	339.252	414.889	388.195	244.208	359.59	236.993	180.712	303.674	328.206	352.166	390.258	329.023	216.873	192.644	114.069	152.13	242.981	373.886	228.862	266.447
Gm28512	ENSMUSG00000100183	5.25195	7.60178	6.87353	2.77802	14.1809	14.8934	12.0683	5.02485	2.11524	6.94486	3.82864	16.4784	11.3501	3.95692	20.6343	6.69198	1.30647	1.17466	10.8169	6.66264	9.20381	8.15011	0.986472	15.3351
Rgsl1	ENSMUSG00000042641	47.2676	40.5428	49.8331	84.2665	71.9955	120.211	54.3071	61.3032	65.5724	78.1297	45.178	50.6123	64.317	72.2138	110.349	60.2279	45.7263	52.8597	37.3676	41.0862	44.1783	95.7638	35.513	62.2988
Teddm2	ENSMUSG00000045968	54.2702	56.591	48.9739	113.899	94.9032	108.509	95.5403	72.3579	81.4366	62.5038	53.601	64.7367	106.88	67.2677	129.189	69.1505	67.9362	50.5104	42.2844	57.7428	33.1337	114.102	49.3236	43.1299
Teddm1b	ENSMUSG00000043282	1.75065	2.53393	1.71838	2.77802	2.18168	0	2.01138	1.00497	1.05762	2.60432	5.3601	2.35406	2.83752	0	4.48572	0	1.30647	1.17466	3.93343	6.66264	1.84076	1.01876	0	0
RP23-218F13.4	ENSMUSG00000102459	5.25195	5.06785	5.15515	4.63003	3.27252	0	10.0569	8.03976	4.23047	3.47243	4.59437	15.3014	5.67503	0.98923	5.38287	2.23066	3.9194	9.39729	1.96671	7.77307	5.52229	16.3002	3.94589	2.87533
Teddm1a	ENSMUSG00000047053	4.37663	0.844642	2.57757	0	1.09084	0	0	4.01988	2.11524	1.73622	0	0	0.945839	3.95692	0	0	0	0	0	1.11044	0	3.05629	0.986472	0.958443
Glul	ENSMUSG00000026473	63251.9	65912.5	64832.9	50282.1	56825.2	59147.2	65784	56217	62858.5	46861.3	52881.2	61182	66863.2	62096	55675	60675.1	56556.9	63268.4	57207.8	55794	64369.6	55505.3	52509.9	64387.2
Gm29290	ENSMUSG00000100014	0	0	1.71838	0	2.18168	0	1.00569	2.00994	0	0	0	4.70812	0	0	0.897145	10.038	0	1.17466	1.96671	0	1.84076	0	8.87825	0
Gm29291	ENSMUSG00000101903	8.75326	2.53393	2.57757	3.70402	4.36336	7.44672	1.00569	4.01988	10.5762	1.73622	3.06292	9.41624	5.67503	7.91384	1.79429	0	6.53233	4.69864	6.8835	1.11044	2.76114	1.01876	1.97294	3.83377
Gm28286	ENSMUSG00000100502	2.62598	6.75714	4.29596	4.63003	8.72673	0	1.00569	2.00994	7.40333	10.4173	10.7202	1.17703	4.72919	4.94615	9.86859	2.23066	2.61293	12.9213	1.96671	8.88351	10.1242	7.13134	9.86472	0.958443
A830008E24Rik	ENSMUSG00000100627	22.7585	21.1161	29.2125	10.1861	19.6351	20.2125	25.1422	20.0994	12.6914	18.2303	18.3775	22.3636	9.45839	40.5584	16.1486	10.038	30.0487	17.6199	28.5174	27.761	40.4968	16.3002	20.7159	20.1273
Zfp648	ENSMUSG00000066797	4.37663	2.53393	3.43677	13.8901	32.7252	30.8507	20.1138	17.0845	13.749	13.8897	16.0803	15.3014	14.1876	9.8923	25.12	15.6146	7.8388	3.52398	3.93343	4.44176	4.60191	20.3753	8.87825	6.7091
4930452N14Rik	ENSMUSG00000099933	0	1.68928	0	0	2.18168	1.06382	1.00569	1.00497	3.17286	1.73622	0.765729	2.35406	0	2.96769	0.897145	0	2.61293	2.34932	0	4.44176	0.920381	3.05629	0	0
4930532M18Rik	ENSMUSG00000100221	0	0	0	0.926005	1.09084	1.06382	1.00569	4.01988	0	0	0.765729	8.23921	0.945839	0	0	2.23066	2.61293	0	0	3.33132	0	0	3.94589	0.958443
n-R5s220	ENSMUSG00000064860	0	0	0	0	0	0	0	7.03479	0	0	0	1.17703	0	0	0	4.46132	0	0	0	5.5522	0	0	7.89178	0
Gm18727	ENSMUSG00000100031	0	0	0	0	0	0	0	2.00994	0	0	0	1.17703	0	0	0	0	0	0	0	5.5522	0	0	0	0
Cacna1e	ENSMUSG00000004110	6171.04	8115.32	7520.5	6112.56	6450.14	6648.86	4208.8	4993.7	4928.5	9548.32	5143.4	5537.93	5214.41	5176.64	11409.9	5911.25	4327.02	5428.11	5171.48	4008.69	5907.93	7789.47	4170.8	8737.16
Gm29282	ENSMUSG00000101880	0.875326	0	1.71838	1.85201	3.27252	4.25527	3.01706	2.00994	0	0	6.12583	1.17703	0	0.98923	2.69143	1.11533	1.30647	3.52398	2.95007	0	0.920381	3.05629	0	0
Gm29441	ENSMUSG00000101433	0	0	0	0	0	0	2.01138	1.00497	0	0	0	0	0.945839	0	0	0	5.22586	0	0	0	0	0	0	0
Gm9530	ENSMUSG00000096950	8.75326	3.37857	2.57757	2.77802	3.27252	2.12763	2.01138	1.00497	1.05762	7.81297	3.06292	2.35406	0.945839	0.98923	4.48572	3.34599	2.61293	2.34932	4.91679	1.11044	2.76114	4.07505	3.94589	8.62598
Ier5	ENSMUSG00000056708	1107.29	1333.69	1073.13	5375.46	5413.84	5285.04	7318.39	4173.64	3036.42	1009.61	4388.39	1538.38	3560.14	3042.87	3767.11	1387.47	3081.95	2155.5	1727.76	2834.95	791.528	4769.85	503.101	848.222
Mr1	ENSMUSG00000026471	212.704	186.666	273.223	169.459	139.628	141.488	149.847	171.85	218.927	247.411	317.777	194.21	182.547	242.361	126.497	200.76	363.198	352.398	408.093	270.947	283.477	91.6887	348.225	355.582
Stx6	ENSMUSG00000026470	2162.05	2365	2266.55	3184.53	3486.33	3252.09	3240.33	2530.52	2284.46	2265.76	2962.6	1883.25	2460.13	2328.65	2638.5	1980.83	2777.55	2552.54	2429.88	2045.43	1972.38	2814.84	1818.07	1909.22
RP24-290D14.2	ENSMUSG00000104181	1.75065	4.22321	5.15515	0.926005	5.45421	1.06382	2.01138	6.02982	5.28809	13.0216	9.95447	2.35406	1.89168	0	9.86859	11.1533	5.22586	8.22263	3.93343	7.77307	9.20381	8.15011	0.986472	5.75066
BC034090	ENSMUSG00000033722	135.675	181.598	188.163	499.117	354.523	252.125	264.496	218.079	186.141	250.015	368.316	162.43	212.814	227.523	226.978	215.259	246.922	214.963	198.638	166.566	170.271	222.09	201.24	196.481
RP23-320I7.3	ENSMUSG00000103670	0	0.844642	0.859191	0.926005	1.09084	2.12763	0	3.01491	0	0.868108	0.765729	0	0	0	1.79429	3.34599	0	0	0	1.11044	0	0	0.986472	1.91689
Xpr1	ENSMUSG00000026469	3531.94	3794.13	3934.24	4179.06	3988.12	3844.63	2988.9	3864.11	3152.76	4829.28	3884.54	3333.35	3527.98	3248.63	4427.41	3627.06	3748.25	4179.44	4408.39	2941.55	3847.19	3657.36	3970.55	4049.42
Gm22569	ENSMUSG00000093286	0	0	0	0	0	0	0	0	1.05762	0	0	1.17703	0	0	0	1.11533	0	0	0	0	0	0	0	0
Gm5532	ENSMUSG00000073535	14.8805	8.44642	7.73272	45.3743	58.9054	37.2336	13.0739	16.0795	15.8643	13.8897	45.9437	12.9473	7.56671	17.8061	8.97145	8.92264	57.4845	32.8905	7.86686	5.5522	8.28343	18.3377	15.7836	3.83377
Acbd6	ENSMUSG00000033701	1130.05	1164.76	1060.24	1685.33	1858.79	1710.62	1338.57	1543.63	1464.8	1381.16	1236.65	1705.52	1575.77	1446.25	1406.72	1737.69	1352.19	1211.08	1067.93	1051.59	1063.04	1712.54	1431.37	919.147
Lhx4	ENSMUSG00000026468	0	0	0	0.926005	2.18168	1.06382	0	3.01491	2.11524	0.868108	3.06292	20.0095	0	0	0	20.076	2.61293	1.17466	0	2.22088	6.44267	2.03753	33.5401	0.958443
RP24-429M15.1	ENSMUSG00000103180	0	0	0	1.85201	0	0	0	0	0	0	0	0	0	0	0	0	0	0	0	0	0	0	0	0
Qsox1	ENSMUSG00000033684	456.045	430.768	413.271	632.462	759.225	637.226	560.168	562.783	594.382	802.132	542.902	641.481	658.304	575.732	669.27	572.165	491.231	611.998	443.494	369.776	524.617	732.491	551.438	478.263
RP24-429M15.2	ENSMUSG00000102299	0	0	0.859191	0	0	1.06382	1.00569	0	0	0	0	0	0	0	0	1.11533	0	4.69864	0	0	0.920381	0	0.986472	0
RP24-429M15.3	ENSMUSG00000102558	0	0.844642	1.71838	0	0	1.06382	0	0	0	0	0	1.17703	0	0	0	7.80731	1.30647	2.34932	0.983357	1.11044	0	0	2.95942	0
Cep350	ENSMUSG00000033671	1193.94	1396.19	1600.67	1246.4	1319.92	1205.3	1072.06	1124.56	964.548	1875.98	1111.84	1218.23	1214.46	999.123	1910.92	1316.09	931.51	1281.55	1480.94	981.628	1537.96	1437.48	1676.02	1625.52
RP24-429M15.5	ENSMUSG00000103717	0.875326	0.844642	1.71838	0	3.27252	0	0	2.00994	0	0.868108	0.765729	1.17703	1.89168	3.95692	1.79429	2.23066	0	0	1.96671	1.11044	1.84076	4.07505	3.94589	0.958443
RP24-429M15.4	ENSMUSG00000103771	0	1.68928	3.43677	0	0	1.06382	0	0	0	0.868108	0	5.88515	0	0.98923	0.897145	0	0	1.17466	3.93343	0	1.84076	0	2.95942	0.958443
RP24-310B3.2	ENSMUSG00000102837	0.875326	4.22321	0	0.926005	2.18168	0	2.01138	0	1.05762	1.73622	2.29719	8.23921	0.945839	0	0	3.34599	2.61293	4.69864	0	2.22088	0	5.09382	7.89178	0
Gm23744	ENSMUSG00000077419	5.25195	0	0	0	0	0	0	0	0	0	0	0	0	0	0	0	1.30647	0	0	0	0	0	0	0
RP24-310B3.1	ENSMUSG00000102833	0	5.06785	0	3.70402	2.18168	0	3.01706	1.00497	2.11524	0	3.82864	0	1.89168	3.95692	5.38287	2.23066	1.30647	1.17466	0.983357	0	0	4.07505	2.95942	3.83377
Tor1aip1	ENSMUSG00000026466	870.949	925.728	898.714	899.151	906.489	865.947	853.829	930.603	788.984	922.799	771.855	730.936	961.918	899.21	985.962	807.499	816.541	911.537	898.789	841.713	890.009	822.142	992.391	826.178
RP24-321N12.1	ENSMUSG00000102964	4.37663	5.9125	15.4654	5.55603	11.9993	9.57435	6.03413	6.02982	8.46095	15.6259	8.42302	11.7703	3.78335	6.92461	5.38287	6.69198	14.3711	4.69864	7.86686	27.761	12.8853	10.1876	10.8512	7.66754
Tor1aip2	ENSMUSG00000050565	2346.75	2252.66	2342.16	1775.15	1758.44	1820.19	2412.64	1880.3	2023.22	1495.75	2348.49	1763.19	1831.14	2032.87	1657.03	1850.33	2716.14	2171.95	2503.63	3113.67	2227.32	1621.87	2159.39	2150.75
Fam163a	ENSMUSG00000015484	205.701	195.112	218.235	154.643	117.811	119.147	152.865	219.084	211.524	247.411	130.174	185.971	198.626	198.835	237.743	197.414	159.389	216.138	289.107	215.425	263.229	149.758	206.173	190.73
Tdrd5	ENSMUSG00000060985	39.3896	38.8535	62.721	23.1501	23.9985	39.3612	23.1308	40.1988	26.4405	64.24	45.9437	37.665	23.646	27.6984	59.2115	32.3446	23.5164	72.829	65.8849	35.5341	47.8598	46.8631	48.3371	62.2988
CH36-500J15.3	ENSMUSG00000102372	0	0	0.859191	0	0	0	0	0	0	1.73622	0.765729	0	0	0	0	2.23066	0	0	0	0	0.920381	2.03753	0	0
CH36-500J15.2	ENSMUSG00000103705	0.875326	0	0	3.70402	0	0	0	1.00497	0	4.34054	0.765729	0	0	0	0	0	2.61293	2.34932	0.983357	0	0	3.05629	1.97294	0
Nphs2	ENSMUSG00000026602	0	1.68928	2.57757	14.8161	16.3626	12.7658	16.091	12.0596	20.0948	4.34054	3.06292	40.019	16.0793	39.5692	11.6629	18.9606	2.61293	7.04796	7.86686	4.44176	8.28343	27.5066	5.91883	10.5429
Axdnd1	ENSMUSG00000026601	1.75065	6.75714	14.6063	10.1861	10.9084	8.51054	4.02275	12.0596	12.6914	13.8897	21.4404	10.5933	4.72919	10.8815	7.17716	7.80731	15.6776	14.0959	9.83357	14.4357	22.0891	13.2439	26.6348	18.2104
Gm2000	ENSMUSG00000078193	21.0078	19.4268	15.4654	35.1882	19.6351	26.5954	18.1024	21.1044	43.3624	8.68108	39.8179	57.6745	19.8626	38.58	7.17716	28.9986	47.0328	23.4932	25.5673	29.9819	34.9745	9.16887	35.513	39.2962
Soat1	ENSMUSG00000026600	1109.04	1306.66	1345.49	1362.15	1302.46	1106.37	1210.85	1014.02	990.989	1155.45	1173.86	973.404	1072.58	985.273	1461.45	1051.76	833.525	992.588	1270.5	787.301	1010.58	1243.91	1047.63	1259.39
RP24-228M19.3	ENSMUSG00000103199	0	0	0	2.77802	0	0	3.01706	1.00497	0	0	1.53146	0	0	0	0.897145	0	2.61293	0	3.93343	0	1.84076	0	0	0
Csnk2a1	ENSMUSG00000101523	27.1351	25.3393	23.1982	12.9641	18.5443	18.0849	20.1138	20.0994	28.5557	10.4173	22.2061	15.3014	13.2417	25.72	21.5315	21.1913	28.7423	27.0172	29.5007	29.9819	11.0446	5.09382	16.77	10.5429
Abl2	ENSMUSG00000026596	1680.62	1949.43	1928.88	2730.79	2357.31	2441.46	1629.21	2322.49	1575.85	2987.16	1636.36	1391.25	2281.36	1613.43	2886.11	1466.66	1495.9	1687.99	1483.89	1807.79	1385.17	2840.31	1417.56	1764.49
RP23-363M8.2	ENSMUSG00000104293	32.387	36.3196	22.339	12.0381	6.54505	4.25527	6.03413	8.03976	20.0948	19.9665	18.3775	27.0717	12.2959	17.8061	18.84	6.69198	31.3552	23.4932	16.7171	34.4236	18.4076	23.4316	19.7294	11.5013
Tor3a	ENSMUSG00000060519	209.203	217.073	280.096	237.057	278.165	268.082	142.808	336.665	239.022	230.049	304.76	185.971	210.922	201.803	209.932	209.682	215.567	288.967	253.706	278.72	220.891	236.353	245.632	194.564
Fam20b	ENSMUSG00000033557	1998.37	1940.99	2230.46	2580.78	2658.38	2526.57	2640.94	3040.04	2706.45	2764.92	1801.76	2614.18	3030.47	2854.92	2900.47	2768.25	2124.31	2095.59	2194.85	1971.03	2306.48	2830.12	2249.16	2416.23
Gm15428	ENSMUSG00000046057	0	0	0	0	0	0	0	0	0	0	2.29719	0	0	0	0	1.11533	0	0	0	0	0	0	0.986472	0
Ralgps2	ENSMUSG00000026594	1552.83	1891.15	1805.16	947.303	1069.02	1044.67	1140.45	1439.12	1322.02	1847.33	1219.81	1525.43	1640.08	1381.95	1465.93	1598.27	1384.85	1441.31	1644.17	1636.79	1734	1480.26	1704.62	2035.73
Gm28693	ENSMUSG00000101964	0.875326	5.06785	1.71838	1.85201	1.09084	0	0	2.00994	3.17286	4.34054	8.42302	4.70812	2.83752	2.96769	2.69143	5.57665	5.22586	12.9213	5.90014	2.22088	4.60191	6.11258	15.7836	5.75066
Angptl1	ENSMUSG00000033544	66.5247	46.4553	42.9596	41.6702	33.8161	40.425	20.1138	41.2038	33.8438	21.7027	73.51	27.0717	34.996	41.5477	16.1486	33.4599	87.5332	64.6063	69.8184	81.0621	51.5413	21.394	55.2425	33.5455
RP24-444I15.1	ENSMUSG00000103303	7.0026	6.75714	12.0287	0.926005	4.36336	1.06382	2.01138	6.02982	1.05762	0	3.82864	12.9473	7.56671	1.97846	3.58858	12.2686	7.8388	9.39729	3.93343	12.2148	9.20381	8.15011	20.7159	4.79221
RP24-444I15.4	ENSMUSG00000102960	17.5065	9.29106	14.6063	3.70402	4.36336	5.31908	2.01138	3.01491	3.17286	12.1535	4.59437	12.9473	0.945839	4.94615	0.897145	12.2686	3.9194	2.34932	3.93343	14.4357	11.965	9.16887	18.743	9.58443
4930439D14Rik	ENSMUSG00000101905	0.875326	1.68928	5.15515	4.63003	0	1.06382	2.01138	6.02982	4.23047	9.54919	3.06292	3.53109	2.83752	2.96769	5.38287	0	3.9194	7.04796	2.95007	6.66264	3.68152	1.01876	0.986472	5.75066
Gm28694	ENSMUSG00000101768	5.25195	8.44642	0	0	0	0	0	0	0	0	3.06292	1.17703	0	0.98923	0	0	5.22586	2.34932	4.91679	4.44176	1.84076	0	1.97294	0
RP24-329K22.1	ENSMUSG00000103325	0	0	0	0	0	0	0	0	3.17286	0.868108	0	9.41624	0	0	0	5.57665	0	0	0	0	0	1.01876	2.95942	0
Tex35	ENSMUSG00000026592	0	0	0.859191	1.85201	2.18168	2.12763	0	9.04473	0	6.07676	1.53146	4.70812	0	0.98923	0.897145	6.69198	3.9194	0	0	0	1.84076	3.05629	7.89178	0.958443
NA	ENSMUSG00000109913	0.875326	0	0.859191	0	3.27252	7.44672	1.00569	4.01988	0	1.73622	0	10.5933	2.83752	1.97846	0	1.11533	0	1.17466	0	2.22088	2.76114	4.07505	4.93236	0.958443
Rasal2	ENSMUSG00000070565	2404.52	2376.82	2416.05	2318.72	2861.28	2899.96	2018.42	2851.1	2612.32	3153.84	1666.23	2522.38	2476.21	2666.96	3831.7	2853.02	1830.36	2070.93	2314.82	2408.54	2929.57	2972.75	2187.01	3391.93
RP24-227F14.5	ENSMUSG00000102326	14.8805	19.4268	9.45111	6.48204	6.54505	3.19145	4.02275	13.0646	19.0371	0	11.4859	24.7176	7.56671	4.94615	1.79429	14.4993	2.61293	16.4453	7.86686	17.767	8.28343	7.13134	13.8106	7.66754
RP24-227F14.4	ENSMUSG00000102391	0.875326	1.68928	2.57757	0	1.09084	0	3.01706	3.01491	3.17286	1.73622	0.765729	5.88515	0	0.98923	0.897145	1.11533	0	2.34932	2.95007	1.11044	0.920381	0	3.94589	0
Gm6058	ENSMUSG00000087632	9.62858	10.1357	5.15515	3.70402	4.36336	5.31908	1.00569	7.03479	3.17286	1.73622	0.765729	2.35406	11.3501	2.96769	0	3.34599	0	3.52398	1.96671	5.5522	0	4.07505	3.94589	2.87533
RP24-227F14.1	ENSMUSG00000103808	23.6338	7.60178	26.6349	6.48204	7.63589	11.702	11.0626	9.04473	22.21	7.81297	26.8005	29.4258	14.1876	6.92461	8.0743	23.4219	18.2905	11.7466	15.7337	31.0923	19.328	20.3753	15.7836	21.0857
2810025M15Rik	ENSMUSG00000049881	668.749	554.93	571.362	461.151	469.062	381.91	476.696	465.301	467.467	326.409	658.527	521.424	396.306	479.777	344.504	450.594	696.346	568.536	673.6	793.964	672.799	417.693	651.072	694.871
BC026585	ENSMUSG00000033488	288.857	261.839	309.309	240.761	231.258	210.636	258.462	185.92	195.659	215.291	415.791	213.042	240.243	208.728	98.6859	236.45	424.601	323.032	331.391	289.825	289	174.209	415.305	319.161
Gm15486	ENSMUSG00000087093	0	0	0	0	0	0	0	0	0	0	0	1.17703	0	0	0	0	0	2.34932	0	0	0	0	0	0
Sec16b	ENSMUSG00000026589	8.75326	21.9607	16.3246	48.1523	54.5421	36.1698	37.2104	68.338	25.3828	24.307	22.9719	35.3109	32.1585	23.7415	65.4916	33.4599	11.7582	24.6679	21.6339	23.3192	14.7261	50.9382	22.6889	14.3766
RP23-224G12.1	ENSMUSG00000103021	0	0	0.859191	0	0	0	0	0	0	0	0	0	0	0	0	1.11533	0	0	0	2.22088	0.920381	0	0	0
RP23-152E3.1	ENSMUSG00000102789	0	0	0	0	0	0	0	0	0	0	0	0	0	0	0	0	0	0	0	0	0	0	1.97294	0
Brinp2	ENSMUSG00000004031	1347.13	1395.35	1415.09	3442.89	3125.26	3095.71	2411.64	3020.94	2636.64	2288.33	1245.84	2149.26	2833.73	2674.88	3236.9	2343.31	1160.14	1418.99	1161.35	1112.66	1248.04	2873.93	1105.84	1368.66
Astn1	ENSMUSG00000026587	3433.9	3917.45	3790.75	5014.32	4535.72	5422.27	3382.13	5091.18	4716.98	6203.5	2618.03	6255.91	5249.4	4835.36	7872.44	6503.49	2321.59	3135.17	2914.67	2587.32	3478.12	5835.48	4170.8	4473.05
RP24-168F13.1	ENSMUSG00000103762	45.5169	25.3393	16.3246	6.48204	15.2718	3.19145	9.05119	15.0746	23.2676	15.6259	8.42302	34.1339	15.1334	7.91384	9.86859	15.6146	15.6776	18.7946	7.86686	14.4357	30.3726	15.2815	24.6618	25.878
RP23-411L6.1	ENSMUSG00000103971	2.62598	2.53393	3.43677	0.926005	2.18168	5.31908	0	3.01491	1.05762	9.54919	3.06292	7.06218	5.67503	0.98923	4.48572	0	9.14526	5.8733	3.93343	12.2148	5.52229	4.07505	2.95942	4.79221
RP23-411L6.2	ENSMUSG00000102508	6.12728	7.60178	5.15515	3.70402	4.36336	5.31908	1.00569	5.02485	4.23047	6.07676	10.7202	3.53109	2.83752	1.97846	5.38287	4.46132	10.4517	2.34932	4.91679	7.77307	6.44267	11.2064	2.95942	1.91689
RP23-411L6.3	ENSMUSG00000102618	14.8805	4.22321	6.01434	2.77802	6.54505	6.3829	9.05119	3.01491	3.17286	8.68108	4.59437	5.88515	6.62087	3.95692	8.97145	4.46132	19.597	8.22263	8.85022	7.77307	12.8853	8.15011	10.8512	6.7091
Pappa2	ENSMUSG00000073530	3.5013	5.06785	10.3103	100.935	91.6307	120.211	63.3583	92.4573	78.2638	35.5924	15.3146	98.8705	65.2629	78.1492	151.617	133.84	11.7582	16.4453	11.8003	8.88351	11.0446	104.933	17.7565	20.1273
RP23-375F6.1	ENSMUSG00000104014	0	0	0	0	0	0	0	0	0	2.60432	0	0	0	0	0	0	0	0	0	0	0	0	0	0
RP23-375F6.3	ENSMUSG00000104169	0	0	0	0.926005	0	0	0	2.00994	0	0	0	1.17703	0	0	0	0	1.30647	5.8733	0	0	0	0	0	0.958443
Rfwd2	ENSMUSG00000040782	2253.09	2196.91	2172.9	2844.69	2554.75	2472.31	3146.8	2776.73	3044.88	1510.51	2941.93	3001.43	3037.09	3016.16	2494.96	2936.67	2631.22	2074.45	2671.78	2751.67	2122.4	2073.18	1880.22	2250.42
RP23-375F6.4	ENSMUSG00000103572	1.75065	1.68928	0.859191	0	1.09084	1.06382	1.00569	6.02982	1.05762	0.868108	0	17.6555	2.83752	4.94615	1.79429	1.11533	5.22586	0	8.85022	8.88351	2.76114	7.13134	7.89178	4.79221
RP23-145H3.4	ENSMUSG00000103186	3.5013	2.53393	0	0	6.54505	2.12763	0	3.01491	1.05762	5.20865	5.3601	3.53109	1.89168	0.98923	4.48572	6.69198	1.30647	1.17466	12.7836	5.5522	4.60191	3.05629	3.94589	2.87533
Scarna3a	ENSMUSG00000089536	0	2.53393	0	0	0	0	0	0	0	0.868108	0.765729	4.70812	0	0.98923	0	0	2.61293	1.17466	0	3.33132	0	0	0	0.958443
RP24-169M20.1	ENSMUSG00000103289	2.62598	1.68928	0	0	0	0	0	2.00994	0	2.60432	0	1.17703	0	0	0	3.34599	0	0	0.983357	6.66264	0	0	11.8377	1.91689
RP24-169M20.2	ENSMUSG00000103389	0	0	0	0	0	0	0	0	0	0	0	3.53109	0	0	0	0	0	0	0	0	0	0	0	0
Tnr	ENSMUSG00000015829	1804.92	2462.13	2531.18	2687.27	2414.03	2818.05	1134.42	2448.11	1807.47	4382.21	1457.95	2152.79	2454.45	1768.74	5225.87	2732.56	1260.74	1908.82	1849.7	1359.18	2406.8	2315.65	1845.69	3738.89
RP23-430H21.1	ENSMUSG00000103225	7.87793	10.9803	5.15515	0.926005	0	1.06382	3.01706	1.00497	1.05762	6.07676	6.12583	7.06218	2.83752	0	8.97145	3.34599	2.61293	1.17466	2.95007	12.2148	11.965	8.15011	1.97294	2.87533
Gm10530	ENSMUSG00000073528	10.5039	2.53393	11.1695	0.926005	0	1.06382	2.01138	3.01491	4.23047	6.07676	6.12583	4.70812	2.83752	0	7.17716	6.69198	2.61293	3.52398	4.91679	4.44176	11.0446	2.03753	5.91883	2.87533
Gm24719	ENSMUSG00000088145	0	0	0	0	0	0	0	0	0	0.868108	0.765729	0	0	0	0	0	0	0	0	0	0	0	0	0
4930523C07Rik	ENSMUSG00000090394	39.3896	48.9893	68.7353	22.2241	31.6344	22.3402	19.1081	36.1789	26.4405	42.5373	26.0348	22.3636	65.2629	37.5908	29.6058	24.5373	30.0487	55.2091	59.9848	67.7368	45.0987	24.4503	33.5401	59.4234
4930562F07Rik	ENSMUSG00000026729	0	0	0	0	1.09084	0	0	0	0	0	0	0	0	0	0	0	0	0	0	0	0	0	0.986472	0
Tnn	ENSMUSG00000026725	6.12728	4.22321	4.29596	68.5244	47.997	37.2336	14.0796	22.1093	16.9219	9.54919	6.12583	8.23921	8.51255	13.8492	14.3543	17.8453	9.14526	14.0959	0	12.2148	3.68152	15.2815	14.7971	0
Mrps14	ENSMUSG00000058267	2054.39	1492.48	1541.39	1516.8	1313.37	1389.34	1838.4	1416	1867.75	730.079	1920.45	1972.7	1657.11	1738.08	915.985	1768.91	1857.79	1453.06	1567.47	1937.72	1524.15	1047.29	1796.37	1681.11
Cacybp	ENSMUSG00000014226	6092.27	5314.49	5374.24	4232.77	5912.36	4780.79	8234.57	6899.12	6087.65	3542.75	5684	6012.27	5486.81	6161.92	3207.29	5410.47	8604.38	4861.92	6946.44	10841.2	5653.9	4127.01	6521.57	5737.24
RP23-71J17.5	ENSMUSG00000103006	5.25195	5.9125	6.01434	5.55603	8.72673	6.3829	7.03981	5.02485	1.05762	5.20865	1.53146	5.88515	11.3501	4.94615	5.38287	5.57665	6.53233	11.7466	7.86686	3.33132	11.965	6.11258	2.95942	3.83377
Rabgap1l	ENSMUSG00000026721	5126.78	4633.71	5731.67	5672.71	4702.62	4604.2	4372.73	5489.15	4918.98	6116.69	4687.79	6340.66	4443.55	5196.43	4866.11	6715.41	4994.62	4763.25	5432.07	6752.58	6483.16	4794.3	6033.26	7719.3
RP24-540L1.1	ENSMUSG00000104302	0.875326	0.844642	4.29596	1.85201	2.18168	1.06382	1.00569	3.01491	0	0.868108	1.53146	2.35406	0	0	1.79429	3.34599	2.61293	1.17466	1.96671	5.5522	0	1.01876	2.95942	0
Mir1927	ENSMUSG00000089204	0	0	0	0	0	0	0	0	0	0	0	0	0	0	0	0	0	2.34932	0	0	0	0	1.97294	0
RP24-540L1.3	ENSMUSG00000103522	2.62598	9.29106	2.57757	1.85201	8.72673	1.06382	0	2.00994	1.05762	5.20865	9.18875	1.17703	0	0	1.79429	2.23066	1.30647	0	2.95007	0	3.68152	6.11258	4.93236	1.91689
RP24-540L1.2	ENSMUSG00000103693	62.1481	38.0089	42.9596	13.8901	14.1809	15.9573	14.0796	19.0944	26.4405	30.3838	26.0348	42.3731	10.4042	10.8815	32.2972	44.6132	16.9841	43.4624	25.5673	37.7549	25.7707	18.3377	49.3236	34.5039
RP24-546N2.5	ENSMUSG00000104026	63.8988	82.7749	46.3963	9.26005	17.4535	13.8296	22.1251	9.04473	27.4981	15.6259	13.0174	14.1244	13.2417	20.7738	18.84	18.9606	61.4039	29.3665	14.7504	48.8593	17.4872	9.16887	12.8241	13.4182
NA	ENSMUSG00000118401	982.991	1328.62	939.096	175.015	232.349	247.869	554.134	238.178	537.27	169.281	202.918	448.448	291.318	587.603	282.601	391.481	867.493	323.032	532.98	1058.25	239.299	221.072	205.186	185.938
RP24-546N2.4	ENSMUSG00000104020	0	1.68928	0	0	0	1.06382	0	0	2.11524	0.868108	0	2.35406	0	1.97846	0.897145	2.23066	2.61293	0	2.95007	0	0.920381	0	0.986472	0.958443
RP24-546N2.3	ENSMUSG00000103391	0	0	2.57757	0	0	0	4.02275	0	0	4.34054	1.53146	1.17703	1.89168	0	2.69143	1.11533	3.9194	0	2.95007	2.22088	0.920381	0	0	0
RP24-546N2.2	ENSMUSG00000103432	7.87793	3.37857	1.71838	5.55603	3.27252	2.12763	2.01138	2.00994	4.23047	0.868108	1.53146	5.88515	3.78335	2.96769	6.28001	10.038	2.61293	2.34932	0.983357	2.22088	5.52229	9.16887	0	1.91689
Gm23528	ENSMUSG00000077759	0	0	0	0	0	0	0	0	0	0	0	0	0	0	1.79429	0	0	0	0.983357	0	0	0	0	0
RP24-546N2.1	ENSMUSG00000102172	2.62598	0.844642	2.57757	0	1.09084	0	0	0	0	0.868108	1.53146	4.70812	0.945839	4.94615	0	5.57665	0	1.17466	0	0	1.84076	2.03753	4.93236	0
RP24-400M20.3	ENSMUSG00000103200	10.5039	10.9803	6.01434	8.33405	1.09084	6.3829	13.0739	22.1093	7.40333	5.20865	4.59437	54.1434	7.56671	8.90307	2.69143	31.2293	0	2.34932	11.8003	19.9879	2.76114	17.319	42.4183	11.5013
RP24-400M20.2	ENSMUSG00000103632	16.6312	27.0286	18.9022	12.0381	5.45421	12.7658	15.0853	6.02982	6.34571	12.1535	20.6747	25.8947	11.3501	10.8815	23.3258	30.1139	15.6776	17.6199	17.7004	23.3192	5.52229	25.4691	22.6889	4.79221
RP24-400M20.1	ENSMUSG00000104053	1.75065	1.68928	0	0	0	0	0	0	3.17286	0	0	2.35406	0.945839	1.97846	1.79429	4.46132	0	1.17466	3.93343	4.44176	10.1242	0	18.743	0.958443
RP24-400M20.4	ENSMUSG00000102852	2.62598	3.37857	0	4.63003	0	0	2.01138	2.00994	0	0.868108	3.82864	4.70812	0	0.98923	0	3.34599	2.61293	9.39729	3.93343	0	0.920381	0	1.97294	0
RP24-400M20.5	ENSMUSG00000103631	0	0	0	1.85201	0	0	0	0	0	3.47243	1.53146	0	0	0	0	0	0	0	0.983357	1.11044	0	0	0.986472	0
Gm6177	ENSMUSG00000057499	0	0	0	0	0	0	0	0	0	0	0	0	0	1.97846	0	0	0	0	0	0	0	0	0.986472	0.958443
Rc3h1	ENSMUSG00000040423	1243.84	1410.55	1310.27	1266.78	1112.66	1182.96	1373.77	1539.61	1239.53	1230.11	1193.77	1520.72	1199.32	1272.15	1545.78	1764.45	1110.5	1238.09	1544.85	1541.29	1352.96	1270.4	1605.98	1442.46
RP24-188H2.3	ENSMUSG00000103343	21.0078	16.0482	6.01434	1.85201	2.18168	5.31908	1.00569	11.0547	5.28809	4.34054	8.42302	8.23921	6.62087	10.8815	14.3543	7.80731	7.8388	4.69864	3.93343	12.2148	10.1242	7.13134	12.8241	8.62598
RP24-188H2.4	ENSMUSG00000103846	3.5013	2.53393	1.71838	6.48204	1.09084	5.31908	0	0	5.28809	2.60432	6.12583	1.17703	3.78335	2.96769	2.69143	2.23066	3.9194	1.17466	3.93343	2.22088	1.84076	4.07505	0.986472	4.79221
RP24-188H2.5	ENSMUSG00000103739	12.2546	7.60178	11.1695	4.63003	0	2.12763	4.02275	8.03976	3.17286	3.47243	3.82864	8.23921	7.56671	2.96769	8.0743	3.34599	6.53233	8.22263	22.6172	14.4357	9.20381	1.01876	7.89178	15.3351
Serpinc1	ENSMUSG00000026715	8.75326	4.22321	3.43677	0.926005	0	9.57435	1.00569	9.04473	3.17286	2.60432	3.82864	16.4784	0.945839	0.98923	0.897145	7.80731	7.8388	5.8733	2.95007	3.33132	7.36305	6.11258	30.5806	4.79221
RP24-188H2.6	ENSMUSG00000103222	0	0	0	0	0	0	0	1.00497	0	0	0	2.35406	0	0	0	1.11533	0	0	0	2.22088	3.68152	1.01876	0	0
RP24-297J20.4	ENSMUSG00000103680	0	0	0	0	1.09084	0	2.01138	0	0	2.60432	3.82864	2.35406	0	0	0.897145	1.11533	1.30647	1.17466	0.983357	1.11044	2.76114	0	7.89178	2.87533
Zbtb37	ENSMUSG00000043467	382.517	522.834	560.193	316.694	281.437	385.102	429.429	397.968	294.018	609.412	349.172	291.903	382.119	331.392	688.11	385.904	411.537	300.713	511.346	409.752	560.512	497.157	458.71	597.11
RP24-297J20.5	ENSMUSG00000104016	0.875326	0	1.71838	0	1.09084	0	4.02275	1.00497	0	2.60432	1.53146	8.23921	0	0.98923	0	3.34599	0	1.17466	1.96671	5.5522	1.84076	1.01876	16.77	0.958443
Gas5	ENSMUSG00000053332	5754.39	5521.43	4794.29	3553.08	3030.36	3264.85	4922.84	5006.76	4435.65	2496.68	6910.7	6431.29	2760.9	4041.01	2013.19	5456.2	7222.14	5227.24	6798.93	9709.68	5013.32	2009	7717.17	4737.58
Dars2	ENSMUSG00000026709	749.279	615.744	683.057	687.096	714.501	773.395	764.323	592.933	753.025	435.79	642.446	840.399	766.129	739.944	546.361	837.613	817.848	677.779	581.164	669.595	736.305	636.727	742.814	769.63
Cenpl	ENSMUSG00000026708	79.6546	54.0571	55.8474	63.8944	47.997	56.3823	62.3526	38.1889	67.6876	33.8562	81.1672	71.7988	61.4795	75.1815	37.6801	71.3812	91.4526	61.0824	38.3509	66.6264	58.9044	28.5254	65.1072	60.3819
Klhl20	ENSMUSG00000026705	568.962	633.482	635.802	607.46	559.602	564.887	545.083	605.997	533.04	682.333	571.234	444.917	536.29	483.734	637.87	521.975	567.006	671.906	607.715	487.483	603.77	567.451	574.127	586.567
[truncated: 36,328 more rows]

## Sheet: DGE_summary
Group	DGE.up	DGE.down
het_cx-vs-rec_hip	4502	4109
het_cx-vs-rec_cx	712	293
het_cx-vs-het_hip	4189	3552
het_cx-vs-wt_hip	4569	3873
het_cx-vs-wt_cx	809	389
rec_hip-vs-rec_cx	2422	3293
rec_hip-vs-het_hip	169	312
rec_hip-vs-wt_hip	111	52
rec_hip-vs-wt_cx	2821	3698
rec_cx-vs-het_hip	3627	3225
rec_cx-vs-wt_hip	3623	3025
rec_cx-vs-wt_cx	0	0
het_hip-vs-wt_hip	786	631
het_hip-vs-wt_cx	3354	3844
wt_hip-vs-wt_cx	2788	3577

## Sheet: het_cx-vs-wt_cx.diffexp
Gene	Geneid	baseMean	log2FoldChange	lfcSE	stat	pvalue	padj
RP23-271O17.1	ENSMUSG00000102693	0.413884	2.16717	3.77613	0.573913	0.566026	NA
Xkr4	ENSMUSG00000051951	403.682	-0.543462	0.314009	-1.73072	0.0835019	0.408721
RP23-317L18.1	ENSMUSG00000102851	5.32896	-1.7443	1.13646	-1.53486	0.124819	0.485717
RP23-317L18.4	ENSMUSG00000103377	5.4578	-1.47179	0.82935	-1.77463	0.0759594	0.390115
RP23-317L18.3	ENSMUSG00000104017	5.37339	-2.65255	1.21702	-2.17955	0.0292908	0.243717
RP23-115I1.6	ENSMUSG00000103025	1.02424	-0.585211	1.79791	-0.325495	0.744806	NA
RP23-115I1.5	ENSMUSG00000103201	1.64199	-1.47446	1.58016	-0.933105	0.350766	NA
RP23-115I1.2	ENSMUSG00000103147	2.28215	-1.23628	1.5395	-0.803042	0.42195	NA
RP23-115I1.3	ENSMUSG00000103161	2.08164	-0.705436	1.12626	-0.62635	0.531086	NA
RP23-122M2.3	ENSMUSG00000102331	163.666	-1.22735	0.31916	-3.84556	0.000120278	0.0079409
RP23-122M2.2	ENSMUSG00000102348	5.40943	-0.151785	0.624707	-0.24297	0.808028	0.944379
Rp1	ENSMUSG00000025900	5.30509	-2.04247	0.959542	-2.12859	0.033288	0.261576
Sox17	ENSMUSG00000025902	73.8557	0.630287	0.391911	1.60824	0.107782	0.456039
RP23-285G23.2	ENSMUSG00000104238	0.222474	0.83932	5.09549	0.164718	0.869166	NA
RP23-285G23.3	ENSMUSG00000102269	0.28518	1.95537	4.17955	0.467841	0.639898	NA
Gm22307	ENSMUSG00000096126	0.250377	-1.36143	5.09814	-0.267044	0.789435	NA
RP23-37D15.1	ENSMUSG00000104328	0.319431	0.773948	3.53778	0.218766	0.826832	NA
Gm6085	ENSMUSG00000098104	2.13897	0.0936252	1.40966	0.066417	0.947046	NA
RP23-34E15.2	ENSMUSG00000102175	0.274399	0.773947	5.1004	0.151742	0.87939	NA
Gm25493	ENSMUSG00000088000	0.392304	0.773952	3.02859	0.255548	0.7983	NA
RP23-34E15.3	ENSMUSG00000103265	0.44322	0.0526031	2.40293	0.0218913	0.982535	NA
RP23-34E15.4	ENSMUSG00000103922	336.649	0.934273	1.47968	0.6314	0.527779	0.83777
Mrpl15	ENSMUSG00000033845	1301.18	0.232302	0.15509	1.49785	0.134172	0.500952
RP23-34E15.5	ENSMUSG00000102275	25.7653	-0.456411	0.382994	-1.19169	0.233382	0.630032
Lypla1	ENSMUSG00000025903	897.784	-0.105539	0.134957	-0.782019	0.434204	0.786331
Tcea1	ENSMUSG00000033813	3045.49	0.310179	0.190075	1.63188	0.102704	0.446166
Gm6104	ENSMUSG00000062588	3.39421	-0.974	0.947126	-1.02837	0.303774	NA
RP24-426M1.4	ENSMUSG00000103280	71.0183	-0.124688	0.290955	-0.428548	0.668252	0.898136
Rgs20	ENSMUSG00000002459	912.328	0.146127	0.25005	0.584391	0.558957	0.854149
Gm17100	ENSMUSG00000091305	1.28091	-0.660197	1.87289	-0.352503	0.724461	NA
RP24-141F9.2	ENSMUSG00000102653	4.0869	0.342999	1.12186	0.30574	0.759802	0.92928
Gm16041	ENSMUSG00000085623	7.11001	-1.52774	0.871566	-1.75287	0.0796241	0.399351
Gm17101	ENSMUSG00000091665	2.80446	1.39386	1.3299	1.0481	0.294592	NA
Atp6v1h	ENSMUSG00000033793	8303.69	0.157645	0.180526	0.87325	0.382527	0.753532
RP23-267J18.2	ENSMUSG00000104352	0.208394	1.44057	5.09899	0.28252	0.777545	NA
RP23-267J18.1	ENSMUSG00000104046	3.84328	-1.64985	1.59601	-1.03373	0.301261	0.687857
RP23-335P21.1	ENSMUSG00000102907	0.154446	-0.668679	5.1004	-0.131103	0.895694	NA
Oprk1	ENSMUSG00000025905	442.061	-0.70433	0.351936	-2.0013	0.04536	0.305659
Npbwr1	ENSMUSG00000033774	29.0246	0.0269799	0.339758	0.0794093	0.936707	0.983854
Rb1cc1	ENSMUSG00000025907	4364.85	-0.185144	0.135211	-1.36929	0.170907	0.554624
4732440D04Rik	ENSMUSG00000090031	157.08	0.546816	0.307003	1.78114	0.0748897	0.387903
Fam150a	ENSMUSG00000087247	1.52205	0.733484	1.42089	0.516214	0.605705	NA
RP23-76C20.3	ENSMUSG00000103355	0.171926	-1.22216	5.068	-0.241153	0.809436	NA
RP23-76C20.2	ENSMUSG00000102706	0.288891	0	5.1004	0	1	NA
RP23-76C20.4	ENSMUSG00000103845	15.9218	-0.0452187	0.47614	-0.0949694	0.924339	0.980695
St18	ENSMUSG00000033740	676.695	-0.147459	0.21122	-0.698128	0.485097	0.813355
RP23-299N6.2	ENSMUSG00000103329	33.8053	0.0699545	0.461236	0.151668	0.879449	0.96647
RP23-5K7.4	ENSMUSG00000102135	1.15676	-2.2525	1.76528	-1.276	0.201954	NA
Pcmtd1	ENSMUSG00000051285	5137.24	0.0985862	0.14895	0.661875	0.508052	0.827385
Gm26983	ENSMUSG00000098201	0.375652	0.773949	3.40085	0.227575	0.819976	NA
WI1-817D1.2	ENSMUSG00000103509	105.738	-0.411837	0.393236	-1.0473	0.29496	0.682921
Gm9826	ENSMUSG00000048538	1.5615	1.74	1.93104	0.901069	0.367552	NA
Nras-ps2	ENSMUSG00000103709	0.0909583	-0.668698	5.1004	-0.131107	0.895691	NA
Gm26901	ENSMUSG00000097797	28.9655	-0.870947	0.348135	-2.50175	0.012358	0.151745
RP24-263A16.2	ENSMUSG00000103498	0.0961649	0	5.1004	0	1	NA
RP23-404K2.2	ENSMUSG00000104226	0.156995	0	5.1004	0	1	NA
Sntg1	ENSMUSG00000025909	807.941	-0.0525293	0.167024	-0.314502	0.75314	0.926937
RP23-241G23.1	ENSMUSG00000102647	5.83958	0.726258	0.817193	0.888723	0.374152	0.747155
Gm16284	ENSMUSG00000086235	0.752111	1.52739	2.19427	0.696081	0.486378	NA
RP23-311L17.1	ENSMUSG00000102253	1.29634	-2.6435	1.69438	-1.56015	0.118724	NA
Gm23358	ENSMUSG00000093970	0.313419	-0.66871	3.51134	-0.190443	0.848962	NA
RP24-442E5.1	ENSMUSG00000103884	2.01941	-2.35382	1.62596	-1.44764	0.147716	NA
Gm15452	ENSMUSG00000084353	0.14623	-0.668692	5.1004	-0.131106	0.895692	NA
RP23-397E23.1	ENSMUSG00000103933	0.101789	0	5.1004	0	1	NA
Gm24276	ENSMUSG00000076135	0.217672	0.0526014	4.46155	0.01179	0.990593	NA
Gm6152	ENSMUSG00000086195	0.169445	0	5.1004	0	1	NA
Gm7493	ENSMUSG00000066693	1.84601	-0.287537	1.44347	-0.199199	0.842107	NA
RP23-331M15.1	ENSMUSG00000102316	18.6176	-2.64489	0.685228	-3.85987	0.00011345	0.0075817
RP23-331M15.2	ENSMUSG00000103819	0.381122	-1.87569	4.55447	-0.411835	0.68046	NA
RP23-411P10.1	ENSMUSG00000102871	1.55244	0.0526121	1.86568	0.0282	0.977503	NA
RP23-411P10.2	ENSMUSG00000102272	0.155666	0	5.1004	0	1	NA
RP24-361E12.1	ENSMUSG00000103411	2.00544	-2.13766	1.24495	-1.71707	0.0859658	NA
Rrs1	ENSMUSG00000061024	778.745	0.380894	0.105489	3.61074	0.000305322	0.015331
Adhfe1	ENSMUSG00000025911	537.494	-0.140811	0.235944	-0.596797	0.550643	0.850037
2610203C22Rik	ENSMUSG00000079671	37.9154	-0.426039	0.308353	-1.38166	0.167076	0.549535
Gm6161	ENSMUSG00000081441	5.40442	-0.565	0.958791	-0.589283	0.555671	0.853246
3110035E14Rik	ENSMUSG00000067879	9969.29	0.203028	0.181283	1.11995	0.262736	0.656194
Gm29520	ENSMUSG00000099827	0.613816	-2.1318	3.15226	-0.676277	0.498865	NA
Mybl1	ENSMUSG00000025912	162.439	-0.0204821	0.185472	-0.110432	0.912066	0.976939
Vcpip1	ENSMUSG00000045210	2520.68	0.096064	0.0895134	1.07318	0.283191	0.673624
1700034P13Rik	ENSMUSG00000097893	6.37931	-0.309917	0.662401	-0.467869	0.639878	0.88817
Sgk3	ENSMUSG00000025915	1131.08	0.426399	0.336855	1.26582	0.205577	0.598518
Gm6195	ENSMUSG00000046334	0.251481	0.0676589	5.09423	0.0132815	0.989403	NA
Mcmdc2	ENSMUSG00000046101	107.71	0.0457017	0.441825	0.103438	0.917615	0.977939
Snhg6	ENSMUSG00000098234	466.934	0.199608	0.276398	0.722177	0.470186	0.804522
Snord87	ENSMUSG00000093178	0.438403	0.773954	2.97481	0.260169	0.794733	NA
Tcf24	ENSMUSG00000099032	12.2851	-0.674912	0.555739	-1.21444	0.224579	0.620609
RP23-228G18.3	ENSMUSG00000104025	0.18402	0.773926	5.1004	0.151738	0.879393	NA
Ppp1r42	ENSMUSG00000025916	39.4808	-0.0586729	0.357556	-0.164094	0.869657	0.963349
Gm15818	ENSMUSG00000087199	0.442225	0.783513	2.87386	0.272634	0.785135	NA
Gm24674	ENSMUSG00000095780	0.544677	-0.752769	3.22777	-0.233216	0.815594	NA
Cops5	ENSMUSG00000025917	3316.79	0.0381536	0.200203	0.190574	0.848859	0.956339
Cspp1	ENSMUSG00000056763	1151.77	-0.406577	0.158452	-2.56593	0.0102901	0.136553
Arfgef1	ENSMUSG00000067851	3238.12	-0.0291554	0.0835777	-0.348842	0.727208	0.919445
Gm26348	ENSMUSG00000088153	2.05577	-1.55134	1.30511	-1.18867	0.234571	NA
RP24-327F2.1	ENSMUSG00000102556	0.937125	1.4188	1.74574	0.812719	0.416379	NA
Cpa6	ENSMUSG00000042501	20.6986	-1.85492	0.577847	-3.21005	0.00132711	0.039191
RP23-418C16.1	ENSMUSG00000103810	0.390744	0.773957	3.4544	0.22405	0.822719	NA
Prex2	ENSMUSG00000048960	2623.5	-0.319971	0.158282	-2.02153	0.0432253	0.299019
Gm24173	ENSMUSG00000077318	0.252665	0	4.25473	0	1	NA
Gm28686	ENSMUSG00000101827	1.1262	-2.35947	1.59022	-1.48374	0.137878	NA
A830018L16Rik	ENSMUSG00000057715	3078.19	-0.108984	0.143069	-0.761761	0.446203	0.793161
RP23-2K13.1	ENSMUSG00000103825	14.9284	-1.14454	0.503108	-2.27494	0.0229097	0.213586
Gm29273	ENSMUSG00000099845	0.685936	-3.44402	2.76289	-1.24653	0.21257	NA
RP24-239K20.1	ENSMUSG00000103561	14.5078	-0.960506	0.635944	-1.51036	0.130951	0.49587
Gm22633	ENSMUSG00000093864	0.079387	0	5.1004	0	1	NA
Sulf1	ENSMUSG00000016918	881.179	0.449642	0.317805	1.41484	0.157116	0.534546
Slco5a1	ENSMUSG00000025938	122.208	-0.267289	0.295735	-0.903812	0.366095	0.742003
Gm5250	ENSMUSG00000069620	0.0853881	0	5.1004	0	1	NA
Gm29283	ENSMUSG00000099498	0.442331	-0.668668	4.45703	-0.150025	0.880745	NA
Prdm14	ENSMUSG00000042414	2.8127	-4.49608	3.44872	-1.30369	0.192338	NA
Ncoa2	ENSMUSG00000005886	2024.59	-0.179681	0.174767	-1.02811	0.303897	0.689121
RP23-93D12.2	ENSMUSG00000103506	5.12163	-1.3753	0.880461	-1.56202	0.118283	0.473209
RP23-93D12.1	ENSMUSG00000103495	0.923245	-2.08826	2.15604	-0.968562	0.332764	NA
Gm27881	ENSMUSG00000099183	0.253093	0	5.1004	0	1	NA
RP23-125I14.4	ENSMUSG00000102639	0.133587	0.773919	5.1004	0.151737	0.879394	NA
RP23-125I14.3	ENSMUSG00000104170	0.294763	-1.42941	4.91104	-0.291061	0.771005	NA
Gm23169	ENSMUSG00000087782	0.0793643	-0.668701	5.1004	-0.131108	0.89569	NA
RP23-125I14.2	ENSMUSG00000103085	7.3184	-0.917868	0.756411	-1.21345	0.224957	0.621177
RP23-125I14.1	ENSMUSG00000102664	6.1718	-0.668754	0.790801	-0.845666	0.397739	0.762072
Gm29570	ENSMUSG00000101476	1.28977	-2.17944	1.62108	-1.34443	0.178808	NA
Tram1	ENSMUSG00000025935	1097.63	0.186345	0.102013	1.82667	0.0677492	0.370665
Lactb2	ENSMUSG00000025937	650.868	-0.120012	0.188247	-0.637525	0.523783	0.835777
RP23-70F22.2	ENSMUSG00000102982	2.0371	0.127876	1.12153	0.11402	0.909222	NA
Xkr9	ENSMUSG00000067813	0.625805	0.0452663	3.21494	0.01408	0.988766	NA
Gm5523	ENSMUSG00000097711	0.118041	0.773919	5.1004	0.151737	0.879394	NA
RP23-74B7.1	ENSMUSG00000102166	0.697885	-0.668716	2.72329	-0.245554	0.806028	NA
RP24-335B5.1	ENSMUSG00000104209	0.131119	0	5.1004	0	1	NA
Eya1	ENSMUSG00000025932	332.771	-0.42356	0.167877	-2.52304	0.0116345	0.146099
Gm22616	ENSMUSG00000095853	0.778421	-0.655902	2.5678	-0.255433	0.798388	NA
RP24-291C20.1	ENSMUSG00000102588	0.959471	1.08951	1.84888	0.58928	0.555673	NA
Gm9947	ENSMUSG00000054493	14.1361	-0.123511	0.469911	-0.262839	0.792675	0.938574
Msc	ENSMUSG00000025930	29.4759	0.116624	0.39918	0.292159	0.770165	0.932975
RP23-398C14.1	ENSMUSG00000103492	21.7031	-0.451401	0.361487	-1.24873	0.211762	0.605571
Smt3h2-ps4	ENSMUSG00000081201	0.304281	1.56594	4.91308	0.318729	0.749932	NA
Rpl5-ps1	ENSMUSG00000082193	1.94462	-0.835009	1.21516	-0.687158	0.491983	NA
Trpa1	ENSMUSG00000032769	10.4503	-0.57495	0.632161	-0.909501	0.363086	0.739402
Gm10566	ENSMUSG00000073737	1.15443	2.85213	1.85057	1.54121	0.123265	NA
Kcnb2	ENSMUSG00000092083	621.574	-0.703729	0.197612	-3.56116	0.000369215	0.0171305
RP23-445B17.1	ENSMUSG00000102937	2.59045	-1.06854	1.31727	-0.811176	0.417265	NA
RP24-66C10.4	ENSMUSG00000104149	2.4575	-2.25835	1.17905	-1.9154	0.0554419	NA
Gm25227	ENSMUSG00000088829	0.132255	0	5.1004	0	1	NA
Gm6060	ENSMUSG00000101652	0.278905	-0.789785	4.20949	-0.18762	0.851175	NA
Terf1	ENSMUSG00000025925	430.304	0.0403917	0.134804	0.299633	0.764457	0.931142
RP23-325F17.4	ENSMUSG00000104379	11.5486	0.25282	0.573128	0.441123	0.659124	0.895218
Sbspon	ENSMUSG00000032719	12.5729	-0.442644	0.542961	-0.81524	0.414935	0.772958
Gm7634	ENSMUSG00000100652	0.0884329	0	5.1004	0	1	NA
4930444P10Rik	ENSMUSG00000067795	16.9848	-0.263667	0.471903	-0.558731	0.576345	0.860658
Rpl7	ENSMUSG00000043716	12445.9	-0.10768	0.244425	-0.440543	0.659544	0.895218
Rdh10	ENSMUSG00000025921	432.106	0.175936	0.109679	1.60411	0.10869	0.457122
RP24-178O17.2	ENSMUSG00000104165	4.26685	-0.285469	0.815913	-0.349876	0.726432	0.919239
Gm28095	ENSMUSG00000100868	2.95945	-1.32967	1.23607	-1.07572	0.282052	NA
Stau2	ENSMUSG00000025920	5431.66	-0.0661211	0.134475	-0.491697	0.622933	0.8822
Gm7568	ENSMUSG00000089982	2.13657	1.29249	1.44464	0.894682	0.370957	NA
Ube2w	ENSMUSG00000025939	3443.77	0.283934	0.196508	1.4449	0.148486	0.522774
RP23-382H8.2	ENSMUSG00000102457	12.4774	0.0579154	0.420292	0.137798	0.8904	0.970214
Tceb1	ENSMUSG00000079658	5738.08	-0.0578728	0.206845	-0.279788	0.77964	0.934936
D030040B21Rik	ENSMUSG00000097744	0.262938	0.0526001	3.67	0.0143325	0.988565	NA
Gm7654	ENSMUSG00000100959	0.126934	0.773922	5.1004	0.151738	0.879394	NA
Tmem70	ENSMUSG00000025940	1773.51	0.212798	0.174693	1.21813	0.223175	0.618882
Ly96	ENSMUSG00000025779	23.4027	0.468957	0.371884	1.26103	0.207298	0.600136
Gm5828	ENSMUSG00000091020	0.48392	1.06122	2.30329	0.46074	0.644985	NA
RP24-254D14.1	ENSMUSG00000104133	0.341627	0	4.06033	0	1	NA
Jph1	ENSMUSG00000042686	707.823	-0.316967	0.144234	-2.19758	0.0279787	0.237035
Gm28783	ENSMUSG00000100110	0.136264	0	5.1004	0	1	NA
Gdap1	ENSMUSG00000025777	5204.34	-0.0603545	0.142712	-0.422912	0.67236	0.899657
Gm28784	ENSMUSG00000099899	15.7399	-0.705663	0.488351	-1.44499	0.14846	0.522769
Gm28785	ENSMUSG00000100272	0.140431	-0.668689	5.1004	-0.131105	0.895692	NA
Gm5251	ENSMUSG00000100398	0.539136	-0.668722	2.58319	-0.258874	0.795732	NA
Rbm6-ps1	ENSMUSG00000101589	2.37845	-1.09481	1.09189	-1.00267	0.316019	NA
Pi15	ENSMUSG00000067780	25.5234	0.00527373	0.515702	0.0102263	0.991841	0.998006
Gm28154	ENSMUSG00000100053	10.7634	-0.846168	0.636654	-1.32909	0.183819	0.571383
Gm16070	ENSMUSG00000085125	9.16834	-0.120062	0.742096	-0.161788	0.871473	0.963693
Crispld1	ENSMUSG00000025776	164.391	-1.23606	0.338058	-3.65636	0.000255817	0.0136019
Gm28153	ENSMUSG00000099895	3.03774	-0.699328	0.997724	-0.700924	0.483351	NA
Gm7690	ENSMUSG00000100554	0.593003	-2.43104	2.28355	-1.06459	0.287064	NA
Gm18775	ENSMUSG00000099473	0.537626	0.773957	2.94794	0.262542	0.792903	NA
Gm17969	ENSMUSG00000099591	1.98224	-0.197988	1.20658	-0.164091	0.86966	NA
NA	ENSMUSG00000109887	56.4584	-0.139078	0.275991	-0.503924	0.614315	0.877086
Gm28755	ENSMUSG00000102001	0.197916	0	5.1004	0	1	NA
Defb18	ENSMUSG00000073735	0.084205	0	5.1004	0	1	NA
Defb41	ENSMUSG00000067773	0.157167	-0.668682	5.1004	-0.131104	0.895693	NA
Gm15825	ENSMUSG00000089787	2.99816	1.25314	0.885135	1.41576	0.156847	NA
Tfap2d	ENSMUSG00000042596	15.8193	-0.352735	0.373098	-0.945421	0.344444	0.723908
AC098736.2	ENSMUSG00000100720	0.653248	2.49024	2.2506	1.10648	0.268518	NA
Tfap2b	ENSMUSG00000025927	19.9887	0.107074	0.365321	0.293096	0.769449	0.932551
Gm4849	ENSMUSG00000100204	0.0936459	-0.668701	5.1004	-0.131108	0.89569	NA
Pkhd1	ENSMUSG00000043760	1.21235	1.33937	1.39715	0.958646	0.337737	NA
4930486I03Rik	ENSMUSG00000089914	0.0870271	0	5.1004	0	1	NA
Gm15795	ENSMUSG00000090142	0.488125	1.75389	2.29213	0.765181	0.444164	NA
Gm28653	ENSMUSG00000099906	0.431722	0	4.50624	0	1	NA
Il17f	ENSMUSG00000041872	1.04888	-0.958467	1.64902	-0.581233	0.561083	NA
Mcm3	ENSMUSG00000041859	80.4478	0.200408	0.231201	0.866813	0.386044	0.7552
Gm20587	ENSMUSG00000099714	0.116351	-1.84878	5.07275	-0.364454	0.715519	NA
Gm28065	ENSMUSG00000102121	0.0943636	1.56723	5.09517	0.307591	0.758393	NA
6720483E21Rik	ENSMUSG00000097934	13.1934	-0.0782973	0.545416	-0.143555	0.885852	0.968909
Paqr8	ENSMUSG00000025931	5445.87	-0.0722708	0.114975	-0.628577	0.529626	0.838361
Gm24171	ENSMUSG00000077314	0.74094	-1.28669	2.23528	-0.575629	0.564866	NA
Gm28064	ENSMUSG00000100929	7.69242	-0.153187	0.641618	-0.238751	0.811299	0.945291
Efhc1	ENSMUSG00000041809	63.9299	0.252826	0.356255	0.709679	0.477903	0.808777
Tram2	ENSMUSG00000041779	36.841	0.55083	0.335783	1.64043	0.100915	0.442741
Gm28287	ENSMUSG00000099971	1.01803	2.37347	1.85548	1.27917	0.200838	NA
Gm2693	ENSMUSG00000100819	12.5087	-0.040161	0.519449	-0.0773147	0.938373	0.984401
Tmem14a	ENSMUSG00000025933	1363.7	0.0521857	0.197899	0.263698	0.792013	0.938387
RP23-278E1.4	ENSMUSG00000102633	6.50407	-0.850476	0.652154	-1.3041	0.192198	0.581676
Gsta3	ENSMUSG00000025934	65.3637	-0.430257	0.261605	-1.64468	0.100035	0.440738
Gm28836	ENSMUSG00000099343	9.9551	-0.400418	0.617315	-0.648645	0.516568	0.832385
Gm7094	ENSMUSG00000096375	1.99236	0.0508462	1.15485	0.0440284	0.964882	NA
Gm4956	ENSMUSG00000025936	2.02074	2.80465	1.51843	1.84708	0.0647363	NA
Gm21909	ENSMUSG00000093963	0.553778	0.773959	3.62999	0.213212	0.831161	NA
Khdc1a	ENSMUSG00000067750	1.2896	-1.00322	1.58381	-0.633418	0.526461	NA
Gm16329	ENSMUSG00000086194	0.608094	-2.88223	3.63376	-0.793182	0.427672	NA
Gm16327	ENSMUSG00000094436	0.231	-2.14715	5.05875	-0.424443	0.671243	NA
Khdc1c	ENSMUSG00000041722	3.57786	1.31874	1.19074	1.1075	0.268079	0.66002
Gm2709	ENSMUSG00000085507	1.6003	-1.16638	1.41292	-0.825509	0.409083	NA
Gm16533	ENSMUSG00000094926	0.215073	-0.66867	5.1004	-0.131102	0.895695	NA
Khdc1b	ENSMUSG00000085079	1.67522	-2.39596	1.86877	-1.2821	0.199807	NA
Gm16328	ENSMUSG00000085679	0.657244	-2.14298	4.21944	-0.507882	0.611536	NA
Kcnq5	ENSMUSG00000028033	1927.52	-0.105273	0.147244	-0.714955	0.474637	0.806647
RP24-496H1.1	ENSMUSG00000104138	2.39691	-0.957079	1.00273	-0.954469	0.339846	NA
Gm7658	ENSMUSG00000082935	8.85981	1.01463	0.797026	1.27303	0.203009	0.595113
RP23-322P13.2	ENSMUSG00000103748	3.97001	-1.02904	1.04642	-0.983394	0.325414	0.709428
Rims1	ENSMUSG00000041670	4272.2	-0.248903	0.158903	-1.56638	0.117259	0.471042
Gm26866	ENSMUSG00000097642	0.871305	-1.9804	2.17879	-0.908945	0.363379	NA
Gm7761	ENSMUSG00000101468	0.255217	0.773945	4.30197	0.179905	0.857227	NA
Gm29506	ENSMUSG00000101227	1.98701	1.31298	1.2158	1.07993	0.280174	NA
4933415F23Rik	ENSMUSG00000073730	0.608322	0.773959	2.86355	0.27028	0.786945	NA
RP23-28L24.5	ENSMUSG00000102766	0.429176	-1.42761	3.86373	-0.36949	0.711762	NA
Gm27028	ENSMUSG00000097970	29.0403	-1.13746	0.577325	-1.97022	0.0488131	0.316284
Gm29107	ENSMUSG00000100775	8.81656	-0.510179	0.775545	-0.657833	0.510645	0.828936
Gm20954	ENSMUSG00000101226	0.169365	0	5.1004	0	1	NA
Ogfrl1	ENSMUSG00000026158	6262.33	-0.234199	0.113654	-2.06063	0.0393386	0.283718
Gm7784	ENSMUSG00000097920	0.176629	0	5.1004	0	1	NA
Gm28822	ENSMUSG00000099503	1.31144	-0.668717	2.55243	-0.261993	0.793327	NA
B3gat2	ENSMUSG00000026156	217.877	0.15904	0.198325	0.801914	0.422603	0.777827
Smap1	ENSMUSG00000026155	736.974	0.181957	0.164518	1.10601	0.268724	0.660632
1110058L19Rik	ENSMUSG00000026154	505.92	0.10328	0.274664	0.376023	0.7069	0.911702
RP24-287C19.1	ENSMUSG00000102495	0.672907	-1.61324	2.15719	-0.747843	0.454555	NA
Fam135a	ENSMUSG00000026153	1371.71	0.547709	0.190402	2.87659	0.00401994	0.0788039
RP23-255J24.2	ENSMUSG00000102398	6.28251	0.306335	0.561703	0.545368	0.5855	0.86444
Col9a1	ENSMUSG00000026147	25.3537	-0.0526174	0.393583	-0.133688	0.893649	0.970574
Col19a1	ENSMUSG00000026141	325.711	-0.393655	0.258384	-1.52353	0.127627	0.490768
Tubb4b-ps2	ENSMUSG00000099997	0.551476	0.823613	2.94738	0.279439	0.779908	NA
Gm28439	ENSMUSG00000100131	21.3732	-0.0634256	0.497223	-0.12756	0.898497	0.972071
Gm10222	ENSMUSG00000067736	3.19574	-0.971195	1.07982	-0.899405	0.368437	NA
Gm28438	ENSMUSG00000101939	12.3512	-0.627608	0.61201	-1.02549	0.305134	0.690279
Gm28437	ENSMUSG00000101111	47.4769	-0.688675	0.469154	-1.46791	0.142129	0.513974
Gm10925	ENSMUSG00000100862	61.1081	-0.821242	0.36929	-2.22384	0.0261591	0.229654
Gm28661	ENSMUSG00000102070	51.5384	-0.331536	0.34589	-0.958503	0.337809	0.718651
Gm29216	ENSMUSG00000101249	76.9085	-1.38213	0.490516	-2.81771	0.00483681	0.0880091
Lmbrd1	ENSMUSG00000073725	5837.12	0.0643115	0.0732661	0.877781	0.380063	0.751562
Gm28594	ENSMUSG00000100808	0.289238	-2.14714	5.05875	-0.42444	0.671245	NA
Gm28237	ENSMUSG00000100483	0.315387	-1.52684	5.09063	-0.299931	0.76423	NA
Gm9443	ENSMUSG00000100450	0.322863	-2.50776	4.01828	-0.624089	0.532569	NA
Gm29414	ENSMUSG00000099392	0.472375	-1.37539	3.2575	-0.422222	0.672863	NA
Bai3	ENSMUSG00000033569	2566.57	-0.298719	0.116439	-2.56545	0.0103041	0.136553
Gm15702	ENSMUSG00000080849	0.445972	-2.03934	2.6192	-0.778613	0.436208	NA
RP23-21P2.4	ENSMUSG00000104257	9.37066	-0.99277	0.79205	-1.25342	0.210053	0.603907
Gm22260	ENSMUSG00000096866	0.767596	-0.668722	2.28683	-0.292423	0.769963	NA
RP23-21P2.3	ENSMUSG00000102296	2.8069	0.0672411	1.48676	0.0452266	0.963927	NA
RP23-21P2.2	ENSMUSG00000103209	9.37445	-2.25488	0.779415	-2.89305	0.00381525	0.0766311
RP23-21P2.5	ENSMUSG00000104027	12.1292	-1.10545	0.62342	-1.7732	0.0761959	0.390806
RP23-21P2.6	ENSMUSG00000102407	3.62753	-3.29554	1.28653	-2.56158	0.0104197	0.137752
RP23-21P2.7	ENSMUSG00000103214	24.3539	-1.47706	0.582654	-2.53505	0.0112432	0.143745
RP23-21P2.8	ENSMUSG00000104100	6.53531	-0.909309	0.764245	-1.18981	0.234119	0.630194
Gm25294	ENSMUSG00000084740	0.137071	0.0525806	5.1004	0.0103091	0.991775	NA
RP23-347F2.2	ENSMUSG00000103889	14.4671	-1.3628	0.650693	-2.09439	0.0362256	0.27345
Gm29214	ENSMUSG00000101301	10.814	-1.51684	0.618141	-2.45388	0.0141325	0.163288
RP23-347F2.1	ENSMUSG00000104221	4.51532	0.640325	0.793442	0.807022	0.419654	0.776388
RP23-478K4.2	ENSMUSG00000102250	4.88846	0.446995	0.801467	0.557721	0.577035	0.860914
RP23-478K4.1	ENSMUSG00000102317	10.5196	-1.6137	0.61015	-2.64476	0.00817479	0.117761
RP23-478K4.3	ENSMUSG00000103563	20.797	-1.30909	0.591494	-2.21319	0.0268842	0.232633
RP23-184I13.2	ENSMUSG00000102465	33.539	-0.440051	0.375537	-1.17179	0.241281	0.637549
RP23-184I13.3	ENSMUSG00000102659	13.0376	-0.30311	0.506205	-0.59879	0.549313	0.849562
RP23-184I13.4	ENSMUSG00000103924	4.53811	-0.0484348	0.85089	-0.0569225	0.954607	0.987972
RP23-184I13.5	ENSMUSG00000104132	12.1858	-0.512381	0.668352	-0.766634	0.443299	0.791876
RP23-184I13.6	ENSMUSG00000102747	65.201	-0.784208	0.419613	-1.86888	0.061639	0.354007
RP23-184I13.7	ENSMUSG00000102386	150.885	-1.3912	0.312813	-4.44739	8.69193e-06	0.00117978
RP23-184I13.8	ENSMUSG00000103004	2.3962	-2.1368	1.33581	-1.59963	0.109682	NA
RP23-184I13.1	ENSMUSG00000104516	19.3068	-0.0817457	0.421983	-0.193718	0.846397	0.955721
Gm19123	ENSMUSG00000099458	0.0853839	0	5.1004	0	1	NA
Gm5524	ENSMUSG00000101514	0.224797	1.36497	5.06612	0.26943	0.787599	NA
Gm7846	ENSMUSG00000086240	40.9885	-0.144302	0.381117	-0.37863	0.704962	0.911115
Gm597	ENSMUSG00000048411	0.330372	0	5.1004	0	1	NA
Gm5525	ENSMUSG00000099492	1.14165	1.37317	1.47094	0.933535	0.350544	NA
Gm9898	ENSMUSG00000053185	1.39142	-2.7468	1.79173	-1.53305	0.125264	NA
Gm6473	ENSMUSG00000100261	0.0862076	0	5.1004	0	1	NA
Gm2914	ENSMUSG00000101180	0.413907	-2.58684	3.72759	-0.693972	0.4877	NA
Phf3	ENSMUSG00000048874	2759.58	-0.222777	0.127172	-1.75178	0.0798123	0.399848
RP24-172B22.6	ENSMUSG00000103783	1.23583	-2.6674	1.72367	-1.54751	0.12174	NA
RP23-471J16.2	ENSMUSG00000104315	4.70487	-1.91015	0.881514	-2.1669	0.0302425	0.247899
Ptp4a1	ENSMUSG00000026064	30.2423	0.0637554	0.434706	0.146663	0.883398	0.967897
NA	ENSMUSG00000117310	3.78324	0.86247	0.905417	0.952567	0.34081	0.72084
4931428L18Rik	ENSMUSG00000086727	0.125811	-0.668692	5.1004	-0.131106	0.895692	NA
Gm29128	ENSMUSG00000100910	0.082235	0.0525712	5.1004	0.0103073	0.991776	NA
Lgsn	ENSMUSG00000050217	0.212214	0	5.1004	0	1	NA
Pih1d3	ENSMUSG00000026063	0.137731	-0.668692	5.1004	-0.131106	0.895692	NA
Gm10307	ENSMUSG00000070960	0.61406	2.08141	2.18996	0.950436	0.341891	NA
Gm7910	ENSMUSG00000082159	0.22582	0	5.1004	0	1	NA
Khdrbs2	ENSMUSG00000026058	457.98	0.277911	0.226556	1.22668	0.219943	0.615327
Gm25814	ENSMUSG00000064688	0.0994542	0	5.1004	0	1	NA
RP23-109J14.2	ENSMUSG00000103482	20.5306	-1.55623	0.513805	-3.02884	0.00245494	0.0586316
RP23-109J14.3	ENSMUSG00000104498	0.435647	2.11963	3.25298	0.651596	0.514662	NA
RP23-109J14.5	ENSMUSG00000104313	0.740278	-1.30321	2.00809	-0.648978	0.516353	NA
RP24-390L20.1	ENSMUSG00000102865	36.2372	-1.44722	0.492842	-2.93648	0.00331959	0.0707047
RP24-390L20.5	ENSMUSG00000102321	18.7056	-1.28861	0.54284	-2.37383	0.0176044	0.184513
Gm5415	ENSMUSG00000091318	70.5254	-1.83164	0.481312	-3.80551	0.000141511	0.0086623
Gm24732	ENSMUSG00000089489	0.300554	0	4.15448	0	1	NA
RP23-28G12.2	ENSMUSG00000104433	9.65604	-1.06713	0.820766	-1.30016	0.193547	0.582829
Gm23024	ENSMUSG00000089395	0.128082	0	5.1004	0	1	NA
Gm7114	ENSMUSG00000100481	0.24076	-0.668662	5.1004	-0.1311	0.895696	NA
Gm4785	ENSMUSG00000100590	0.367518	0.104681	2.6031	0.0402138	0.967923	NA
Prim2	ENSMUSG00000026134	213.202	-0.369058	0.184899	-1.996	0.0459341	0.307914
Gm29228	ENSMUSG00000101682	0.120178	0	5.1004	0	1	NA
RP24-423J19.3	ENSMUSG00000102714	1.22427	0.663863	1.77621	0.373753	0.708588	NA
Gm17813	ENSMUSG00000102093	0.116702	0	5.1004	0	1	NA
RP24-423J19.1	ENSMUSG00000103746	13.4667	0.167231	0.525311	0.318347	0.750222	0.925647
RP24-423J19.7	ENSMUSG00000102198	0.639938	-0.515904	2.15893	-0.238962	0.811135	NA
Rab23	ENSMUSG00000004768	938.713	0.124333	0.0973713	1.2769	0.201638	0.593935
Bag2	ENSMUSG00000042215	219.392	-0.331019	0.170026	-1.94688	0.0515496	0.323303
RP23-32P22.1	ENSMUSG00000103072	0.702385	0.0321249	2.44895	0.0131178	0.989534	NA
Zfp451	ENSMUSG00000042197	2128.27	-0.0233172	0.101271	-0.230247	0.8179	0.947119
Gm15455	ENSMUSG00000081402	2.48943	0.586579	1.20146	0.488221	0.625393	NA
Bend6	ENSMUSG00000042182	5440.58	-0.223289	0.182515	-1.2234	0.221177	0.616362
RP23-32P22.2	ENSMUSG00000104416	8.81132	-1.7703	0.750051	-2.36024	0.0182633	0.187639
Dst	ENSMUSG00000026131	6333.09	-0.320592	0.266373	-1.20355	0.228765	0.625292
RP23-87D8.2	ENSMUSG00000103596	2.26326	-0.728408	1.25824	-0.578912	0.562648	NA
RP23-87D8.4	ENSMUSG00000103364	18.5155	-0.814525	0.550039	-1.48085	0.138646	0.509131
Gm26788	ENSMUSG00000096992	8.11976	0.899818	0.605686	1.48562	0.137381	0.506936
RP24-422C24.3	ENSMUSG00000103001	0.68768	-0.627398	2.37531	-0.264133	0.791678	NA
Gm5266	ENSMUSG00000101206	0.494179	0	5.1004	0	1	NA
Gm3052	ENSMUSG00000101462	26.0078	-0.283125	0.500514	-0.565669	0.571619	0.858566
mmu-mir-5103	ENSMUSG00000102336	38.0341	-0.22023	0.405059	-0.5437	0.586648	0.865049
Ccdc115	ENSMUSG00000042111	775.387	0.316661	0.153162	2.06749	0.038688	0.281347
Imp4	ENSMUSG00000026127	786.422	0.0352458	0.125497	0.28085	0.778825	0.934936
Ptpn18	ENSMUSG00000026126	18.6396	0.238881	0.365755	0.653117	0.513681	0.830344
Gm28417	ENSMUSG00000100280	5.25724	-0.651288	0.889144	-0.732489	0.46387	0.801963
4930568A12Rik	ENSMUSG00000101223	2.85695	2.0335	1.16016	1.75278	0.07964	NA
Prss39	ENSMUSG00000026125	0.37944	1.29998	3.40849	0.381394	0.702911	NA
Cfc1	ENSMUSG00000026124	0.247869	-0.668692	4.31087	-0.155118	0.876729	NA
Prss40	ENSMUSG00000037529	0.327018	-2.39754	4.02761	-0.595276	0.551659	NA
1700101I19Rik	ENSMUSG00000045815	0.210706	0.750231	4.48925	0.167117	0.867278	NA
Amer3	ENSMUSG00000045174	619.54	-0.171361	0.174981	-0.979311	0.327426	0.710506
RP24-70I14.6	ENSMUSG00000103521	0.0745899	0	5.1004	0	1	NA
RP24-70I14.4	ENSMUSG00000104098	0.124533	0	5.1004	0	1	NA
Arhgef4	ENSMUSG00000037509	3092.54	0.0435139	0.116103	0.374787	0.707819	0.912242
RP23-166L24.2	ENSMUSG00000102537	0.0850578	0.773909	5.1004	0.151735	0.879396	NA
RP23-348C6.5	ENSMUSG00000102612	0.225725	-0.668672	5.1004	-0.131102	0.895695	NA
RP23-348C6.3	ENSMUSG00000104002	20.25	0.587451	0.455193	1.29055	0.196858	0.586845
Fam168b	ENSMUSG00000037503	6635.79	0.135266	0.132172	1.02341	0.306116	0.690856
RP23-348C6.1	ENSMUSG00000104358	11.0439	0.211646	0.588781	0.359464	0.719248	0.91702
Plekhb2	ENSMUSG00000026123	7667.17	0.18803	0.0923772	2.03546	0.041805	0.293091
RP23-348C6.4	ENSMUSG00000103716	0.131112	0	5.1004	0	1	NA
RP23-348C6.6	ENSMUSG00000103548	0.431935	1.30943	2.93061	0.446812	0.655011	NA
RP24-550I15.1	ENSMUSG00000104417	0.576399	-0.959318	2.30556	-0.416089	0.677345	NA
Gm28415	ENSMUSG00000101714	0.0892524	0	5.1004	0	1	NA
RP24-72B22.1	ENSMUSG00000102531	5.49007	-1.39855	0.965717	-1.4482	0.147561	0.52154
RP24-424K5.4	ENSMUSG00000103708	0.650123	2.10759	3.55721	0.592483	0.553527	NA
RP24-424K5.2	ENSMUSG00000102434	0.326539	2.17059	4.76769	0.455271	0.648914	NA
Hs6st1	ENSMUSG00000045216	723.782	0.114719	0.255054	0.449783	0.652867	0.893175
RP23-173H19.3	ENSMUSG00000102202	9.16562	-0.61267	0.575104	-1.06532	0.286731	0.67566
Uggt1	ENSMUSG00000037470	1311.19	-0.191621	0.190797	-1.00432	0.315226	0.700297
Neurl3	ENSMUSG00000047180	33.1872	0.286357	0.463488	0.61783	0.536688	0.842492
Arid5a	ENSMUSG00000037447	390.504	-0.57147	0.425271	-1.34378	0.17902	0.566317
RP23-134L6.5	ENSMUSG00000102762	1.66652	-0.914142	1.77756	-0.514267	0.607065	NA
Kansl3	ENSMUSG00000010453	1811.02	0.0513554	0.147922	0.347179	0.728457	0.91984
Fer1l5	ENSMUSG00000037432	263.714	-0.139516	0.242525	-0.575266	0.565111	0.856134
Lman2l	ENSMUSG00000001143	979.818	-0.124649	0.184731	-0.674758	0.49983	0.822088
Cnnm4	ENSMUSG00000037408	227.576	0.0165145	0.240333	0.0687151	0.945216	0.98566
RP23-294I17.4	ENSMUSG00000104316	0.428024	0.773954	2.98507	0.259275	0.795423	NA
Cnnm3	ENSMUSG00000001138	481.3	-0.118584	0.222941	-0.531906	0.594791	0.868326
Ankrd23	ENSMUSG00000067653	8.13598	-1.39624	0.730079	-1.91245	0.0558189	0.336685
Ankrd39	ENSMUSG00000079610	210.189	0.0202175	0.197388	0.102425	0.918419	0.978274
Sema4c	ENSMUSG00000026121	253.082	0.218081	0.288378	0.756231	0.449511	0.795497
D430040D24Rik	ENSMUSG00000087589	23.3676	0.405788	0.362284	1.12008	0.262679	0.656194
Fam178b	ENSMUSG00000046337	3.2745	-1.01564	1.07396	-0.945697	0.344303	NA
Gm6428	ENSMUSG00000089906	0.439568	-2.39513	3.76553	-0.636068	0.524732	NA
Cox5b	ENSMUSG00000061518	7309.39	-0.0395551	0.18014	-0.21958	0.826198	0.94962
Actr1b	ENSMUSG00000037351	7474.3	0.1891	0.0787099	2.40249	0.016284	0.17634
RP23-247A1.6	ENSMUSG00000102416	19.0254	-0.985384	0.465077	-2.11875	0.0341113	0.265191
RP23-247A1.7	ENSMUSG00000104237	14.7415	0.043293	0.529044	0.0818326	0.93478	0.983471
Zap70	ENSMUSG00000026117	48.5449	-0.0687854	0.257583	-0.267042	0.789437	0.937599
Gm18828	ENSMUSG00000097291	0.413612	0	2.94054	0	1	NA
Tmem131	ENSMUSG00000026116	1061.26	-0.511122	0.327231	-1.56196	0.118297	0.473209
RP23-328J8.4	ENSMUSG00000103016	0.174561	0.749755	5.09848	0.147055	0.883089	NA
RP23-328J8.2	ENSMUSG00000102930	1.94216	-0.210035	1.21765	-0.172492	0.863051	NA
RP23-328J8.3	ENSMUSG00000103159	2.31703	0.0172636	1.41927	0.0121637	0.990295	NA
Rpl12-ps1	ENSMUSG00000080054	0.084027	0	5.1004	0	1	NA
Vwa3b	ENSMUSG00000050122	95.9606	-0.518571	0.362416	-1.43087	0.152466	0.527954
RP23-259P18.1	ENSMUSG00000103603	7.82992	0.44544	0.797458	0.558575	0.576452	0.8607
Cnga3	ENSMUSG00000026114	6.7333	-3.56008	1.42379	-2.50042	0.0124047	0.152036
Inpp4a	ENSMUSG00000026113	3736.18	0.0314112	0.13235	0.237334	0.812398	0.945533
4930439A04Rik	ENSMUSG00000086064	0.650939	3.05337	2.72614	1.12003	0.262699	NA
RP23-271C13.2	ENSMUSG00000102879	0.452905	0	3.35056	0	1	NA
Coa5	ENSMUSG00000026112	2774.09	0.0312394	0.0939616	0.332469	0.739535	0.922298
Unc50	ENSMUSG00000026111	1503.33	0.148637	0.151037	0.984107	0.325063	0.709093
Mgat4a	ENSMUSG00000026110	1332.74	-0.0553843	0.125206	-0.442345	0.658239	0.89509
RP23-285H9.2	ENSMUSG00000103948	1.75793	-0.338315	1.43065	-0.236477	0.813063	NA
4930594C11Rik	ENSMUSG00000087233	0.258947	0	5.1004	0	1	NA
2010300C02Rik	ENSMUSG00000026090	6412.15	0.450558	0.191217	2.35627	0.0184596	0.188785
4930556I23Rik	ENSMUSG00000089767	52.9933	-0.678638	0.296921	-2.28559	0.0222783	0.210247
RP23-402K6.2	ENSMUSG00000104365	1.79162	-1.69574	1.4848	-1.14207	0.253426	NA
RP23-21P10.1	ENSMUSG00000102650	2.72091	-0.267585	1.20122	-0.22276	0.823722	NA
Tsga10	ENSMUSG00000060771	985.906	-0.228896	0.133203	-1.7184	0.085723	0.413396
Gm26805	ENSMUSG00000097268	53.5626	-0.508695	0.264628	-1.9223	0.0545679	0.333205
Lipt1	ENSMUSG00000037216	145.721	-0.0299676	0.156242	-0.191803	0.847897	0.955896
Mitd1	ENSMUSG00000026088	286.265	-0.0820384	0.213513	-0.38423	0.700808	0.909009
Mrpl30	ENSMUSG00000026087	2163.79	-0.14081	0.254441	-0.553407	0.579985	0.862029
Lyg2	ENSMUSG00000061584	6.66268	0.612541	1.44726	0.423243	0.672118	0.899619
Gm15457	ENSMUSG00000087374	0.451637	2.13749	3.80735	0.56141	0.574518	NA
Lyg1	ENSMUSG00000026085	0.227716	-0.138996	5.08922	-0.0273118	0.978211	NA
Txndc9	ENSMUSG00000058407	2193.92	0.13864	0.183496	0.75555	0.449919	0.795497
Eif5b	ENSMUSG00000026083	5252.91	-0.0696174	0.111204	-0.626035	0.531292	0.839625
Rev1	ENSMUSG00000026082	584.613	-0.0411024	0.127767	-0.321699	0.74768	0.924887
RP23-195A24.4	ENSMUSG00000103804	14.5795	-0.551882	0.508487	-1.08534	0.277771	0.668992
RP23-195A24.5	ENSMUSG00000102716	0.177804	0	5.1004	0	1	NA
Aff3	ENSMUSG00000037138	848.321	-0.263603	0.238876	-1.10351	0.269804	0.661752
Gm16150	ENSMUSG00000085391	16.7179	0.575584	0.509471	1.12977	0.258574	0.652904
Gm16151	ENSMUSG00000085280	5.05904	-0.475372	0.69237	-0.686587	0.492343	0.817097
Gm16152	ENSMUSG00000087131	8.60737	-1.18102	0.629205	-1.87701	0.0605167	0.350324
RP24-390D21.4	ENSMUSG00000102984	0.969144	-1.7328	1.70182	-1.0182	0.308582	NA
RP24-187B13.4	ENSMUSG00000102541	0.421589	0	3.81264	0	1	NA
RP24-187B13.3	ENSMUSG00000103531	0.360875	-0.61874	3.48908	-0.177336	0.859244	NA
Lonrf2	ENSMUSG00000048814	3366.38	0.122823	0.24172	0.508119	0.61137	0.87618
Chst10	ENSMUSG00000026080	2094.73	-0.123428	0.118328	-1.04311	0.296899	0.684856
RP23-101P2.3	ENSMUSG00000103647	0.88402	0.0526077	1.95758	0.0268738	0.97856	NA
Nms	ENSMUSG00000067604	10.2008	-1.51285	1.07437	-1.40813	0.159094	0.536194
Pdcl3	ENSMUSG00000026078	1217.28	-0.0416183	0.19145	-0.217385	0.827908	0.950325
RP23-101P2.6	ENSMUSG00000103046	46.6701	-0.119824	0.375613	-0.319009	0.749719	0.925528
RP24-226L19.1	ENSMUSG00000104188	0.325254	2.16037	4.78448	0.451536	0.651603	NA
RP24-226L19.2	ENSMUSG00000103182	0.287944	-1.56265	4.1216	-0.379137	0.704586	NA
Mir6349	ENSMUSG00000098833	0.0745899	0	5.1004	0	1	NA
Npas2	ENSMUSG00000026077	853.996	0.0868692	0.264405	0.328546	0.742499	0.922689
Gm20428	ENSMUSG00000092553	1.06202	-1.43329	2.01205	-0.712357	0.476244	NA
Gm3617	ENSMUSG00000092563	6.49969	-1.48626	0.805484	-1.84518	0.065011	0.363626
Rpl31	ENSMUSG00000073702	7791.5	-0.56657	0.353679	-1.60193	0.10917	0.457383
Tbc1d8	ENSMUSG00000003134	590.436	0.138262	0.27776	0.497775	0.618643	0.87956
RP24-539E18.5	ENSMUSG00000102607	0.201098	0	5.1004	0	1	NA
Cnot11	ENSMUSG00000003135	953.52	0.25327	0.127157	1.99178	0.0463948	0.309577
Gm15832	ENSMUSG00000085894	98.1511	0.101655	0.26616	0.381931	0.702513	0.909641
Snord89	ENSMUSG00000077704	14.2168	0.592687	0.526823	1.12502	0.26058	0.654906
Rnf149	ENSMUSG00000048234	749.866	0.416575	0.130049	3.20322	0.00135902	0.0397338
Gm23722	ENSMUSG00000064936	0.991114	-1.19129	1.92899	-0.617576	0.536855	NA
RP24-505E24.2	ENSMUSG00000102471	1.33236	-1.91027	1.7015	-1.1227	0.261566	NA
Creg2	ENSMUSG00000050967	3452.34	0.51354	0.151166	3.39719	0.000680807	0.0249385
D930019O06Rik	ENSMUSG00000097083	51.4845	0.452151	0.262779	1.72065	0.0853138	0.412835
Rfx8	ENSMUSG00000057173	8.4749	-0.522156	0.659346	-0.79193	0.428402	0.782045
Gm3646	ENSMUSG00000091937	0.267271	-0.668663	5.1004	-0.1311	0.895696	NA
1700066B17Rik	ENSMUSG00000101634	0.868032	-0.701997	1.85839	-0.377745	0.70562	NA
Map4k4	ENSMUSG00000026074	3266.71	-0.173266	0.129598	-1.33695	0.18124	0.568568
RP24-127D13.5	ENSMUSG00000102985	28.7407	-0.505107	0.429532	-1.17595	0.239616	0.636287
Il1r2	ENSMUSG00000026073	26.8237	1.69928	0.468953	3.62356	0.000290577	0.0148018
Gm16894	ENSMUSG00000097899	35.9194	-0.342238	0.292666	-1.16938	0.24225	0.63828
RP24-127D13.2	ENSMUSG00000102975	0.488443	1.25213	2.64115	0.474086	0.635439	NA
Il1r1	ENSMUSG00000026072	392.656	0.175045	0.34466	0.507876	0.61154	0.87618
RP24-317P24.1	ENSMUSG00000103560	1.04248	-2.21259	2.03246	-1.08863	0.276318	NA
Il1rl2	ENSMUSG00000070942	28.9965	0.246897	0.311963	0.791431	0.428692	0.782445
RP23-100P14.3	ENSMUSG00000103230	0.684082	0.790749	2.22936	0.354697	0.722817	NA
Il1rl1	ENSMUSG00000026069	8.61788	0.732302	0.839445	0.872365	0.383009	0.753596
Il18r1	ENSMUSG00000026070	2.08201	-0.101711	0.986771	-0.103075	0.917904	NA
Il18rap	ENSMUSG00000026068	5.67631	0.221408	0.776541	0.28512	0.775552	0.93481
Slc9a4	ENSMUSG00000026065	192.675	-0.605887	0.370449	-1.63555	0.101934	0.444676
RP23-346B12.4	ENSMUSG00000102676	1.01229	0	2.41459	0	1	NA
Slc9a2	ENSMUSG00000026062	290.921	-0.469105	0.180459	-2.59951	0.00933569	0.128149
RP23-413K6.3	ENSMUSG00000103679	1.60037	-0.665751	2.10278	-0.316606	0.751543	NA
RP23-413K6.4	ENSMUSG00000103270	4.01087	-0.226088	0.866324	-0.260974	0.794113	0.939564
Mfsd9	ENSMUSG00000041945	31.1837	-0.0122647	0.311092	-0.0394245	0.968552	0.991425
Tmem182	ENSMUSG00000079588	6.01682	-1.04154	0.994559	-1.04724	0.29499	0.682921
Gm29260	ENSMUSG00000100832	6.21025	-0.439775	0.801565	-0.548645	0.583249	0.863576
Gm9915	ENSMUSG00000053640	1.49327	-0.381001	1.25245	-0.304205	0.760972	NA
Gm28175	ENSMUSG00000101299	54.6553	-0.227261	0.321453	-0.706981	0.479579	0.809847
Gm28140	ENSMUSG00000100180	0.228488	1.56066	5.09549	0.306283	0.75939	NA
RP23-480H8.1	ENSMUSG00000103106	0.602581	2.38284	2.76259	0.862538	0.388392	NA
Pantr1	ENSMUSG00000060424	1708.11	-0.0806324	0.223451	-0.360851	0.718211	0.916482
RP23-71K9.3	ENSMUSG00000104199	3.81127	-2.11278	1.0776	-1.96063	0.0499217	0.31945
Pou3f3	ENSMUSG00000045515	3157.61	-0.0421713	0.128574	-0.327994	0.742917	0.922703
Gm20646	ENSMUSG00000093436	75.4338	-0.00446004	0.255478	-0.0174576	0.986072	0.997055
Pantr2	ENSMUSG00000097063	82.7486	0.0857421	0.31842	0.269273	0.787719	0.937248
Gm28525	ENSMUSG00000099784	60.1352	0.433377	0.268152	1.61616	0.10606	0.452644
Mrps9	ENSMUSG00000060679	1409.49	-0.163501	0.142849	-1.14457	0.252386	0.646384
Gm23126	ENSMUSG00000077448	0.0853881	0	5.1004	0	1	NA
Gpr45	ENSMUSG00000041907	349.047	0.499753	0.19844	2.5184	0.0117888	0.147212
Tgfbrap1	ENSMUSG00000070939	1066.48	0.0505456	0.172695	0.292687	0.769762	0.932771
Gm28782	ENSMUSG00000100269	0.232681	0.052602	5.1004	0.0103133	0.991771	NA
8430432A02Rik	ENSMUSG00000041878	20.0092	0.682064	0.495091	1.37765	0.16831	0.551002
AI597479	ENSMUSG00000010290	1348.72	0.156641	0.11338	1.38156	0.167106	0.54955
Fhl2	ENSMUSG00000008136	1232.14	0.798937	0.199183	4.01107	6.0443e-05	0.00473427
Gm8210	ENSMUSG00000094497	192.867	0.319052	1.85827	0.171693	0.863679	0.96186
Gm29040	ENSMUSG00000099576	0.113098	0	5.1004	0	1	NA
Nck2	ENSMUSG00000066877	846.374	0.307955	0.182343	1.68888	0.0912431	0.42386
RP23-389C9.3	ENSMUSG00000103422	0.713753	-1.97566	2.23063	-0.885695	0.375782	NA
RP23-435E15.3	ENSMUSG00000103945	9.58578	-1.77621	0.744243	-2.3866	0.0170051	0.181008
1500015O10Rik	ENSMUSG00000026051	648.757	0.054014	0.673286	0.0802245	0.936059	0.983778
Gm29155	ENSMUSG00000100764	6.97832	-0.110453	0.728793	-0.151556	0.879537	0.96647
Gm29157	ENSMUSG00000100635	7.18563	-0.0665359	0.817251	-0.0814142	0.935113	0.983471
Gm29156	ENSMUSG00000100480	15.4585	-0.492521	0.386649	-1.27382	0.202728	0.594775
Uxs1	ENSMUSG00000057363	2136.58	0.0517728	0.145413	0.35604	0.721811	0.917633
Gm16103	ENSMUSG00000090243	1.14406	0.36702	1.52577	0.240547	0.809906	NA
Gm19587	ENSMUSG00000100701	2.52533	-0.21762	1.38304	-0.157348	0.87497	NA
Tpp2	ENSMUSG00000041763	2182.75	-0.0603004	0.112134	-0.537753	0.590748	0.866999
Mettl21c	ENSMUSG00000047343	9.60968	-1.77396	0.730313	-2.42905	0.0151387	0.168874
Gm15838	ENSMUSG00000090106	0.303104	-0.668666	4.84336	-0.138058	0.890194	NA
Gm8251	ENSMUSG00000091844	9.95333	-1.41422	0.858309	-1.64768	0.0994181	0.43935
Tex30	ENSMUSG00000026049	149.369	0.614337	0.232211	2.6456	0.00815462	0.117703
Kdelc1	ENSMUSG00000026047	215.291	-0.0921399	0.178779	-0.515383	0.606285	0.873565
Bivm	ENSMUSG00000041684	949.841	-0.00820768	0.143874	-0.0570477	0.954507	0.987972
Ercc5	ENSMUSG00000026048	984.076	-0.0915368	0.0915266	-1.00011	0.317256	0.702788
Mettl21e	ENSMUSG00000046828	2.77388	0.151605	0.839856	0.180513	0.85675	NA
Gm15833	ENSMUSG00000089703	2.53644	0.209495	1.09341	0.191598	0.848057	NA
Gm5700	ENSMUSG00000100966	0.129643	0	5.1004	0	1	NA
Txn-ps1	ENSMUSG00000101567	0.118522	-0.668692	5.1004	-0.131106	0.895692	NA
Gulp1	ENSMUSG00000056870	250.493	-0.342729	0.235943	-1.45259	0.146338	0.519987
RP23-68D4.1	ENSMUSG00000102319	2.81669	-1.40561	1.28377	-1.0949	0.273559	NA
[truncated: 37,607 more rows]

## Sheet: rec_cx-vs-wt_cx.diffexp
Gene	Geneid	baseMean	log2FoldChange	lfcSE	stat	pvalue	padj
[truncated: 38,120 more rows]

[truncated: 4 more sheets: het_cx-vs-rec_cx.diffexp, rec_hip-vs-het_hip.diffexp, het_hip-vs-wt_hip.diffexp, rec_hip-vs-wt_hip.diffexp]
