# Supplementary material for: Scn1a gene reactivation after symptom onset rescues pathological phenotypes in a mouse model of Dravet syndrome
Source: Nat Commun. 2022 Jan 10;13:161. doi: 10.1038/s41467-021-27837-w (PMC8748984; doi:10.1038/s41467-021-27837-w)
Supplement: Supplementary file 6 — Supplementary Data 2 [file 41467_2021_27837_MOESM6_ESM.xlsx]

## Sheet: rec_hip-vs-wt_hip_merged_go
DGE	Genes	Process~name	num_of_Genes	gene_group	percentage%	P-value	Benjamini and Hochberg (FDR)	Hommel singlewise process	Bonferroni single-step process	Hommel singlewise process	Hochberg step-up process	Benjamini and Yekutieli
up	AVP; TNF; HSPA1A; HSPA1B; ACTC1; NR5A1;	GO:0010628~positive regulation of gene expression	6	374	1.60428	0.000122344	0.00397619	0.0849069	0.0874761	0.0732842	0.0849069	0.0284305
up	TNF; CCL2; NFKBIZ; C3AR1; FPR1; FPR2;	GO:0006954~inflammatory response	6	381	1.5748	0.000135072	0.00419898	0.093605	0.0965766	0.0792873	0.093605	0.0300235
down	AREL1; XBP1; KCTD21; RNF167;	GO:0006511~ubiquitin-dependent protein catabolic process	4	291	1.37457	0.000173751	0.0061439	0.0929566	0.0953891	0.0630615	0.0929566	0.0423083
up	JUN; HMOX1; CCL2; CPEB4;	GO:0043524~negative regulation of neuron apoptotic process	4	138	2.89855	0.000198761	0.00568455	0.137344	0.142114	0.10186	0.137344	0.0406457
up	ATP8B1; EYA4; LOXHD1; ATP6V0A4;	GO:0007605~sensory perception of sound	4	143	2.7972	0.000226858	0.00623858	0.156532	0.162203	0.110212	0.156532	0.0446071
down	DRD2; XBP1; LRRK2;	GO:0006914~autophagy	3	123	2.43902	0.000233342	0.00753557	0.124371	0.128105	0.0735027	0.124371	0.0518917
up	SOCS3; TNF; PARP9;	GO:0042531~positive regulation of tyrosine phosphorylation of STAT protein	3	69	4.34783	0.00041967	0.00967949	0.287474	0.300064	0.154019	0.287474	0.0692103
up	HSPA1A; RNF217; HSPA1B;	GO:0032436~positive regulation of proteasomal ubiquitin-dependent protein catabolic process	3	74	4.05405	0.000511014	0.011418	0.349534	0.365375	0.168022	0.349534	0.0816407
up	TNF; JUN; FPR2; CCL2;	GO:0070374~positive regulation of ERK1 and ERK2 cascade	4	209	1.91388	0.000915661	0.018186	0.622649	0.654697	0.220619	0.622649	0.130034
up	IFIT3; JUN; HSPA1A; HSPA1B; NDN;	GO:0008285~negative regulation of cell population proliferation	5	396	1.26263	0.00131407	0.0243391	0.890936	0.939557	0.248358	0.653496	0.174029
up	IFIT3; TNF; HSPB1;	GO:0009615~response to virus	3	104	2.88462	0.00132759	0.0243391	0.898776	0.949225	0.249586	0.653496	0.174029
up	MYL1; LMOD1; TRIM72;	GO:0006936~muscle contraction	3	106	2.83019	0.00140011	0.0250269	0.946472	1	0.253457	0.653496	0.178947
up	GLP2R; GP1BA; CCL2; FPR2;	GO:0007166~cell surface receptor signaling pathway	4	268	1.49254	0.00223935	0.0298986	1	1	0.298578	0.653496	0.213781
up	HCRT; GLP2R; AVP; PMCH; FPR1; FPR2; C3AR1; CCL2;	GO:0007186~G protein-coupled receptor signaling pathway	8	1152	0.694444	0.00235925	0.030487	1	1	0.30491	0.653496	0.217988
up	HSPB1; HMOX1; C3AR1;	GO:0045766~positive regulation of angiogenesis	3	131	2.29008	0.0025221	0.0310914	1	1	0.31383	0.653496	0.22231
up	HSPA1A; HSPA1B; FPR1; FPR2; C3AR1;	GO:0043312~neutrophil degranulation	5	483	1.0352	0.00307373	0.0339651	1	1	0.344217	0.653496	0.242857
up	TNF; HSPA1A; HSPA1B;	GO:0051092~positive regulation of NF-kappaB transcription factor activity	3	154	1.94805	0.00393712	0.0339741	1	1	0.359896	0.653496	0.242921
up	TNF; NFKBIZ; BSX; TAL2; SIM1; ATF3;	GO:0006357~regulation of transcription by RNA polymerase II	6	747	0.803213	0.004155	0.0345444	1	1	0.363374	0.653496	0.247
up	BAG3; HSPA1A; HSPA1B;	GO:0050821~protein stabilization	3	183	1.63934	0.00629797	0.0381614	1	1	0.396772	0.653496	0.272862
up	SOCS3; HSPB1; HMOX1; PPP1R1C;	GO:0035556~intracellular signal transduction	4	371	1.07817	0.00696253	0.0407271	1	1	0.407694	0.653496	0.291206
up	TNF; JUN; ATF3; NR5A1; BSX; NDN; SIM1;	GO:0045944~positive regulation of transcription by RNA polymerase II	7	1138	0.615114	0.00830983	0.0418418	1	1	0.427303	0.653496	0.299177
up	ATP8B1; TMC8; ATP6V0A4;	GO:0034220~ion transmembrane transport	3	208	1.44231	0.00888709	0.0428926	1	1	0.435467	0.653496	0.306691
down	PRKCZ; LRRK2; CAMKK2;	GO:0006468~protein phosphorylation	3	482	0.622407	0.0107013	0.0296938	1	1	0.32104	0.434339	0.204478
up	PARP9; TSPAN11; PIK3C2G;	GO:0016477~cell migration	3	225	1.33333	0.0109547	0.0434434	1	1	0.458061	0.653496	0.310629
down	AREL1; XBP1; PRKCZ;	GO:0043066~negative regulation of apoptotic process	3	489	0.613497	0.0111215	0.0296938	1	1	0.325343	0.434339	0.204478
down	XBP1; CALR; PRKCZ;	GO:0008284~positive regulation of cell population proliferation	3	490	0.612245	0.0111823	0.0296938	1	1	0.325343	0.434339	0.204478
up	JUN; HMOX1; CCL2;	GO:0001525~angiogenesis	3	230	1.30435	0.0116113	0.0434434	1	1	0.463514	0.653496	0.310629
up	TNF; COL10A1; MMP13;	GO:0030198~extracellular matrix organization	3	230	1.30435	0.0116113	0.0434434	1	1	0.463514	0.653496	0.310629
up	CTRB1; ENDOU; MMP13; FOLH1;	GO:0006508~proteolysis	4	436	0.917431	0.0119917	0.0434434	1	1	0.466504	0.653496	0.310629
down	CALR; ATXN1; PLCB1;	GO:0045892~negative regulation of transcription, DNA-templated	3	530	0.566038	0.0137734	0.0322111	1	1	0.358109	0.434339	0.221813
down	PRKCZ; ITPR1; DIRAS2; PLCB1;	GO:0007165~signal transduction	4	989	0.404449	0.0140227	0.0322111	1	1	0.360833	0.434339	0.221813
down	ADCY5; DRD2; HTR1B; PLCB1;	GO:0007186~G protein-coupled receptor signaling pathway	4	1152	0.347222	0.023073	0.0404104	1	1	0.434339	0.434339	0.278275
up	TNF; ATF3; PARP9; INSM2; JUN;	GO:0000122~negative regulation of transcription by RNA polymerase II	5	847	0.590319	0.0285723	0.0618433	1	1	0.580641	0.653496	0.442192
up	PMCH; SIM1; NR5A1; EYA4;	GO:0030154~cell differentiation	4	572	0.699301	0.0288131	0.0618433	1	1	0.580641	0.653496	0.442192
up	TNF; JUN; HMOX1;	GO:0043065~positive regulation of apoptotic process	3	332	0.903614	0.0299626	0.0624585	1	1	0.592491	0.653496	0.44659
down	CALR; ATXN1; THRB;	GO:0000122~negative regulation of transcription by RNA polymerase II	3	847	0.354191	0.0455866	0.0601612	1	1	0.434339	0.434339	0.414283
up	AVP; CCL2; ENDOU; FPR1; HSH2D;	GO:0007165~signal transduction	5	989	0.505561	0.0497414	0.0819472	1	1	0.653496	0.653496	0.585938

## Sheet: rec_hip-vs-het_hip_merged_go
DGE	Genes	Process~name	num_of_Genes	gene_group	percentage%	P-value	Benjamini and Hochberg (FDR)	Hommel singlewise process	Bonferroni single-step process	Hommel singlewise process	Hochberg step-up process	Benjamini and Yekutieli
down	NPY; DRD5; GAD2; SV2C; SLC6A5; HTR5A; DRD4; PDYN;	GO:0007268~chemical synaptic transmission	8	249	3.21285	0.000112213	0.00690449	0.165514	0.167982	0.136226	0.165514	0.0544679
down	KCNK1; SCNN1G; SLC4A11; SLC24A4; SLC20A1;	GO:0035725~sodium ion transmembrane transport	5	80	6.25	0.000121286	0.00690449	0.178776	0.181565	0.14336	0.178776	0.0544679
up	ITGA8; KIRREL2; STXBP6; FAT4; DSP;	GO:0098609~cell-cell adhesion	5	152	3.28947	0.000125865	0.0084612	0.10472	0.105852	0.0937694	0.10472	0.0618717
down	PLB1; ASPG; LIPH; PLA2G2F; PLA2G2D;	GO:0016042~lipid catabolic process	5	81	6.17284	0.000128187	0.00690449	0.18882	0.191896	0.148697	0.188691	0.0544679
down	ADRA2C; SOX11; NEUROD2; GDPD5; BRINP1;	GO:0045666~positive regulation of neuron differentiation	5	81	6.17284	0.000128187	0.00690449	0.18882	0.191896	0.148697	0.188691	0.0544679
down	WNT9B; FZD7; SOX11; FZD8; WNT10A; EMX1;	GO:0030182~neuron differentiation	6	131	4.58015	0.000130652	0.00690449	0.192189	0.195586	0.150511	0.192189	0.0544679
down	RAMP3; CD9; GRB2; CAV1;	GO:0031623~receptor internalization	4	42	9.52381	0.000130788	0.00690449	0.192258	0.195789	0.150537	0.192258	0.0544679
down	COL3A1; RBP4; EPOR; LOX; PDLIM1; ACVR1; PDLIM4;	GO:0007507~heart development	7	190	3.68421	0.000133754	0.00690449	0.196485	0.20023	0.152747	0.196485	0.0544679
up	CCL2; LTK; CCND2; PRKDC; PRKD1; PLK5; BMP2K; ACVR2A;	GO:0006468~protein phosphorylation	8	482	1.65975	0.000139708	0.0084612	0.115958	0.117494	0.101428	0.115958	0.0618717
up	HSPA1A; HSPA1B; ACVR2A;	GO:0045648~positive regulation of erythrocyte differentiation	3	31	9.67742	0.000154266	0.0084612	0.127886	0.129738	0.10922	0.127732	0.0618717
up	CCND2; PSRC1; SPDYA;	GO:0045737~positive regulation of cyclin-dependent protein serine/threonine kinase activity	3	31	9.67742	0.000154266	0.0084612	0.127886	0.129738	0.10922	0.127732	0.0618717
down	RBP4; ALDH1A3; PLB1; RDH11;	GO:0042572~retinol metabolic process	4	44	9.09091	0.000154584	0.00760229	0.226929	0.231412	0.167259	0.226929	0.0599727
down	TNFRSF11B; TLL1; COL3A1; HEXB; BMP3; SOX11;	GO:0001501~skeletal system development	6	137	4.37956	0.000165084	0.00760229	0.242179	0.247131	0.173504	0.242179	0.0599727
down	TGFB3; ADRA2C; ENDOU; CRHR1; PAPPA;	GO:0007565~female pregnancy	5	86	5.81395	0.000167316	0.00760229	0.245285	0.250472	0.174735	0.245285	0.0599727
down	COL3A1; ANXA2; LOX; PXDN;	GO:0030199~collagen fibril organization	4	45	8.88889	0.000167586	0.00760229	0.245513	0.250876	0.174908	0.245513	0.0599727
up	DNAJB1; HSPA1A; HSPA1B;	GO:0051085~chaperone cofactor-dependent protein refolding	3	32	9.375	0.000168352	0.0084612	0.139227	0.141584	0.116173	0.139227	0.0618717
up	HSPB1; PRKD1; MAGI3; ADCY10; DGKH; NRG4; PPP1R1C;	GO:0035556~intracellular signal transduction	7	371	1.88679	0.000171028	0.0084612	0.141269	0.143835	0.117496	0.141269	0.0618717
up	HSPA1A; HSPA1B; MYH3;	GO:0046034~ATP metabolic process	3	33	9.09091	0.000183247	0.0084612	0.151179	0.154111	0.12351	0.151179	0.0618717
down	COL3A1; DDOST; MAPKAPK3; TIMP1;	GO:0034097~response to cytokine	4	48	8.33333	0.000211327	0.00850687	0.309382	0.316356	0.197168	0.309171	0.0671087
down	S100A6; ANXA2; PDGFC; SPHK1;	GO:0048146~positive regulation of fibroblast proliferation	4	48	8.33333	0.000211327	0.00850687	0.309382	0.316356	0.197168	0.309171	0.0671087
down	RAMP3; ANXA2; TSPAN5; ZDHHC22; TESC; KCNIP3;	GO:0072659~protein localization to plasma membrane	6	144	4.16667	0.00021392	0.00850687	0.312751	0.320238	0.198304	0.312751	0.0671087
down	F2R; SPHK1; ADRA1B;	GO:0045987~positive regulation of smooth muscle contraction	3	18	16.6667	0.000214669	0.00850687	0.313631	0.321359	0.198699	0.313631	0.0671087
down	GPC1; CXCR4; GRB2; DOK5; EFNA2; LRTM2; EFNA1;	GO:0007411~axon guidance	7	206	3.39806	0.000215939	0.00850687	0.315271	0.323261	0.199312	0.315271	0.0671087
down	HEXB; DRD4; DRD5; CAV1; SLC24A4;	GO:0006874~cellular calcium ion homeostasis	5	94	5.31915	0.000248126	0.00952424	0.362017	0.371445	0.213141	0.362017	0.0751345
up	MYL1; MYH3; ACTC1;	GO:0030049~muscle filament sliding	3	38	7.89474	0.00027055	0.0108349	0.222122	0.227533	0.156545	0.222122	0.0792291
down	EFNA1; CAV1; RNF149;	GO:0043409~negative regulation of MAPK cascade	3	20	15	0.000283487	0.0106095	0.413323	0.424379	0.227923	0.413323	0.0836958
up	HSPB1; THBS1; PRKD1;	GO:0043536~positive regulation of blood vessel endothelial cell migration	3	39	7.69231	0.000290712	0.0111131	0.238384	0.244489	0.163951	0.238384	0.0812637
down	ADRA2C; ADRA1B; DRD5;	GO:0071880~adenylate cyclase-activating adrenergic receptor signaling pathway	3	21	14.2857	0.000322644	0.0112325	0.46977	0.482998	0.244135	0.469447	0.0886107
down	CNIH3; GSG1L; SHISA8;	GO:2000311~regulation of AMPA receptor activity	3	21	14.2857	0.000322644	0.0112325	0.46977	0.482998	0.244135	0.469447	0.0886107
down	TNFRSF11B; COL3A1; ITGB5; LOX; PXDN; CRISPLD2; COL27A1;	GO:0030198~extracellular matrix organization	7	230	3.04348	0.000411175	0.0139893	0.597849	0.61553	0.272295	0.597849	0.110358
down	BMP3; LOX; GPNMB; TMEM119; CREB3L1;	GO:0001649~osteoblast differentiation	5	106	4.71698	0.000421018	0.0140059	0.61174	0.630264	0.274859	0.61174	0.110489
up	NEUROD1; FAT4; BHLHE22;	GO:0022008~neurogenesis	3	45	6.66667	0.000432171	0.0145382	0.353084	0.363456	0.200095	0.353084	0.106309
up	MYL1; ACTC1; SCN3B;	GO:0060048~cardiac muscle contraction	3	46	6.52174	0.000459331	0.0148576	0.374814	0.386297	0.20624	0.374814	0.108645
down	DRD4; PLA2G2F; PLA2G2D;	GO:0050482~arachidonic acid secretion	3	24	12.5	0.000460511	0.0141148	0.668662	0.689385	0.284621	0.668662	0.111348
down	ADRA2C; EFNA1; F2R; ADRA1B; DOK5;	GO:0043410~positive regulation of MAPK cascade	5	109	4.58716	0.000475719	0.014243	0.688841	0.712152	0.288511	0.688841	0.11236
down	TGFB3; F2R; CREB3L1;	GO:0032967~positive regulation of collagen biosynthetic process	3	25	12	0.00051364	0.0149179	0.743238	0.76892	0.297911	0.743238	0.117684
up	ITGA4; EPHA1; ITGA8;	GO:0034446~substrate adhesion-dependent cell spreading	3	48	6.25	0.000516882	0.0149896	0.420225	0.434697	0.219158	0.420225	0.10961
down	TGFB3; CD33; CD9; IGFBP6; F2R; SSTR2; PPP2R5C; GPNMB; TESC;	GO:0008285~negative regulation of cell population proliferation	9	396	2.27273	0.000518189	0.0149179	0.749301	0.775729	0.299091	0.749301	0.117684
down	RGS4; CAV1; DUSP9;	GO:0000188~inactivation of MAPK activity	3	26	11.5385	0.000570539	0.0158166	0.824429	0.854097	0.311936	0.823859	0.124774
down	MAEL; NDC1; FANCD2;	GO:0007129~synapsis	3	26	11.5385	0.000570539	0.0158166	0.824429	0.854097	0.311936	0.823859	0.124774
up	S1PR1; ITGA8; PRKDC; PCDH19; GRHL2;	GO:0007420~brain development	5	217	2.30415	0.00061893	0.0159182	0.501333	0.52052	0.239682	0.501333	0.1164
up	PRKDC; NEUROD1; FRZB; ADCY10; ARHGEF3; PNMA2;	GO:0043065~positive regulation of apoptotic process	6	332	1.80723	0.000624615	0.0159182	0.505314	0.525301	0.240675	0.505314	0.1164
down	NPY; SSTR2; DRD4; HTR5A;	GO:0007187~G protein-coupled receptor signaling pathway, coupled to cyclic nucleotide second messenger	4	65	6.15385	0.000626306	0.0160182	0.903133	0.93758	0.324426	0.859205	0.126364
down	CFLAR; CD28; CAV1; TICAM2;	GO:0097190~apoptotic signaling pathway	4	65	6.15385	0.000626306	0.0160182	0.903133	0.93758	0.324426	0.859205	0.126364
down	PLB1; PLA2G2F; PLA2G2D;	GO:0036151~phosphatidylcholine acyl-chain remodeling	3	27	11.1111	0.000631314	0.0160182	0.909092	0.945077	0.325541	0.859205	0.126364
down	CD28; ELMO1; AP1M2;	GO:0050690~regulation of defense response to virus by virus	3	27	11.1111	0.000631314	0.0160182	0.909092	0.945077	0.325541	0.859205	0.126364
up	HSPA1A; HSPA1B; PSRC1; FRZB;	GO:0030308~negative regulation of cell growth	4	124	3.22581	0.000656735	0.0162445	0.530642	0.552314	0.246276	0.530642	0.118787
up	TRPA1; CCL2; SCN3B;	GO:0019233~sensory perception of pain	3	53	5.66038	0.000680396	0.016349	0.54908	0.572213	0.250367	0.54908	0.11955
down	DRD5; ADRA1B; ADRA2C;	GO:0007610~behavior	3	28	10.7143	0.000696068	0.0168067	1	1	0.338289	0.859205	0.132584
down	COL3A1; TGFB3; PDGFC;	GO:0048565~digestive tract development	3	28	10.7143	0.000696068	0.0168067	1	1	0.338289	0.859205	0.132584
down	KCNK1; KCNJ12; KCNG1; KCNS2;	GO:0006813~potassium ion transport	4	68	5.88235	0.000735596	0.0172061	1	1	0.344431	0.859205	0.135735
down	TGFB3; CAV1; PMEPA1; CHST11;	GO:0030512~negative regulation of transforming growth factor beta receptor signaling pathway	4	68	5.88235	0.000735596	0.0172061	1	1	0.344431	0.859205	0.135735
down	WNT9B; FZD7; TESC; BRINP1;	GO:0071300~cellular response to retinoic acid	4	69	5.7971	0.000774839	0.0178451	1	1	0.350424	0.859205	0.140776
up	CD160; CCL2; S1PR1; EPHA1; PRKD1;	GO:0001525~angiogenesis	5	230	2.17391	0.000799087	0.017915	0.644064	0.672032	0.267694	0.644064	0.131002
up	HSPB1; THBS1; EPHA1; PRKD1;	GO:0045766~positive regulation of angiogenesis	4	131	3.05344	0.000801328	0.017915	0.645069	0.673917	0.268128	0.645069	0.131002
up	THBS1; S1PR1; NR4A3;	GO:0048661~positive regulation of smooth muscle cell proliferation	3	57	5.26316	0.000832495	0.017915	0.668493	0.700128	0.272568	0.668493	0.131002
down	KCNK1; SLC24A4; KCNG1; KCNIP3; KCNS2;	GO:0071805~potassium ion transmembrane transport	5	125	4	0.000862642	0.0189908	1	1	0.364035	0.859205	0.149814
up	GLP2R; THBS1; ATF3; EPHA1; CCND2; SPDYA; PDF;	GO:0008284~positive regulation of cell population proliferation	7	490	1.42857	0.000872198	0.017915	0.699502	0.733518	0.278231	0.699502	0.131002
up	CORT; S1PR1; NPY2R;	GO:0007193~adenylate cyclase-inhibiting G protein-coupled receptor signaling pathway	3	59	5.08475	0.000915989	0.017915	0.733707	0.770347	0.284873	0.731875	0.131002
up	HSPA1A; HSPA1B; PRKD1;	GO:0060548~negative regulation of cell death	3	59	5.08475	0.000915989	0.017915	0.733707	0.770347	0.284873	0.731875	0.131002
up	THBS1; PLK5; ACVR2A;	GO:0071363~cellular response to growth factor stimulus	3	59	5.08475	0.000915989	0.017915	0.733707	0.770347	0.284873	0.731875	0.131002
down	BRINP1; DRD4; NEUROD2;	GO:0001662~behavioral fear response	3	32	9.375	0.00099689	0.0213192	1	1	0.384457	0.859205	0.168182
down	RNH1; EFNA1; GPNMB;	GO:0045765~regulation of angiogenesis	3	32	9.375	0.00099689	0.0213192	1	1	0.384457	0.859205	0.168182
down	DRD4; DRD5; RGS4;	GO:0001975~response to amphetamine	3	33	9.09091	0.00108303	0.0221829	1	1	0.397473	0.859205	0.174996
down	TGFB3; SDC1; WNT10A;	GO:0042476~odontogenesis	3	33	9.09091	0.00108303	0.0221829	1	1	0.397473	0.859205	0.174996
up	THBS1; HSPA1A; HSPA1B;	GO:0034605~cellular response to heat	3	63	4.7619	0.00109848	0.0209959	0.876584	0.923818	0.302417	0.800675	0.15353
up	CORT; HCRT; PMCH; GRM5; GRIA2;	GO:0007268~chemical synaptic transmission	5	249	2.00803	0.00112926	0.0211046	0.900021	0.949708	0.304808	0.800675	0.154326
down	WNT9B; TGFB3; EMX1; ACVR1; TMEM231; CHST11;	GO:0001701~in utero embryonic development	6	203	2.95567	0.00122489	0.0244487	1	1	0.417355	0.859205	0.19287
down	PDZD2; CD9; MFAP4; TYRO3; SELPLG; OLFM4; CNTN3; CD33; GPNMB;	GO:0007155~cell adhesion	9	454	1.98238	0.00132182	0.0260364	1	1	0.430168	0.859205	0.205395
down	WNT9B; DDOST; CAV1; DPM3;	GO:0043085~positive regulation of catalytic activity	4	81	4.93827	0.00136771	0.0265904	1	1	0.436299	0.859205	0.209766
up	TRPA1; GLP2R; CCL2; EPHA1; CBLB;	GO:0007166~cell surface receptor signaling pathway	5	268	1.86567	0.0015511	0.0277547	1	1	0.335037	0.800675	0.202954
down	SDC1; GPC1; HS3ST2;	GO:0006024~glycosaminoglycan biosynthetic process	3	38	7.89474	0.00158392	0.0303991	1	1	0.462883	0.859205	0.239811
up	NR5A1; NR1D2; NR6A1; NR4A3;	GO:0006367~transcription initiation from RNA polymerase II promoter	4	161	2.48447	0.00168031	0.0294106	1	1	0.344463	0.800675	0.215062
down	RGS6; RGS7; ACVR1;	GO:0009968~negative regulation of signal transduction	3	39	7.69231	0.00169874	0.0306387	1	1	0.472249	0.859205	0.241701
down	TGFB3; ACVR1; TMEM119;	GO:0030501~positive regulation of bone mineralization	3	39	7.69231	0.00169874	0.0306387	1	1	0.472249	0.859205	0.241701
up	HSPA1A; RNF217; HSPA1B;	GO:0032436~positive regulation of proteasomal ubiquitin-dependent protein catabolic process	3	74	4.05405	0.00171358	0.0294106	1	1	0.34638	0.800675	0.215062
up	HSPA1A; HSPA1B; DNAJB1;	GO:1900034~regulation of cellular response to heat	3	77	3.8961	0.00191187	0.0303374	1	1	0.36108	0.800675	0.221839
down	LIPH; PLA2G2F; PLA2G2D;	GO:0006654~phosphatidic acid biosynthetic process	3	41	7.31707	0.00194366	0.0334409	1	1	0.490249	0.859205	0.263807
down	F2R; CAV1; ACVR1; GPNMB; SPHK1; PDGFC;	GO:0030335~positive regulation of cell migration	6	226	2.65487	0.00207536	0.0345201	1	1	0.498086	0.859205	0.272321
down	GPNMB; PLA2G2F; PLA2G2D;	GO:0042130~negative regulation of T cell proliferation	3	43	6.97674	0.0022095	0.0363475	1	1	0.505661	0.859205	0.286737
down	PDLIM1; TRIP10; FGD2; ELMO1; PDLIM4;	GO:0030036~actin cytoskeleton organization	5	157	3.18471	0.00227821	0.0370705	1	1	0.50943	0.859205	0.29244
down	CD28; DDOST; PIK3CG;	GO:0042110~T cell activation	3	44	6.81818	0.00235044	0.037432	1	1	0.513431	0.859205	0.295293
down	COL3A1; TGFB3; ITGB5; ACVR1;	GO:0007179~transforming growth factor beta receptor signaling pathway	4	96	4.16667	0.00248093	0.0390942	1	1	0.520995	0.859205	0.308405
down	PDLIM1; TGFB3; HK2; CXCR4; CAV1;	GO:0001666~response to hypoxia	5	163	3.06748	0.00266557	0.0415663	1	1	0.530928	0.859205	0.327907
up	GRM5; NPY2R; BSX;	GO:0007626~locomotory behavior	3	87	3.44828	0.00267381	0.0381131	1	1	0.403745	0.800675	0.278698
down	RAMP3; CD28; FGF3; PIK3CG; GRB2;	GO:0051897~positive regulation of protein kinase B signaling	5	165	3.0303	0.00280468	0.0420093	1	1	0.535694	0.859205	0.331402
down	TGFB3; FGF3; PDGFC;	GO:0051781~positive regulation of cell division	3	47	6.38298	0.00280623	0.0420093	1	1	0.535918	0.859205	0.331402
down	KCNK1; KCNJ12; KCNIP3;	GO:0061337~cardiac conduction	3	47	6.38298	0.00280623	0.0420093	1	1	0.535918	0.859205	0.331402
up	MYH3; MKX; JPH1;	GO:0007517~muscle organ development	3	89	3.37079	0.00284553	0.0398848	1	1	0.412601	0.800675	0.291654
down	TIMP1; KRT14; TGFB3; GRB2; RETN;	GO:0007568~aging	5	166	3.01205	0.00287617	0.04263	1	1	0.537844	0.859205	0.336298
down	TGFB3; ACVR1; BMP3;	GO:0010862~positive regulation of pathway-restricted SMAD protein phosphorylation	3	48	6.25	0.00296938	0.0427085	1	1	0.540857	0.859205	0.336918
down	FZD7; EFNA1; TYRO3;	GO:0034446~substrate adhesion-dependent cell spreading	3	48	6.25	0.00296938	0.0427085	1	1	0.540857	0.859205	0.336918
up	THBS1; CCL2; S1PR1; GRHL2; KIRREL2; PCDH19;	GO:0007155~cell adhesion	6	454	1.32159	0.0029694	0.0409387	1	1	0.418685	0.800675	0.29936
down	PDLIM1; SCARA3; PXDN; SRXN1;	GO:0006979~response to oxidative stress	4	102	3.92157	0.00306197	0.0427085	1	1	0.54422	0.859205	0.336918
down	RAB3IP; VPS37B; ZDHHC22;	GO:0006612~protein targeting to membrane	3	49	6.12245	0.00313824	0.0427085	1	1	0.546351	0.859205	0.336918
up	HSPA1A; HSPA1B; PRKD1;	GO:0034599~cellular response to oxidative stress	3	94	3.19149	0.00330406	0.0441066	1	1	0.436136	0.800675	0.322525
down	KCTD7; PRMT8; KCNG1; KCNS2;	GO:0051260~protein homooligomerization	4	105	3.80952	0.0033846	0.0455719	1	1	0.555002	0.859205	0.359506
down	SLC26A4; STX6; TMEM231;	GO:0032880~regulation of protein localization	3	51	5.88235	0.00349336	0.0455719	1	1	0.55852	0.859205	0.359506
down	ENDOU; PIK3CG; TRIP10; SCARA3; LRP12;	GO:0006897~endocytosis	5	174	2.87356	0.00349631	0.0455719	1	1	0.55852	0.859205	0.359506
up	ITGA4; THBS3; ITGA8;	GO:0007160~cell-matrix adhesion	3	96	3.125	0.00349939	0.0443942	1	1	0.446344	0.800675	0.324628
up	ITGA4; ITGA8; PRKD1;	GO:0007229~integrin-mediated signaling pathway	3	96	3.125	0.00349939	0.0443942	1	1	0.446344	0.800675	0.324628
down	CFLAR; TLL1; ENDOU; PAPPA; ADAMTS18; PGPEP1; ENPEP; CELA1;	GO:0006508~proteolysis	8	436	1.83486	0.003823	0.047905	1	1	0.569443	0.859205	0.377911
down	HK2; CAV1; PANX1;	GO:0002931~response to ischemia	3	53	5.66038	0.00387208	0.047905	1	1	0.57054	0.859205	0.377911
down	CD28; GRB2; CAV1;	GO:0031295~T cell costimulation	3	53	5.66038	0.00387208	0.047905	1	1	0.57054	0.859205	0.377911
down	CFLAR; F2R; CXXC5; TICAM2; SLC20A1;	GO:0043123~positive regulation of I-kappaB kinase/NF-kappaB signaling	5	183	2.73224	0.00430266	0.0515286	1	1	0.583632	0.859205	0.406497
down	KRT75; KRT14; KRT6A; KRT2;	GO:0070268~cornification	4	113	3.53982	0.00435627	0.0517567	1	1	0.584422	0.859205	0.408297
up	CCND2; PLK5; PSRC1; PPP1R1C; AHCTF1;	GO:0051301~cell division	5	347	1.44092	0.00460523	0.0472924	1	1	0.484679	0.800675	0.345821
down	ANXA2; NCS1; SLC24A4; PANX1;	GO:0070588~calcium ion transmembrane transport	4	115	3.47826	0.00462563	0.0536788	1	1	0.59037	0.859205	0.423459
down	PLA2G2D; PLB1; PLA2G2F;	GO:0006644~phospholipid metabolic process	3	57	5.26316	0.00470215	0.0541471	1	1	0.592215	0.859205	0.427154
up	HCRT; PMCH; NPY2R;	GO:0007218~neuropeptide signaling pathway	3	108	2.77778	0.00481923	0.0472924	1	1	0.491561	0.800675	0.345821
up	LEFTY1; ATF3; LMO1; PER3; NR6A1; NR4A3; TBL1XR1; NR1D2;	GO:0000122~negative regulation of transcription by RNA polymerase II	8	847	0.94451	0.00486686	0.0472924	1	1	0.4923	0.800675	0.345821
up	LTK; PRKD1; PLK5;	GO:0010976~positive regulation of neuron projection development	3	111	2.7027	0.0051899	0.0472924	1	1	0.503105	0.800675	0.345821
down	SDC1; GPC1; GRB2; CAV1; SELPLG;	GO:0050900~leukocyte migration	5	193	2.59067	0.00534508	0.0577673	1	1	0.60495	0.859205	0.455713
down	GXYLT2; GALNT14; ST6GALNAC4;	GO:0016266~O-glycan processing	3	60	5	0.00538992	0.0577673	1	1	0.606162	0.859205	0.455713
down	SOX11; ACVR1; TMEM119;	GO:0045669~positive regulation of osteoblast differentiation	3	60	5	0.00538992	0.0577673	1	1	0.606162	0.859205	0.455713
down	SDC1; PAPPA; PDCD7;	GO:0051384~response to glucocorticoid	3	60	5	0.00538992	0.0577673	1	1	0.606162	0.859205	0.455713
down	ADRA1B; RGS6; RGS7; BLNK; SPHK1; MAPKAPK3; PRKCD;	GO:0035556~intracellular signal transduction	7	371	1.88679	0.00575578	0.0594235	1	1	0.613936	0.859205	0.468778
up	THBS1; ITGA4; ITGA8; ADAMTS20;	GO:0030198~extracellular matrix organization	4	230	1.73913	0.00584806	0.0472924	1	1	0.521259	0.800675	0.345821
down	ADRA2C; DRD5; ADRA1B;	GO:0007188~adenylate cyclase-modulating G protein-coupled receptor signaling pathway	3	62	4.83871	0.00588021	0.05954	1	1	0.616636	0.859205	0.469697
down	TNFRSF11B; TGFB3; CAV1;	GO:0043627~response to estrogen	3	62	4.83871	0.00588021	0.05954	1	1	0.616636	0.859205	0.469697
down	TLL1; KRT6A; FGF3; ACVR1C; TESC; MAEL; BHLHE41; CAV1; SOX11;	GO:0030154~cell differentiation	9	572	1.57343	0.00588639	0.05954	1	1	0.616636	0.859205	0.469697
down	TIMP1; TGFB3; CD9; TOR4A;	GO:0002576~platelet degranulation	4	124	3.22581	0.00597642	0.0598931	1	1	0.618034	0.859205	0.472483
down	RAMP3; CD28; SOX11; CAV1; TMEM119; TESC; WNT10A;	GO:0010628~positive regulation of gene expression	7	374	1.87166	0.00600132	0.0598931	1	1	0.618136	0.859205	0.472483
down	TIMP1; HEXB; IGFBP6; TSPAN5; PAPPA;	GO:0044267~cellular protein metabolic process	5	200	2.5	0.00617336	0.0604021	1	1	0.622436	0.859205	0.476498
down	CCNF; PIK3CG; ACVR1; PRKCD; MEX3B; ACVR1C; TRIB2; CDK18;	GO:0006468~protein phosphorylation	8	482	1.65975	0.00680734	0.0657458	1	1	0.634095	0.859205	0.518653
down	TLL1; TIMP1; CAPG;	GO:0022617~extracellular matrix disassembly	3	66	4.54545	0.00693867	0.0665845	1	1	0.637843	0.859205	0.52527
down	NEUROD2; SIGMAR1; NRN1; CNTN3; TYRO3; ACVR1C;	GO:0007399~nervous system development	6	294	2.04082	0.00720206	0.0674193	1	1	0.641805	0.859205	0.531855
down	EMX1; CHST11; CELA1;	GO:0009791~post-embryonic development	3	67	4.47761	0.00721974	0.0674193	1	1	0.642557	0.859205	0.531855
down	CFLAR; RAMP3; F2R; GPNMB; PDGFC;	GO:0070374~positive regulation of ERK1 and ERK2 cascade	5	209	2.39234	0.0073657	0.0674193	1	1	0.646	0.859205	0.531855
up	PPP1R15A; DCC; PRKD1; MAGI3; FAIM; SLTM;	GO:0006915~apoptotic process	6	552	1.08696	0.00747623	0.0558379	1	1	0.548071	0.800675	0.408309
down	CTDSP1; PPM1H; PPP2R5C; DUSP9;	GO:0006470~protein dephosphorylation	4	137	2.91971	0.0083552	0.0674193	1	1	0.665575	0.859205	0.531855
down	CAV1; KLHL40; SPHK1;	GO:0031398~positive regulation of protein ubiquitination	3	72	4.16667	0.00872571	0.0674193	1	1	0.67188	0.859205	0.531855
down	ARHGAP19; TRIP10; FGD2; TAGAP;	GO:0051056~regulation of small GTPase mediated signal transduction	4	141	2.83688	0.00919531	0.0674193	1	1	0.680702	0.859205	0.531855
up	CCL2; CPEB4; NR4A3;	GO:0043524~negative regulation of neuron apoptotic process	3	138	2.17391	0.00929986	0.0566752	1	1	0.57165	0.800675	0.414432
down	RAMP3; CAV1; PANX1;	GO:0006816~calcium ion transport	3	74	4.05405	0.00937566	0.0674193	1	1	0.684423	0.859205	0.531855
down	CAV1; GRASP; TRAK2;	GO:0008104~protein localization	3	74	4.05405	0.00937566	0.0674193	1	1	0.684423	0.859205	0.531855
down	LOX; PRKCD; CXCR4;	GO:0060326~cell chemotaxis	3	74	4.05405	0.00937566	0.0674193	1	1	0.684423	0.859205	0.531855
up	CORT; HCRT; GLP2R; PMCH; S1PR1; GRM5; NPY2R; ARHGEF3; CCL2;	GO:0007186~G protein-coupled receptor signaling pathway	9	1152	0.78125	0.00948153	0.0573667	1	1	0.574147	0.800675	0.419488
down	RAMP3; CLTB; KCNIP3; RAB37; TICAM2; STX6;	GO:0006886~intracellular protein transport	6	317	1.89274	0.0101342	0.0674193	1	1	0.699257	0.859205	0.531855
down	SCNN1G; SLC4A11; SLC38A10;	GO:0006814~sodium ion transport	3	77	3.8961	0.0104023	0.0674193	1	1	0.707174	0.859205	0.531855
down	F2R; RGS6; RGS4; RGS7; ARHGAP19; TAGAP;	GO:0043547~positive regulation of GTPase activity	6	322	1.86335	0.0108694	0.0674193	1	1	0.716217	0.859205	0.531855
down	F2R; PIK3CG; CXCR4; ADRA1B;	GO:0007204~positive regulation of cytosolic calcium ion concentration	4	150	2.66667	0.0112819	0.0677279	1	1	0.722041	0.859205	0.53429
down	RBP4; LOX; CRISPLD2;	GO:0030324~lung development	3	80	3.75	0.0114916	0.0677279	1	1	0.726082	0.859205	0.53429
down	DDOST; RNF149; DPM3;	GO:0031647~regulation of protein stability	3	80	3.75	0.0114916	0.0677279	1	1	0.726082	0.859205	0.53429
down	KRT14; KRT2; TFDP1;	GO:0008544~epidermis development	3	82	3.65854	0.0122529	0.0694723	1	1	0.737168	0.859205	0.548051
up	HSPA1A; HSPA1B; PRKD1;	GO:0051092~positive regulation of NF-kappaB transcription factor activity	3	154	1.94805	0.0124224	0.061818	1	1	0.608698	0.800675	0.452038
down	ACVR1; TGFB3; BMP3;	GO:0030509~BMP signaling pathway	3	85	3.52941	0.0134479	0.0694723	1	1	0.742776	0.859205	0.548051
down	ANXA2; EFNA1; GPNMB; TMEM119;	GO:0001934~positive regulation of protein phosphorylation	4	161	2.48447	0.0142171	0.0694723	1	1	0.746024	0.859205	0.548051
down	C1QL1; HEXB; ALDH1A3;	GO:0007626~locomotory behavior	3	87	3.44828	0.0142802	0.0694723	1	1	0.746024	0.859205	0.548051
down	ITGB5; TYRO3; SELPLG;	GO:0046718~viral entry into host cell	3	87	3.44828	0.0142802	0.0694723	1	1	0.746024	0.859205	0.548051
down	TNFRSF11B; CFLAR; CXCR4; PRKCD; PDCD7; ELMO1; FEM1B; KCNIP3;	GO:0006915~apoptotic process	8	552	1.44928	0.0143501	0.0694723	1	1	0.746204	0.859205	0.548051
down	TIMP1; CCNF; RBBP7; KCTD7; FEM1A; FEM1B;	GO:0043687~post-translational protein modification	6	344	1.74419	0.014556	0.0694723	1	1	0.747197	0.859205	0.548051
down	TRNP1; CHST11; CELA1; TGFB3;	GO:0042127~regulation of cell population proliferation	4	163	2.45399	0.0147979	0.0694723	1	1	0.74842	0.859205	0.548051
down	CFLAR; ANXA2; GRB2; SLC20A1; CREB3L1; FAM111A; NDC1;	GO:0016032~viral process	7	456	1.53509	0.0162016	0.0694723	1	1	0.753881	0.859205	0.548051
down	CFLAR; CAV1; TMEM229B;	GO:0009617~response to bacterium	3	92	3.26087	0.0164864	0.0694723	1	1	0.755408	0.859205	0.548051
down	PRKCD; TYRO3; FEM1A;	GO:0050728~negative regulation of inflammatory response	3	93	3.22581	0.0169492	0.0702853	1	1	0.75701	0.859205	0.554464
down	SLC26A4; SLC24A4; SLC20A1;	GO:0006811~ion transport	3	96	3.125	0.0183811	0.074773	1	1	0.762323	0.859205	0.589867
down	CXCR4; CAV1; PDGFC;	GO:0120162~positive regulation of cold-induced thermogenesis	3	97	3.09278	0.0188728	0.0763584	1	1	0.764285	0.859205	0.602374
down	PTP4A3; NEFH; HK2;	GO:1990830~cellular response to leukemia inhibitory factor	3	97	3.09278	0.0188728	0.0763584	1	1	0.764285	0.859205	0.602374
up	HSPA1A; HSPA1B; PER3;	GO:0050821~protein stabilization	3	183	1.63934	0.0194437	0.068502	1	1	0.681332	0.800675	0.500914
down	KRT75; KRT14; KRT6A; KRT2;	GO:0031424~keratinization	4	181	2.20994	0.0207024	0.0769764	1	1	0.770864	0.859205	0.607249
up	PMCH; SPDYA; EPHA1; NR1D2; LTK;	GO:0007275~multicellular organism development	5	513	0.974659	0.0215547	0.0694541	1	1	0.707529	0.800675	0.507876
down	RAMP3; DRD5; CRHR1;	GO:0007189~adenylate cyclase-activating G protein-coupled receptor signaling pathway	3	103	2.91262	0.0219757	0.0769764	1	1	0.775936	0.859205	0.607249
down	ITGB5; KCNJ12; TNNT1;	GO:0006936~muscle contraction	3	106	2.83019	0.0236251	0.0814904	1	1	0.781683	0.859205	0.642859
down	SLCO2B1; SV2C; SLC23A3; SLC25A44; GJB4;	GO:0055085~transmembrane transport	5	285	1.75439	0.0243006	0.0835717	1	1	0.784855	0.859205	0.659278
down	TNFRSF11B; LOX; EMX1; GAD2;	GO:0042493~response to drug	4	193	2.07254	0.0253384	0.0835717	1	1	0.788252	0.859205	0.659278
down	WNT9B; FAM53B; WNT10A; CELA1;	GO:0016055~Wnt signaling pathway	4	194	2.06186	0.0257506	0.0835717	1	1	0.791901	0.859205	0.659278
up	DCC; NR4A3; EPHA1;	GO:0007411~axon guidance	3	206	1.45631	0.026283	0.0745655	1	1	0.735925	0.800675	0.545253
up	GRIA2; TMC8; ATP6V0A4;	GO:0034220~ion transmembrane transport	3	208	1.44231	0.0269311	0.0745655	1	1	0.743263	0.800675	0.545253
down	WNT9B; FGF3; CCSAP; CREB3L1; MAEL; OLFML3; TYRO3;	GO:0007275~multicellular organism development	7	513	1.36452	0.0282112	0.0849741	1	1	0.800076	0.859205	0.670341
up	HSPA1A; HSPA1B; ACTC1; NR5A1;	GO:0010628~positive regulation of gene expression	4	374	1.06952	0.0288301	0.0773969	1	1	0.752554	0.800675	0.565957
down	NPY; GDPD5; LRP12;	GO:0031175~neuron projection development	3	115	2.6087	0.0289651	0.0867214	1	1	0.804674	0.859205	0.684125
up	CD160; ITGA4; ERMAP;	GO:0050776~regulation of immune response	3	216	1.38889	0.0296081	0.0773969	1	1	0.759232	0.800675	0.565957
up	THBS1; CCL2; PRKD1; NFKBIZ;	GO:0006954~inflammatory response	4	381	1.04987	0.0305407	0.078307	1	1	0.763517	0.800675	0.572612
down	ALDH1A3; PHYHD1; RDH11; ENOX1; PXDN; HPDL; SRXN1;	GO:0055114~oxidation-reduction process	7	526	1.3308	0.0316196	0.0884199	1	1	0.81203	0.859205	0.697524
down	DOK5; BLNK; TYRO3;	GO:0007169~transmembrane receptor protein tyrosine kinase signaling pathway	3	120	2.5	0.0321843	0.0884199	1	1	0.81203	0.859205	0.697524
down	RAMP3; SNX21; TESC; NDC1; ANKRD50;	GO:0015031~protein transport	5	310	1.6129	0.0329951	0.0884199	1	1	0.814745	0.859205	0.697524
up	THBS1; S1PR1; EPHA1;	GO:0030335~positive regulation of cell migration	3	226	1.32743	0.0331449	0.0803309	1	1	0.769233	0.800675	0.587412
up	CCL2; LTK; GRIA2; PRKD1; ARHGAP20; CBLB; MAGI3;	GO:0007165~signal transduction	7	989	0.707786	0.0333778	0.080663	1	1	0.769233	0.800675	0.58984
down	FGF3; F2R; SOX11;	GO:0009653~anatomical structure morphogenesis	3	127	2.3622	0.0369916	0.0927814	1	1	0.820953	0.859205	0.731931
down	HK2; SPHK1; CELA1;	GO:0045766~positive regulation of angiogenesis	3	131	2.29008	0.0398944	0.0958618	1	1	0.828467	0.859205	0.756231
up	PPP1R15A; PRKDC; SPDYA;	GO:0006974~cellular response to DNA damage stimulus	3	245	1.22449	0.0404416	0.090262	1	1	0.77598	0.800675	0.660032
up	PLK5; PPP1R1C; AHCTF1;	GO:0007049~cell cycle	3	248	1.20968	0.041662	0.090262	1	1	0.778136	0.800675	0.660032
down	CLTB; GRB2; TRIP10;	GO:0061024~membrane organization	3	134	2.23881	0.042145	0.0975835	1	1	0.832851	0.859205	0.769814
down	GRB2; PRKCD; ELMO1;	GO:0038096~Fc-gamma receptor signaling pathway involved in phagocytosis	3	135	2.22222	0.0429092	0.0975835	1	1	0.832851	0.859205	0.769814
down	TGFB3; F2R; TYRO3;	GO:0043524~negative regulation of neuron apoptotic process	3	138	2.17391	0.045243	0.100043	1	1	0.83775	0.859205	0.789212
down	KRT6A; FGD2; FITM2;	GO:0007010~cytoskeleton organization	3	139	2.15827	0.0460347	0.101144	1	1	0.83775	0.859205	0.797898
down	SLC26A4; HEXB; OTOS;	GO:0007605~sensory perception of sound	3	143	2.0979	0.0492698	0.10234	1	1	0.843261	0.859205	0.80734

## Sheet: het_hip-vs-wt_hip_merged_go
DGE	Genes	Process~name	num_of_Genes	gene_group	percentage%	P-value	Benjamini and Hochberg (FDR)	Hommel singlewise process	Bonferroni single-step process	Hommel singlewise process	Hochberg step-up process	Benjamini and Yekutieli
up	WNT9B; EFNA2; CXCL13; PCDH8; AVP; INHBA; FGF3; BMP3; CD33; TRH; EFNA1; FGFR3; GJB2; SSTR3; VIPR2; PGF; EFNA3; GRB2; ENPEP; KLF10; GPNMB; GJB4; DRD5; FGFBP1; FJX1; ADRA1B;	GO:0007267~cell-cell signaling	26	230	11.3043	0	0	0	0	0	0	0
up	PSMD12; IL1A; IL1R2; PSMC2; PSMB2; PSME3; PSMD1; TOLLIP;	GO:0070498~interleukin-1-mediated signaling pathway	8	95	8.42105	0.000104648	0.00457877	0.290923	0.29762	0.214425	0.290923	0.0390586
down	AKT2; DOC2B; C2CD5;	GO:0031340~positive regulation of vesicle fusion	3	6	50	0.000113514	0.00731161	0.244849	0.248595	0.208325	0.244849	0.0604604
up	SPP1; LOX; ACTA1; RBBP7;	GO:0048545~response to steroid hormone	4	15	26.6667	0.000124608	0.00536949	0.346287	0.354386	0.237379	0.346287	0.0458037
down	SPAG6; NUBP1; ITGA8; WRAP73; TUBD1;	GO:0030030~cell projection organization	5	39	12.8205	0.000134685	0.00842745	0.290381	0.294961	0.232736	0.290381	0.0696874
up	RBM3; HNRNPA1; HNRNPA0; HNRNPAB; CIRBP;	GO:0051252~regulation of RNA metabolic process	5	31	16.129	0.000139223	0.00590969	0.386761	0.395949	0.251993	0.386761	0.0504118
down	KCNU1; KCNQ3; ABCC8; KCNAB1; KCNB2; KCNQ5; KCNH7; SLC9A2;	GO:0071805~potassium ion transmembrane transport	8	125	6.4	0.000141381	0.00860066	0.304675	0.309624	0.238933	0.304675	0.0711197
up	TIMP1; IL1A; F2R;	GO:0002248~connective tissue replacement involved in inflammatory response wound healing	3	5	60	0.00014492	0.00591016	0.402442	0.412152	0.257447	0.402297	0.0504158
up	HMGB3; INHBA; ID2;	GO:0045578~negative regulation of B cell differentiation	3	5	60	0.00014492	0.00591016	0.402442	0.412152	0.257447	0.402297	0.0504158
up	PSMD12; ODC1; PSMC2; PSMB2; PSME3; PSMD1;	GO:0006521~regulation of cellular amino acid metabolic process	6	51	11.7647	0.000145468	0.00591016	0.403674	0.413711	0.257954	0.403674	0.0504158
down	PRKCB; ANXA7; CALR; HTR2A; CXCL12; STC1; GRIK2;	GO:0006874~cellular calcium ion homeostasis	7	94	7.44681	0.000153219	0.00906892	0.330034	0.33555	0.250015	0.330034	0.0749918
down	RPGRIP1L; TMEM107; IFT140;	GO:0021532~neural tube patterning	3	7	42.8571	0.000160804	0.00926736	0.34621	0.35216	0.257097	0.34621	0.0766327
up	BRINP1; INHBA; SKIL; PRKAA1; RHEB; CDKN3; CGREF1; TCF7L2; RPRM;	GO:0007050~cell cycle arrest	9	131	6.87023	0.000168599	0.00675345	0.467693	0.479495	0.279199	0.467693	0.0576093
up	SLC6A8; SCNN1G; SLC10A7; SLC4A11; SLC22A4; SLC38A10; SLC17A6;	GO:0006814~sodium ion transport	7	77	9.09091	0.000181898	0.00718496	0.504403	0.517317	0.290855	0.504403	0.0612903
down	PER2; PRKCA; RFX3; ABCC8; NEUROD1; ITPR1;	GO:0050796~regulation of insulin secretion	6	68	8.82353	0.000192839	0.0108286	0.414989	0.422317	0.283666	0.414989	0.0895431
up	COL3A1; COMP; ASPRV1; TFAP2B; WNT10A;	GO:0043588~skin development	5	34	14.7059	0.000205399	0.00800212	0.569366	0.584155	0.309767	0.569366	0.0682609
down	NTF3; AKT2; PTK2B; RALGAPA2; BCAS3; TBC1D30; TBCK;	GO:0090630~activation of GTPase activity	7	99	7.07071	0.000206872	0.0110745	0.444982	0.45305	0.293692	0.444982	0.0915763
down	RBM25; RBM5; SREK1; RBM24; RBFOX1; CELF1;	GO:0000381~regulation of alternative mRNA splicing, via spliceosome	6	69	8.69565	0.00020763	0.0110745	0.446405	0.45471	0.294212	0.446405	0.0915763
up	DYSF; DES; SLC6A8; ACTA1; SNTA1; KCNJ12; HCN4; TNNT1;	GO:0006936~muscle contraction	8	106	7.54717	0.000211828	0.00814106	0.586975	0.602438	0.31391	0.586975	0.0694462
down	PRKCB; KIT; STAT2; MLLT1; TEF; ATAD2; MKX; BHLHE22; AHCTF1; PKNOX2; FOXP1; SEBOX; BAZ1B; CCNL2; RFX3; RXRG; ARID5B; RFX4; ETV1; ZMYM1; TBL1XR1;	GO:0006357~regulation of transcription by RNA polymerase II	21	747	2.81124	0.000212388	0.0110745	0.456422	0.46513	0.297555	0.456422	0.0915763
down	RYR1; THBS3; FAT4;	GO:0043931~ossification involved in bone maturation	3	8	37.5	0.000219253	0.0111666	0.470956	0.480165	0.302484	0.470956	0.0923379
up	F2R; PTGS2; SPHK1; ADRA1B;	GO:0045987~positive regulation of smooth muscle contraction	4	18	22.2222	0.000227456	0.00862514	0.630054	0.646885	0.32377	0.630054	0.0735755
up	PSMD12; PSMC2; PSMB2; PSME3; USP47; PSMD1;	GO:0010972~negative regulation of G2/M transition of mitotic cell cycle	6	56	10.7143	0.0002323	0.0086929	0.643238	0.66066	0.326846	0.643238	0.0741535
up	NXPH4; GRP; SORCS1; QRFPR; SORCS3; NPY; SSTR3; SSTR2;	GO:0007218~neuropeptide signaling pathway	8	108	7.40741	0.000238647	0.00881442	0.660574	0.678711	0.330764	0.660574	0.0751902
up	LIF; IL11; EFNA1; FGFR3; F2R; ADRA1B; CAV2; DOK5;	GO:0043410~positive regulation of MAPK cascade	8	109	7.33945	0.000253063	0.00922705	0.700224	0.71971	0.337966	0.700224	0.07871
down	PTK2B; DOCK11; DOCK10;	GO:0002315~marginal zone B cell differentiation	3	9	33.3333	0.000289891	0.014108	0.622107	0.634862	0.341756	0.622107	0.116661
up	FGFR3; PTH1R; HES5; MUSTN1; SIX2;	GO:0002062~chondrocyte differentiation	5	37	13.5135	0.000293168	0.010554	0.810902	0.833769	0.356492	0.810902	0.0900298
up	SMAD6; EFNA1; ACVR1;	GO:0003183~mitral valve morphogenesis	3	7	42.8571	0.000304109	0.0106776	0.840861	0.864886	0.361398	0.840557	0.0910838
up	ARL1; FMO2; AS3MT;	GO:0009404~toxin metabolic process	3	7	42.8571	0.000304109	0.0106776	0.840861	0.864886	0.361398	0.840557	0.0910838
up	KRT1; SERPINE1; ANXA2; SERPINF2;	GO:0042730~fibrinolysis	4	20	20	0.000323155	0.0108451	0.892878	0.919054	0.36966	0.892878	0.0925129
up	RAMP3; ANXA2; S100A10; TSPAN5; PRKG2; EFR3A; ZDHHC22; KCNIP3; FAM126B;	GO:0072659~protein localization to plasma membrane	9	144	6.25	0.000326847	0.0108451	0.902751	0.929552	0.37098	0.902751	0.0925129
up	F2R; HRH1; PTH1R; ADRA1B; C3AR1; FPR2;	GO:0007200~phospholipase C-activating G protein-coupled receptor signaling pathway	6	60	10	0.000327512	0.0108451	0.90426	0.931444	0.371314	0.903933	0.0925129
up	GXYLT2; GALNT1; B3GNT8; GALNT14; ST6GALNAC4; B3GNT3;	GO:0016266~O-glycan processing	6	60	10	0.000327512	0.0108451	0.90426	0.931444	0.371314	0.903933	0.0925129
up	DDX3X; CFLAR; SERPINE1; HGF; BMP5;	GO:1902042~negative regulation of extrinsic apoptotic signaling pathway via death domain receptors	5	38	13.1579	0.000327947	0.0108451	0.904806	0.932681	0.371482	0.904806	0.0925129
up	RBP4; SLC2A4; SLC16A1; PRKAA1; TFAP2B; GPR21; TCF7L2; ADRA1B;	GO:0042593~glucose homeostasis	8	114	7.01754	0.000336239	0.0109915	0.927346	0.956262	0.374582	0.927346	0.0937616
down	CLASP2; AKT2; ACTN2; KCNB2; FAM126A; SCN3B; RAB8B; C2CD5;	GO:0072659~protein localization to plasma membrane	8	144	5.55556	0.000351213	0.0167208	0.753352	0.769157	0.371659	0.753352	0.138266
up	RGS5; RGS6; RGS7; ACVR1; RGS17;	GO:0009968~negative regulation of signal transduction	5	39	12.8205	0.00036576	0.0118207	1	1	0.385908	0.956853	0.100835
down	HTR2A; ACTN2; PTK2B;	GO:0043267~negative regulation of potassium ion transport	3	10	30	0.000373706	0.0174131	0.801227	0.818417	0.38254	0.801227	0.143991
up	SRPX2; PTGS2; FGFBP1; FOXC2;	GO:0090050~positive regulation of cell migration involved in sprouting angiogenesis	4	21	19.0476	0.000380465	0.0120227	1	1	0.391556	0.956853	0.102558
up	AVP; LMNA; HGF; PARL;	GO:0090201~negative regulation of release of cytochrome c from mitochondria	4	21	19.0476	0.000380465	0.0120227	1	1	0.391556	0.956853	0.102558
up	CAV1; CAMK2D; HCN4;	GO:0098909~regulation of cardiac muscle cell action potential involved in regulation of contraction	3	8	37.5	0.0004138	0.0129324	1	1	0.404335	0.956853	0.110318
up	PDLIM1; SRPX2; ANXA2; CD44; CD33; DSC1; CDH19; CDH18; CDHR2;	GO:0098609~cell-cell adhesion	9	152	5.92105	0.000474408	0.0145077	1	1	0.426667	0.956853	0.123756
up	NPY; SSTR2; SSTR3; PTH1R; HRH1; DRD4;	GO:0007187~G protein-coupled receptor signaling pathway, coupled to cyclic nucleotide second messenger	6	65	9.23077	0.000486717	0.0146408	1	1	0.430744	0.956853	0.124891
down	KCNU1; KCNQ3; CACNA2D3; KCNB2; KCNQ5; KCNH7; SCN3A;	GO:0034765~regulation of ion transmembrane transport	7	115	6.08696	0.000487413	0.0217057	1	1	0.426101	0.889299	0.179487
down	TRPA1; ANXA6; RYR3; CACHD1; CACNA2D3; ORAI3; TRPC6;	GO:0070588~calcium ion transmembrane transport	7	115	6.08696	0.000487413	0.0217057	1	1	0.426101	0.889299	0.179487
up	WNT9B; PGF; WNT4; SIX1; WNT6;	GO:0001658~branching involved in ureteric bud morphogenesis	5	42	11.9048	0.000499109	0.0146408	1	1	0.435028	0.956853	0.124891
up	CFLAR; FCGR2B; CAV1; NLRC5; HERC6; KLHL6; GBP5;	GO:0009617~response to bacterium	7	92	7.6087	0.000499352	0.0146408	1	1	0.435028	0.956853	0.124891
up	HGF; LIF; CD44; IL11; EFNA1; ACVR1; EHD4;	GO:0050731~positive regulation of peptidyl-tyrosine phosphorylation	7	92	7.6087	0.000499352	0.0146408	1	1	0.435028	0.956853	0.124891
up	S1PR2; HGF; DRD4; MAPKAPK2; CXCR4; PRKAA1; MAPKAPK3; DUSP9;	GO:0000187~activation of MAPK activity	8	122	6.55738	0.000514619	0.0146493	1	1	0.439651	0.956853	0.124963
up	DYSF; HEXB; CAV1; ACVR1C;	GO:0019915~lipid storage	4	23	17.3913	0.000516266	0.0146493	1	1	0.440201	0.956853	0.124963
up	KRT75; INHBA; PLEK; REST; HERC6; SSBP3;	GO:0002244~hematopoietic progenitor cell differentiation	6	66	9.09091	0.00052475	0.0146493	1	1	0.442723	0.956853	0.124963
up	TLL1; TIMP1; CD44; CTSS; CAPG; KLK7;	GO:0022617~extracellular matrix disassembly	6	66	9.09091	0.00052475	0.0146493	1	1	0.442723	0.956853	0.124963
up	SLC22A2; ANXA2; SLC22A4;	GO:0007589~body fluid secretion	3	9	33.3333	0.000545999	0.0146493	1	1	0.448942	0.956853	0.124963
up	SLC22A2; SLC22A4; SLC47A1;	GO:0015695~organic cation transport	3	9	33.3333	0.000545999	0.0146493	1	1	0.448942	0.956853	0.124963
up	LOX; MFAP4; FBLN5;	GO:0048251~elastic fiber assembly	3	9	33.3333	0.000545999	0.0146493	1	1	0.448942	0.956853	0.124963
up	WNT9B; SOX11; WNT6;	GO:0061303~cornea development in camera-type eye	3	9	33.3333	0.000545999	0.0146493	1	1	0.448942	0.956853	0.124963
up	F2RL2; PLEK; F2R;	GO:0070493~thrombin-activated receptor signaling pathway	3	9	33.3333	0.000545999	0.0146493	1	1	0.448942	0.956853	0.124963
down	SPTBN2; SLITRK5; NR4A3; NRXN1;	GO:0030534~adult behavior	4	30	13.3333	0.000564985	0.0237945	1	1	0.445852	0.889299	0.196759
down	ITGA4; GRIK2; LRRC7; DLG2;	GO:0043113~receptor clustering	4	30	13.3333	0.000564985	0.0237945	1	1	0.445852	0.889299	0.196759
down	GRM5; GRIA1; ITPR1;	GO:0099566~regulation of postsynaptic cytosolic calcium ion concentration	3	12	25	0.000584637	0.0239763	1	1	0.450085	0.889299	0.198263
down	CLASP2; PRKD1; ARHGAP21; TRAPPC11; TRAPPC12; BCAS3; LMAN2L;	GO:0007030~Golgi organization	7	119	5.88235	0.000591198	0.0239763	1	1	0.451414	0.889299	0.198263
up	CAV2; ACTA1; KLHL40; SIX1;	GO:0048741~skeletal muscle fiber development	4	24	16.6667	0.000595675	0.0155916	1	1	0.462917	0.956853	0.133002
up	DRD4; PROCA1; PLA2G2F; PLA2G2D;	GO:0050482~arachidonic acid secretion	4	24	16.6667	0.000595675	0.0155916	1	1	0.462917	0.956853	0.133002
up	PSMD12; PSMC2; CCNF; PSMB2; PSME3; PSMD1; FBXO17;	GO:0031146~SCF-dependent proteasomal ubiquitin-dependent protein catabolic process	7	95	7.36842	0.000597568	0.0155916	1	1	0.463585	0.956853	0.133002
up	PSMD12; EIF2AK2; PSMC2; PSMB2; PSME3; PSMD1;	GO:1902036~regulation of hematopoietic stem cell differentiation	6	68	8.82353	0.000607718	0.0157123	1	1	0.466312	0.956853	0.134031
up	SLC26A4; P2RX1; SLC24A4; SLC26A7; SLC20A1; FXYD5; SLC17A6;	GO:0006811~ion transport	7	96	7.29167	0.00063351	0.0160955	1	1	0.473536	0.956853	0.1373
up	MPZL2; FGF3; F2R; SIX2; SOX13; SOX11; FOXC2; FOXD1;	GO:0009653~anatomical structure morphogenesis	8	127	6.29921	0.000660474	0.0164771	1	1	0.479117	0.956853	0.140555
up	DDX3X; CD28; EIF6; RBM3; CIRBP; EIF3C;	GO:0045727~positive regulation of translation	6	70	8.57143	0.00070051	0.0170744	1	1	0.485641	0.956853	0.14565
up	FGFR3; COMP; MUSTN1;	GO:0035988~chondrocyte proliferation	3	10	30	0.000702426	0.0170744	1	1	0.486028	0.956853	0.14565
up	LIF; IL11; CHGA;	GO:0046888~negative regulation of hormone secretion	3	10	30	0.000702426	0.0170744	1	1	0.486028	0.956853	0.14565
down	BBS9; IFT140; IFT122; TUB;	GO:0061512~protein localization to cilium	4	32	12.5	0.000704975	0.0264858	1	1	0.475163	0.889299	0.219014
down	SORT1; KIDINS220; NTF3;	GO:0038180~nerve growth factor signaling pathway	3	13	23.0769	0.000713545	0.0264858	1	1	0.477095	0.889299	0.219014
down	TRPA1; HTR2A; CXCL12;	GO:0050966~detection of mechanical stimulus involved in sensory perception of pain	3	13	23.0769	0.000713545	0.0264858	1	1	0.477095	0.889299	0.219014
down	NETO1; LRRC7; DLG2;	GO:0097120~receptor localization to synapse	3	13	23.0769	0.000713545	0.0264858	1	1	0.477095	0.889299	0.219014
down	SHISA7; SHISA9; AKAP9;	GO:0098962~regulation of postsynaptic neurotransmitter receptor activity	3	13	23.0769	0.000713545	0.0264858	1	1	0.477095	0.889299	0.219014
up	PCDH8; RBPJ; RIPPLY2; FOXC2; SEMA3C;	GO:0001756~somitogenesis	5	46	10.8696	0.000730026	0.0173016	1	1	0.490065	0.956853	0.147589
up	CLDN5; SOX11; RBPJ; SIX1; HEYL;	GO:0003151~outflow tract morphogenesis	5	46	10.8696	0.000730026	0.0173016	1	1	0.490065	0.956853	0.147589
up	SCG2; HGF; FPR2; PGF; GPNMB;	GO:0050918~positive chemotaxis	5	46	10.8696	0.000730026	0.0173016	1	1	0.490065	0.956853	0.147589
down	CRYAB; UTRN; ETV1; ITGA7; MKX; JPH1;	GO:0007517~muscle organ development	6	89	6.74157	0.000741755	0.0268688	1	1	0.482883	0.889299	0.222181
up	SERPINE1; RARA; CEBPB; CASP1; NFKBIB; PLAA; VDR; CXCL13; IL1A;	GO:0071222~cellular response to lipopolysaccharide	9	163	5.52147	0.000762645	0.0179253	1	1	0.494957	0.956853	0.152909
up	SOX11; ID2; HES5; EIF2B3;	GO:0014003~oligodendrocyte development	4	26	15.3846	0.000779833	0.0180313	1	1	0.497533	0.956853	0.153813
up	DYSF; RAC2; C3AR1; DAPK2;	GO:0090023~positive regulation of neutrophil chemotaxis	4	26	15.3846	0.000779833	0.0180313	1	1	0.497533	0.956853	0.153813
down	KIT; VCL; S1PR1; ARHGEF4;	GO:0030032~lamellipodium assembly	4	33	12.1212	0.000783434	0.0269007	1	1	0.491785	0.889299	0.222445
down	S1PR1; HTR1B; HTR1F; NPY2R; ADCY1;	GO:0007193~adenylate cyclase-inhibiting G protein-coupled receptor signaling pathway	5	59	8.47458	0.00078614	0.0269007	1	1	0.492155	0.889299	0.222445
down	TRPA1; RYR1; SHMT1; TDO2; RYR3;	GO:0051289~protein homotetramerization	5	59	8.47458	0.00078614	0.0269007	1	1	0.492155	0.889299	0.222445
up	SMAD6; NBL1; CTDSPL2; SKIL; VWC2L;	GO:0030514~negative regulation of BMP signaling pathway	5	47	10.6383	0.000798477	0.0183135	1	1	0.500385	0.956853	0.15622
down	SPTBN2; PRKCA; DCC; CXCL12; ETV1; DOK4; NR4A3; ROBO2; NRXN1;	GO:0007411~axon guidance	9	206	4.36893	0.000810598	0.0273109	1	1	0.496381	0.889299	0.225837
up	RAMP3; CD28; FGF3; HGF; RAC2; FGFR3; GRB2; PIK3AP1; TCF7L2;	GO:0051897~positive regulation of protein kinase B signaling	9	165	5.45455	0.000827847	0.0188352	1	1	0.504809	0.956853	0.160671
down	KIT; TYK2; PTK2B; HIPK4; CAMKK2; HIPK3; BAZ1B;	GO:0018108~peptidyl-tyrosine phosphorylation	7	127	5.51181	0.000851101	0.0280848	1	1	0.503001	0.889299	0.232236
down	NTF3; IL16; CXCL12;	GO:0050930~induction of positive chemotaxis	3	14	21.4286	0.000859217	0.0280848	1	1	0.50436	0.889299	0.232236
up	ALDH1A2; PCDH8; GRSF1;	GO:0016331~morphogenesis of embryonic epithelium	3	11	27.2727	0.000884718	0.0198121	1	1	0.513136	0.956853	0.169004
up	DDX3X; DYSF; SLC2A4;	GO:0071470~cellular response to osmotic stress	3	11	27.2727	0.000884718	0.0198121	1	1	0.513136	0.956853	0.169004
down	AKT2; PRKDC; FOXO1; C2CD5; RAB8B; PCK2;	GO:0032869~cellular response to insulin stimulus	6	94	6.38298	0.000970525	0.0312566	1	1	0.521418	0.889299	0.258464
up	DDX3X; ODC1; IFITM1; TPT1; EIF2AK2; CXCR4; BATF3;	GO:0009615~response to virus	7	104	6.73077	0.000986851	0.0217566	1	1	0.526978	0.956853	0.185592
up	SMAD6; RARA; ACVR1; SEMA3C;	GO:0003148~outflow tract septum morphogenesis	4	28	14.2857	0.00100089	0.021774	1	1	0.528857	0.956853	0.18574
down	SHISA9; GRIK2; SHISA7;	GO:0048172~regulation of short-term neuronal synaptic plasticity	3	15	20	0.00102246	0.032452	1	1	0.527329	0.889299	0.268349
up	MGP; IFITM1; BMP5; DMP1; RIPPLY2; FOXC2;	GO:0001503~ossification	6	76	7.89474	0.00104565	0.0223596	1	1	0.5347	0.956853	0.190735
up	INPP4B; PIK3C2G; PIK3R6; PIK3R3; PLEKHA2; INPP5F;	GO:0006661~phosphatidylinositol biosynthetic process	6	76	7.89474	0.00104565	0.0223596	1	1	0.5347	0.956853	0.190735
down	TRPA1; GMPR; HSPA2; SLC25A27;	GO:0009409~response to cold	4	36	11.1111	0.00105559	0.0330248	1	1	0.53096	0.889299	0.273085
down	TRPA1; SLC25A26; AQP11; SLC17A5; SLC9A2; SLC12A6;	GO:0006811~ion transport	6	96	6.25	0.00107585	0.0331845	1	1	0.533291	0.889299	0.274406
up	ALDH1A2; RARA; ALDH1A3;	GO:0031076~embryonic camera-type eye development	3	12	25	0.00109443	0.0229904	1	1	0.54109	0.956853	0.196116
up	SOCS3; CAV1; INPP5F;	GO:0042532~negative regulation of tyrosine phosphorylation of STAT protein	3	12	25	0.00109443	0.0229904	1	1	0.54109	0.956853	0.196116
up	SMAD6; LIAS; F2R; GJB2; PTGS2; MAPKAPK2; HNRNPA0; MAPKAPK3;	GO:0032496~response to lipopolysaccharide	8	138	5.7971	0.0010994	0.0229904	1	1	0.541881	0.956853	0.196116
down	KIT; PTK2B; PRKD1; HIPK4; SMG1; PASK; CAMKK2; CAMK4;	GO:0046777~protein autophosphorylation	8	173	4.62428	0.00110377	0.0335729	1	1	0.536431	0.889299	0.277618
up	PIM1; EIF2AK2; FGFR3; CAMK2D; HTATIP2; NEK6; DAPK2; MAPKAPK2; MAPKAPK3;	GO:0046777~protein autophosphorylation	9	173	5.20231	0.00113554	0.0233813	1	1	0.546393	0.956853	0.19945
down	SSTR4; HTR1B; CHRM3; HTR1F; HTR2A;	GO:0007187~G protein-coupled receptor signaling pathway, coupled to cyclic nucleotide second messenger	5	65	7.69231	0.0011809	0.0346957	1	1	0.544989	0.889299	0.286902
up	PTGS2; ADAMTS12; PIK3AP1; FANCD2; ACE2; CASP1;	GO:0050727~regulation of inflammatory response	6	78	7.69231	0.00118567	0.0237469	1	1	0.553023	0.956853	0.20257
down	MON1A; VPS13C; VPS13A;	GO:0006623~protein targeting to vacuole	3	16	18.75	0.00120405	0.0346957	1	1	0.547685	0.889299	0.286902
down	VPS13C; VPS13A; SORT1;	GO:0006895~Golgi to endosome transport	3	16	18.75	0.00120405	0.0346957	1	1	0.547685	0.889299	0.286902
down	GRIA3; GRIK2; PLCB1;	GO:0007215~glutamate receptor signaling pathway	3	16	18.75	0.00120405	0.0346957	1	1	0.547685	0.889299	0.286902
up	LIF; EPCAM; SHC4; DNMT3L;	GO:0048863~stem cell differentiation	4	30	13.3333	0.0012626	0.0249364	1	1	0.56312	0.956853	0.212716
up	SLC2A4; CEBPB; PTGS2; METRNL;	GO:0050873~brown fat cell differentiation	4	30	13.3333	0.0012626	0.0249364	1	1	0.56312	0.956853	0.212716
down	GRIA2; GRIA1; GRIA3; GRIK2;	GO:0035249~synaptic transmission, glutamatergic	4	38	10.5263	0.0012701	0.0356605	1	1	0.555034	0.889299	0.29488
down	SCN2B; DSP; AKAP9; SCN3B;	GO:0086091~regulation of heart rate by cardiac conduction	4	38	10.5263	0.0012701	0.0356605	1	1	0.555034	0.889299	0.29488
up	PTP4A3; ANXA4; RBPJ; HES5; RIPPLY2; FOXC2; HEYL;	GO:0007219~Notch signaling pathway	7	109	6.42202	0.00127628	0.0250327	1	1	0.564956	0.956853	0.213538
up	DDX3X; F2R; CASP1; REST; ACVR1C;	GO:0043280~positive regulation of cysteine-type endopeptidase activity involved in apoptotic process	5	53	9.43396	0.00131426	0.025601	1	1	0.569462	0.956853	0.218386
up	FCGR2B; PRKCD; IL13RA2;	GO:0016064~immunoglobulin mediated immune response	3	13	23.0769	0.00133303	0.0257423	1	1	0.571868	0.956853	0.219591
up	KCNK1; SCNN1G; SLC4A11; SLC24A4; SLC20A1; HCN4;	GO:0035725~sodium ion transmembrane transport	6	80	7.5	0.00133962	0.0257423	1	1	0.572458	0.956853	0.219591
down	CRLF1; RASA1; ADAM8; GRIK2; PTK2B; NR4A3; NTF3;	GO:0043524~negative regulation of neuron apoptotic process	7	138	5.07246	0.00134698	0.0373403	1	1	0.563494	0.889299	0.30877
up	GRXCR2; SLC26A4; ATP8B1; HEXB; GJB2; SIX1; LOXHD1; OTOS;	GO:0007605~sensory perception of sound	8	143	5.59441	0.00136374	0.02603	1	1	0.575497	0.956853	0.222045
up	MFNG; ALX3; BMP5; SIX1;	GO:0007389~pattern specification process	4	31	12.9032	0.00140987	0.0266101	1	1	0.580865	0.956853	0.226994
up	PSMD12; IGFBP6; PSMC2; PSMB2; PSME3; CAV1; CTHRC1; PSMD1; TCF7L2;	GO:0090090~negative regulation of canonical Wnt signaling pathway	9	179	5.02793	0.00142218	0.0266101	1	1	0.582187	0.956853	0.226994
up	PSMD12; DDX3X; PSMC2; PSMB2; PSME3; CAV1; USP47; PSMD1;	GO:0090263~positive regulation of canonical Wnt signaling pathway	8	144	5.55556	0.0014222	0.0266101	1	1	0.582187	0.956853	0.226994
down	HEXA; KIT; GBA2; SMPD4;	GO:0006687~glycosphingolipid metabolic process	4	40	10	0.00151334	0.0414277	1	1	0.582253	0.889299	0.34257
up	WNT9B; SOX13; WNT10A; WNT6; WNT4;	GO:0045165~cell fate commitment	5	55	9.09091	0.00153106	0.0284164	1	1	0.595171	0.956853	0.242402
up	BRINP1; DRD4; BDNF; NEUROD2;	GO:0001662~behavioral fear response	4	32	12.5	0.0015687	0.0284164	1	1	0.599259	0.956853	0.242402
up	LIF; RBPJ; FOXC2; SEMA3C;	GO:0001974~blood vessel remodeling	4	32	12.5	0.0015687	0.0284164	1	1	0.599259	0.956853	0.242402
up	SOCS3; PRKCD; PRKAA1; GPR21;	GO:0046627~negative regulation of insulin receptor signaling pathway	4	32	12.5	0.0015687	0.0284164	1	1	0.599259	0.956853	0.242402
up	WNT9B; ALX3; SIX1; SIX2;	GO:0048701~embryonic cranial skeleton morphogenesis	4	32	12.5	0.0015687	0.0284164	1	1	0.599259	0.956853	0.242402
up	RAMP3; ANXA2; INPP5F;	GO:0001921~positive regulation of receptor recycling	3	14	21.4286	0.00160191	0.028474	1	1	0.602686	0.956853	0.242893
up	INPP4B; PIK3R3; PIK3C2G;	GO:0036092~phosphatidylinositol-3-phosphate biosynthetic process	3	14	21.4286	0.00160191	0.028474	1	1	0.602686	0.956853	0.242893
up	SCG2; ARTN; PGF;	GO:0050930~induction of positive chemotaxis	3	14	21.4286	0.00160191	0.028474	1	1	0.602686	0.956853	0.242893
down	CLASP2; AKAP9; TUBGCP2;	GO:0007020~microtubule nucleation	3	18	16.6667	0.0016252	0.0439407	1	1	0.592358	0.889299	0.36335
up	CFLAR; F2R; CASP1; CXXC5; SLC35B2; SLC20A1; DDX1; NEK6; IL1A;	GO:0043123~positive regulation of I-kappaB kinase/NF-kappaB signaling	9	183	4.91803	0.00164365	0.0289457	1	1	0.605894	0.956853	0.246917
up	OLFM2; SCG2; COMP; NECAB3; ARFGAP3;	GO:0009306~protein secretion	5	56	8.92857	0.00164881	0.0289457	1	1	0.606307	0.956853	0.246917
down	CD160; PRKCA; S1PR1; ADAM8; PRKD1; BCAS3; SLC12A6; THSD7A; PTK2B;	GO:0001525~angiogenesis	9	230	3.91304	0.00168917	0.0450129	1	1	0.597826	0.889299	0.372217
down	GRIK2; NTF3; GRIA2; GRIA1; GRIA3;	GO:0050804~modulation of chemical synaptic transmission	5	71	7.04225	0.00170597	0.0450129	1	1	0.598868	0.889299	0.372217
up	TRDMT1; DRD4; DRD5; RGS17;	GO:0001975~response to amphetamine	4	33	12.1212	0.00173955	0.029803	1	1	0.612862	0.956853	0.25423
up	ALDH1A2; ALX3; CRABP2; ALX4;	GO:0035115~embryonic forelimb morphogenesis	4	33	12.1212	0.00173955	0.029803	1	1	0.612862	0.956853	0.25423
up	INHBA; SDC1; AQP5; WNT10A;	GO:0042476~odontogenesis	4	33	12.1212	0.00173955	0.029803	1	1	0.612862	0.956853	0.25423
up	SMAD9; ADAMTS12; ACVR1; HEYL;	GO:0071773~cellular response to BMP stimulus	4	33	12.1212	0.00173955	0.029803	1	1	0.612862	0.956853	0.25423
down	UTS2; CRYAB; VCL; RYR1; UTRN; KCNIP2;	GO:0006936~muscle contraction	6	106	5.66038	0.00173981	0.0453593	1	1	0.601974	0.889299	0.375081
up	PROCA1; PLAA; PLA2G2D; PLB1; PLA2G2F;	GO:0006644~phospholipid metabolic process	5	57	8.77193	0.00177306	0.0301951	1	1	0.615253	0.956853	0.257575
up	SMAD9; SMAD6; COMP; ACVR1; BMP3; BMP5;	GO:0030509~BMP signaling pathway	6	85	7.05882	0.00179119	0.0302139	1	1	0.616655	0.956853	0.257736
up	CXCL13; AVP; F2R; PTH1R; FPR2; CXCR4; ADRA1B; C3AR1;	GO:0007204~positive regulation of cytosolic calcium ion concentration	8	150	5.33333	0.00181602	0.0302139	1	1	0.618636	0.956853	0.257736
down	PRKCA; MC4R; ADAM8;	GO:0045780~positive regulation of bone resorption	3	19	15.7895	0.00186616	0.04592	1	1	0.612099	0.889299	0.379717
down	CD160; ITGA4; PDCD4;	GO:2000353~positive regulation of endothelial cell apoptotic process	3	19	15.7895	0.00186616	0.04592	1	1	0.612099	0.889299	0.379717
up	TIMP1; BMP3; CD44; BMP5; HES5;	GO:0051216~cartilage development	5	58	8.62069	0.00190404	0.0302139	1	1	0.624954	0.956853	0.257736
up	SOX11; RBPJ; FOXD1; HES5;	GO:0030513~positive regulation of BMP signaling pathway	4	34	11.7647	0.0019229	0.0302139	1	1	0.626627	0.956853	0.257736
up	SOX11; ACVR1; RBPJ; HEYL;	GO:0060412~ventricular septum morphogenesis	4	34	11.7647	0.0019229	0.0302139	1	1	0.626627	0.956853	0.257736
up	CD28; HGF; F2R; PIK3AP1; SERPINA12; PDGFC;	GO:0014068~positive regulation of phosphatidylinositol 3-kinase signaling	6	87	6.89655	0.00200093	0.0310963	1	1	0.632292	0.956853	0.265263
up	ALDH1A2; ALDH1A3; AQP5; KCNJ12; GBP5;	GO:0051289~protein homotetramerization	5	59	8.47458	0.00204195	0.0313908	1	1	0.635046	0.956853	0.267775
up	ANGPT2; DDC; EHD4; ACVR1; ACVR1C;	GO:0071363~cellular response to growth factor stimulus	5	59	8.47458	0.00204195	0.0313908	1	1	0.635046	0.956853	0.267775
down	GRM5; GRIK2; NETO1;	GO:0048169~regulation of long-term neuronal synaptic plasticity	3	20	15	0.00212823	0.0506611	1	1	0.634213	0.889299	0.418922
up	DOK5; BLNK; NEDD9; FGFR3; CASS4; BDNF; SHC4;	GO:0007169~transmembrane receptor protein tyrosine kinase signaling pathway	7	120	5.83333	0.0021453	0.0326269	1	1	0.641986	0.956853	0.278319
up	PSMD12; TNFRSF11B; PSMC2; PSMB2; PSME3; PSMD1; TNFRSF12A;	GO:0033209~tumor necrosis factor-mediated signaling pathway	7	120	5.83333	0.0021453	0.0326269	1	1	0.641986	0.956853	0.278319
up	ODC1; PSMD1; ZDHHC2;	GO:0042176~regulation of protein catabolic process	3	16	18.75	0.00223573	0.0336425	1	1	0.646552	0.956853	0.286982
up	NUPR1; PSMC2; ECSCR;	GO:1901800~positive regulation of proteasomal protein catabolic process	3	16	18.75	0.00223573	0.0336425	1	1	0.646552	0.956853	0.286982
down	PRPF3; RBM25; SREK1; CELF1; RBFOX1; AKAP8L; RBM24;	GO:0006397~mRNA processing	7	152	4.60526	0.00227573	0.0534192	1	1	0.646308	0.889299	0.441729
up	HES5; TFAP2B; CELA1; LIF;	GO:0045595~regulation of cell differentiation	4	36	11.1111	0.00232886	0.0344453	1	1	0.651517	0.956853	0.293831
up	SEMA3C; LRTM2; SEMA3D; SEMA4A;	GO:0050919~negative chemotaxis	4	36	11.1111	0.00232886	0.0344453	1	1	0.651517	0.956853	0.293831
up	NPY; CHGA; PTGS2; P2RX1; ACSM3;	GO:0008217~regulation of blood pressure	5	61	8.19672	0.00233942	0.0344453	1	1	0.652038	0.956853	0.293831
up	CREB3; PIK3C2G; SERPIND1; FPR2; C3AR1; ECSCR; CXCR4;	GO:0006935~chemotaxis	7	122	5.7377	0.00234318	0.0344453	1	1	0.652038	0.956853	0.293831
up	NUPR1; CSDE1; INHBA; WNT4; NCOA4; TEX11;	GO:0008584~male gonad development	6	90	6.66667	0.00234965	0.0344453	1	1	0.652563	0.956853	0.293831
down	RPGRIP1L; IFT140; FUZ;	GO:0008589~regulation of smoothened signaling pathway	3	21	14.2857	0.00241205	0.0534192	1	1	0.657582	0.889299	0.441729
down	TRPA1; AMH; EPHX1; ANXA7;	GO:0014070~response to organic cyclic compound	4	46	8.69565	0.00243462	0.0534192	1	1	0.659709	0.889299	0.441729
down	PPP1R3G; SESN3; NEUROD1; PDK4; MCU; FOXO1;	GO:0042593~glucose homeostasis	6	114	5.26316	0.00246414	0.0534192	1	1	0.661881	0.889299	0.441729
up	SRPX2; BDNF; THBS2; LINGO2; LRTM2;	GO:0051965~positive regulation of synapse assembly	5	62	8.06452	0.00249941	0.036453	1	1	0.659845	0.956853	0.310957
up	TIMP1; SERPINE1; ITGA2B; PLEK; SERPINF2; HGF; ITIH3;	GO:0002576~platelet degranulation	7	124	5.64516	0.00255483	0.0368318	1	1	0.662873	0.956853	0.314188
up	ACAN; COMP; IMPAD1;	GO:0002063~chondrocyte development	3	17	17.6471	0.00260309	0.0368318	1	1	0.66541	0.956853	0.314188
up	AVP; AQP5; SLC14A1;	GO:0006833~water transport	3	17	17.6471	0.00260309	0.0368318	1	1	0.66541	0.956853	0.314188
up	SERPINE1; FCGR2B; PRKCD;	GO:0010469~regulation of signaling receptor activity	3	17	17.6471	0.00260309	0.0368318	1	1	0.66541	0.956853	0.314188
up	FBL; FTSJ3; NSUN3;	GO:0031167~rRNA methylation	3	17	17.6471	0.00260309	0.0368318	1	1	0.66541	0.956853	0.314188
up	ALDH1A2; RARA; ALDH1A3;	GO:0060324~face development	3	17	17.6471	0.00260309	0.0368318	1	1	0.66541	0.956853	0.314188
down	PRPF3; RBM25; SREK1; SRPK1; RBM24; RBFOX1; AKAP8L;	GO:0008380~RNA splicing	7	156	4.48718	0.00261527	0.0540325	1	1	0.674718	0.889299	0.446801
up	PSMD12; PSMC2; PSMB2; PSME3; PSMD1;	GO:0038061~NIK/NF-kappaB signaling	5	63	7.93651	0.0026672	0.0371867	1	1	0.668725	0.956853	0.317216
down	VCL; DUSP3; STC1; NAV3; FUZ; OSBPL8;	GO:0030336~negative regulation of cell migration	6	116	5.17241	0.00267615	0.0547735	1	1	0.679741	0.889299	0.452927
down	SHISA7; ADCY1; NRGN;	GO:1900273~positive regulation of long-term synaptic potentiation	3	22	13.6364	0.00271819	0.0551189	1	1	0.682424	0.889299	0.455784
up	SDC1; GPC1; HS3ST2; HS3ST3A1;	GO:0006024~glycosaminoglycan biosynthetic process	4	38	10.5263	0.0027902	0.0371867	1	1	0.675127	0.956853	0.317216
up	TNNT1; DES; ACTA1; MYBPC3;	GO:0030049~muscle filament sliding	4	38	10.5263	0.0027902	0.0371867	1	1	0.675127	0.956853	0.317216
up	S100A10; NEDD9; OLFM4; CASS4;	GO:1900026~positive regulation of substrate adhesion-dependent cell spreading	4	38	10.5263	0.0027902	0.0371867	1	1	0.675127	0.956853	0.317216
up	PDLIM1; ANGPT2; CXCR4; CAV1; REST; PRKAA1; SCFD1; PGF;	GO:0001666~response to hypoxia	8	163	4.90798	0.00296334	0.0375929	1	1	0.683822	0.956853	0.320681
up	GUCY2C; IER5; TRNP1; PLCD3; CADM4; ACE2; CELA1; TFAP2B;	GO:0042127~regulation of cell population proliferation	8	163	4.90798	0.00296334	0.0375929	1	1	0.683822	0.956853	0.320681
up	EFNA2; ID2; CRTAC1;	GO:0021772~olfactory bulb development	3	18	16.6667	0.00300558	0.0375929	1	1	0.685518	0.956853	0.320681
up	INHBA; ACVR1; ACVR1C;	GO:0032924~activin receptor signaling pathway	3	18	16.6667	0.00300558	0.0375929	1	1	0.685518	0.956853	0.320681
up	IFRD1; CFLAR; DYSF;	GO:0043403~skeletal muscle tissue regeneration	3	18	16.6667	0.00300558	0.0375929	1	1	0.685518	0.956853	0.320681
up	GFAP; DES; KRT2;	GO:0045109~intermediate filament organization	3	18	16.6667	0.00300558	0.0375929	1	1	0.685518	0.956853	0.320681
up	SOX11; ID2; SIX2;	GO:0048557~embryonic digestive tract morphogenesis	3	18	16.6667	0.00300558	0.0375929	1	1	0.685518	0.956853	0.320681
up	ALDH1A2; RBP4; BMP5;	GO:0048738~cardiac muscle tissue development	3	18	16.6667	0.00300558	0.0375929	1	1	0.685518	0.956853	0.320681
up	DYSF; LOX; COMP;	GO:0048747~muscle fiber development	3	18	16.6667	0.00300558	0.0375929	1	1	0.685518	0.956853	0.320681
up	BMP5; ACVR1; SIX1;	GO:0060037~pharyngeal system development	3	18	16.6667	0.00300558	0.0375929	1	1	0.685518	0.956853	0.320681
up	CREB3; SERPINE1; FPR2;	GO:0090026~positive regulation of monocyte chemotaxis	3	18	16.6667	0.00300558	0.0375929	1	1	0.685518	0.956853	0.320681
down	S1PR1; PTK2B; CYTH1; LMO7;	GO:0030155~regulation of cell adhesion	4	49	8.16327	0.00301467	0.0599422	1	1	0.707563	0.889299	0.495668
up	DRD4; ID2; KLF10; PRKAA1; PSPC1;	GO:0042752~regulation of circadian rhythm	5	65	7.69231	0.003027	0.0375929	1	1	0.687128	0.956853	0.320681
up	CFLAR; CD28; CASP1; CAV1; PTGIS;	GO:0097190~apoptotic signaling pathway	5	65	7.69231	0.003027	0.0375929	1	1	0.687128	0.956853	0.320681
up	EFNA1; NEDD9; DOK7; CASS4;	GO:0061098~positive regulation of protein tyrosine kinase activity	4	39	10.2564	0.00304274	0.0376242	1	1	0.68766	0.956853	0.320948
down	CHRM3; AKT2; GGCX; PRKDC; PHEX;	GO:0006464~cellular protein modification process	5	82	6.09756	0.00308495	0.0599422	1	1	0.71186	0.889299	0.495668
down	RYR1; HPCA; ADCY1; RYR3; CPNE4;	GO:0071277~cellular response to calcium ion	5	82	6.09756	0.00308495	0.0599422	1	1	0.71186	0.889299	0.495668
down	PLA2G6; ACVR2A; CCND2; AKT2; HSPA2; IL34; CAMKK2;	GO:0001934~positive regulation of protein phosphorylation	7	161	4.34783	0.00309291	0.0599422	1	1	0.71186	0.889299	0.495668
up	MPZL2; PCDH8; DSC1; CDHR2; CDH22; CDH19; PALLD; CDH18;	GO:0007156~homophilic cell adhesion via plasma membrane adhesion molecules	8	165	4.84848	0.00318104	0.0386728	1	1	0.694606	0.956853	0.329893
up	COL3A1; ITGA2B; CD44; ADAMTS12; FBLN5; ITGA11;	GO:0007160~cell-matrix adhesion	6	96	6.25	0.00318194	0.0386728	1	1	0.694606	0.956853	0.329893
up	CLDN5; SMAD9; SMAD6; COL3A1; SKIL; ACVR1;	GO:0007179~transforming growth factor beta receptor signaling pathway	6	96	6.25	0.00318194	0.0386728	1	1	0.694606	0.956853	0.329893
up	COL3A1; ITGA2B; PLEK; ITGAD; NEDD9; ITGA11;	GO:0007229~integrin-mediated signaling pathway	6	96	6.25	0.00318194	0.0386728	1	1	0.694606	0.956853	0.329893
up	SLC16A1; PAFAH1B2; PITPNA; PAFAH1B3; LPIN2; LIPG; VDR;	GO:0006629~lipid metabolic process	7	130	5.38462	0.00327863	0.0395584	1	1	0.699459	0.956853	0.337447
up	TIMP1; KRT14; GJB2; PTGS2; SERPINF1; GRB2; PTH1R; RETN;	GO:0007568~aging	8	166	4.81928	0.00329444	0.0395584	1	1	0.700384	0.956853	0.337447
up	HGF; WNT4; RBPJ; HNRNPAB;	GO:0001837~epithelial to mesenchymal transition	4	40	10	0.00331044	0.0395584	1	1	0.701321	0.956853	0.337447
up	SPP1; LIF; PTGS2; PTGIS;	GO:0007566~embryo implantation	4	40	10	0.00331044	0.0395584	1	1	0.701321	0.956853	0.337447
down	S1PR1; LYST; IL16;	GO:0030595~leukocyte chemotaxis	3	24	12.5	0.00339969	0.0610272	1	1	0.727533	0.889299	0.50464
down	RFX3; FOXO1; NEUROD1;	GO:0031018~endocrine pancreas development	3	24	12.5	0.00339969	0.0610272	1	1	0.727533	0.889299	0.50464
up	ANGPT2; ILDR2; ACVR1C; TCF7L2; EIF2B3;	GO:0009749~response to glucose	5	67	7.46269	0.00342054	0.0399811	1	1	0.70618	0.956853	0.341053
up	EMX1; SEMA3C; ALX4; IMPAD1; CELA1;	GO:0009791~post-embryonic development	5	67	7.46269	0.00342054	0.0399811	1	1	0.70618	0.956853	0.341053
up	RARA; HES5; NKX6-2;	GO:0031641~regulation of myelination	3	19	15.7895	0.00344423	0.0399811	1	1	0.707188	0.956853	0.341053
up	SOCS3; PIK3R6; PIK3R3;	GO:0043551~regulation of phosphatidylinositol 3-kinase activity	3	19	15.7895	0.00344423	0.0399811	1	1	0.707188	0.956853	0.341053
up	KCNC4; SYT12; MCTP2;	GO:0046928~regulation of neurotransmitter secretion	3	19	15.7895	0.00344423	0.0399811	1	1	0.707188	0.956853	0.341053
up	DRD4; RHBDF1; SERGEF;	GO:0050709~negative regulation of protein secretion	3	19	15.7895	0.00344423	0.0399811	1	1	0.707188	0.956853	0.341053
down	KALRN; ATXN1; VPS13A; NRXN1;	GO:0035176~social behavior	4	51	7.84314	0.00344978	0.061423	1	1	0.729931	0.889299	0.507913
down	FAT4; PCDH20; PCDH19; FAT3; ROBO2; PCDHB11; HMCN1;	GO:0007156~homophilic cell adhesion via plasma membrane adhesion molecules	7	165	4.24242	0.00352081	0.0620516	1	1	0.733179	0.889299	0.513111
down	PLD2; DOCK11; RALGPS2; DOCK4; DOCK10;	GO:0007264~small GTPase mediated signal transduction	5	85	5.88235	0.00357009	0.0620516	1	1	0.735439	0.889299	0.513111
down	PLA2G4B; CHRM3; HPCA; MCU; CAMKK2;	GO:0019722~calcium-mediated signaling	5	85	5.88235	0.00357009	0.0620516	1	1	0.735439	0.889299	0.513111
up	SMAD6; CAV2; CAV1; PMEPA1; SKIL;	GO:0030512~negative regulation of transforming growth factor beta receptor signaling pathway	5	68	7.35294	0.0036305	0.0419721	1	1	0.715736	0.956853	0.358037
up	HHEX; GRSF1; ALX4; HEYL; BHLHE41; HES5;	GO:0009952~anterior/posterior pattern specification	6	99	6.06061	0.00367219	0.0422292	1	1	0.718017	0.956853	0.360231
down	THRB; RXRG; NR6A1; NR4A3;	GO:0043401~steroid hormone mediated signaling pathway	4	52	7.69231	0.00368254	0.063502	1	1	0.741257	0.889299	0.525105
down	SLITRK2; NRXN1; LRFN5;	GO:0099560~synaptic membrane adhesion	3	25	12	0.00377607	0.0646063	1	1	0.745847	0.889299	0.534236
up	CFLAR; RAMP3; SERPINF2; CD44; FGFR3; FPR2; F2R; GPNMB; PDGFC;	GO:0070374~positive regulation of ERK1 and ERK2 cascade	9	209	4.30622	0.00384264	0.0422292	1	1	0.726259	0.956853	0.360231
up	NUPR1; PIM1; ID2; HEYL; TCF7L2;	GO:0043433~negative regulation of DNA-binding transcription factor activity	5	69	7.24638	0.00384954	0.0422292	1	1	0.726504	0.956853	0.360231
up	RAMP3; GRB2; CAV1; SNX1;	GO:0031623~receptor internalization	4	42	9.52381	0.00389302	0.0422292	1	1	0.727994	0.956853	0.360231
up	NUPR1; BRINP1; INHBA; PTGS2;	GO:0045786~negative regulation of cell cycle	4	42	9.52381	0.00389302	0.0422292	1	1	0.727994	0.956853	0.360231
up	MGP; ACAN; BARX2;	GO:0001502~cartilage condensation	3	20	15	0.00392001	0.0422292	1	1	0.729123	0.956853	0.360231
up	EFNA1; CAV1; RNF149;	GO:0043409~negative regulation of MAPK cascade	3	20	15	0.00392001	0.0422292	1	1	0.729123	0.956853	0.360231
down	ASTN1; GRM5; NPY2R; APH1B; VPS13A;	GO:0007626~locomotory behavior	5	87	5.74713	0.00392246	0.0653297	1	1	0.751159	0.889299	0.540218
down	RYR1; FXYD7; ITPR1; RYR3;	GO:1903779~regulation of cardiac conduction	4	53	7.54717	0.00392571	0.0653297	1	1	0.751159	0.889299	0.540218
up	CLDN5; MFNG; CAV1; CTHRC1; TCF7L2;	GO:0032092~positive regulation of protein binding	5	70	7.14286	0.00407788	0.0437641	1	1	0.73729	0.956853	0.373323
down	NTF3; PRKD1; AKAP9; SMYD3; FNIP2;	GO:0033138~positive regulation of peptidyl-serine phosphorylation	5	88	5.68182	0.00410766	0.0653297	1	1	0.757326	0.889299	0.540218
down	CHRM3; LYPD1; CHRNA5;	GO:0007271~synaptic transmission, cholinergic	3	26	11.5385	0.00417687	0.0653297	1	1	0.760147	0.889299	0.540218
down	PTK2B; NETO1; NRXN1;	GO:2000463~positive regulation of excitatory postsynaptic potential	3	26	11.5385	0.00417687	0.0653297	1	1	0.760147	0.889299	0.540218
down	PIP5K1B; SMG1; FAM126A; PIK3C3;	GO:0046854~phosphatidylinositol phosphorylation	4	54	7.40741	0.00417952	0.0653297	1	1	0.760147	0.889299	0.540218
up	ANGPT2; HGF; PGF; BAAT;	GO:0031100~animal organ regeneration	4	43	9.30233	0.00420873	0.0445773	1	1	0.742451	0.956853	0.38026
up	CEBPB; GPNMB; PLA2G2F; PLA2G2D;	GO:0042130~negative regulation of T cell proliferation	4	43	9.30233	0.00420873	0.0445773	1	1	0.742451	0.956853	0.38026
up	F2RL2; COL3A1; F2R; P2RX1; PRKCD; PIK3R6;	GO:0030168~platelet activation	6	102	5.88235	0.00421635	0.0445773	1	1	0.742451	0.956853	0.38026
up	PSMD12; PSMC2; PSMB2; PSME3; PSMD1;	GO:0061418~regulation of transcription from RNA polymerase II promoter in response to hypoxia	5	71	7.04225	0.00431572	0.0454589	1	1	0.745285	0.956853	0.387781
up	ALDH1A2; SOX11; FOXC2;	GO:0014032~neural crest cell development	3	21	14.2857	0.00443385	0.045688	1	1	0.748277	0.956853	0.389735
up	RARA; CD28; CEBPB;	GO:0032753~positive regulation of interleukin-4 production	3	21	14.2857	0.00443385	0.045688	1	1	0.748277	0.956853	0.389735
up	FZD7; FZD8; FZD10;	GO:0035567~non-canonical Wnt signaling pathway	3	21	14.2857	0.00443385	0.045688	1	1	0.748277	0.956853	0.389735
up	TRAK2; MCF2; LINGO1;	GO:0050771~negative regulation of axonogenesis	3	21	14.2857	0.00443385	0.045688	1	1	0.748277	0.956853	0.389735
up	RBPJ; VASH2; PLCD3;	GO:0060716~labyrinthine layer blood vessel development	3	21	14.2857	0.00443385	0.045688	1	1	0.748277	0.956853	0.389735
up	CNIH3; GSG1L; SHISA8;	GO:2000311~regulation of AMPA receptor activity	3	21	14.2857	0.00443385	0.045688	1	1	0.748277	0.956853	0.389735
down	LRP4; TMEM107; IFT140; IFT122;	GO:0042733~embryonic digit morphogenesis	4	55	7.27273	0.00444417	0.0666626	1	1	0.768842	0.889299	0.55124
down	INHA; KIT; ARID5B; KLHL10; AGO4;	GO:0008584~male gonad development	5	90	5.55556	0.00449664	0.0667518	1	1	0.770437	0.889299	0.551978
up	ACVR1; SEMA3C; SEMA3D; SEMA4A;	GO:0001755~neural crest cell migration	4	44	9.09091	0.00454127	0.0463499	1	1	0.750632	0.956853	0.395381
up	ALDH1A2; RBP4; ALDH1A3; PLB1;	GO:0042572~retinol metabolic process	4	44	9.09091	0.00454127	0.0463499	1	1	0.750632	0.956853	0.395381
up	SOCS3; GADD45B; CEP85; TRIB2; CAMK2N2;	GO:0006469~negative regulation of protein kinase activity	5	72	6.94444	0.00456328	0.0463499	1	1	0.751439	0.956853	0.395381
up	LYL1; IL11; HHEX; RBPJ; BLNK;	GO:0030183~B cell differentiation	5	72	6.94444	0.00456328	0.0463499	1	1	0.751439	0.956853	0.395381
down	FAAH; EPHX1; PLA2G4B;	GO:0019369~arachidonic acid metabolic process	3	27	11.1111	0.00460252	0.0667518	1	1	0.773822	0.889299	0.551978
down	ADCY1; AKAP6; PCLO;	GO:0019933~cAMP-mediated signaling	3	27	11.1111	0.00460252	0.0667518	1	1	0.773822	0.889299	0.551978
down	PSRC1; NAV3; AKAP9;	GO:0031116~positive regulation of microtubule polymerization	3	27	11.1111	0.00460252	0.0667518	1	1	0.773822	0.889299	0.551978
down	TUB; IFT122; IFT140;	GO:0042073~intraciliary transport	3	27	11.1111	0.00460252	0.0667518	1	1	0.773822	0.889299	0.551978
down	LMF1; SEL1L; MON1A; RAB8B;	GO:0009306~protein secretion	4	56	7.14286	0.00471988	0.0680035	1	1	0.778575	0.889299	0.562328
up	DYSF; SCG2; CAV2; VASH2; PGF;	GO:0001938~positive regulation of endothelial cell proliferation	5	73	6.84932	0.00482077	0.0485725	1	1	0.757432	0.956853	0.414341
up	ENPP3; REV3L; DDX1; RBBP8; STK31;	GO:0090305~nucleic acid phosphodiester bond hydrolysis	5	73	6.84932	0.00482077	0.0485725	1	1	0.757432	0.956853	0.414341
up	NUPR1; FOXN2; SOX11; HEYL;	GO:0035914~skeletal muscle cell differentiation	4	45	8.88889	0.00489104	0.0485725	1	1	0.759262	0.956853	0.414341
down	DUSP11; RBM5; ATXN1; DEDD2;	GO:0006396~RNA processing	4	57	7.01754	0.00500685	0.0712013	1	1	0.787632	0.889299	0.588771
down	S1PR1; HDAC4; NR4A3; FOXP1;	GO:0048661~positive regulation of smooth muscle cell proliferation	4	57	7.01754	0.00500685	0.0712013	1	1	0.787632	0.889299	0.588771
down	CLASP2; NAV3; MAP6D1;	GO:0007026~negative regulation of microtubule depolymerization	3	28	10.7143	0.00505347	0.0714006	1	1	0.78901	0.889299	0.590419
up	ATP2A1; RAMP3; VDR; TPT1; CAV1;	GO:0006816~calcium ion transport	5	74	6.75676	0.00508841	0.0485725	1	1	0.763898	0.956853	0.414341
up	HGF; LOX; PRKCD; BIN2; CXCR4;	GO:0060326~cell chemotaxis	5	74	6.75676	0.00508841	0.0485725	1	1	0.763898	0.956853	0.414341
down	CCNO; NEK3; PRDM5; FBXL7; TUBD1; TUBGCP2;	GO:0000278~mitotic cell cycle	6	134	4.47761	0.00524872	0.0727305	1	1	0.79625	0.889299	0.601416
up	MCF2; BDNF; SLC25A46; LAMC2;	GO:0016358~dendrite development	4	46	8.69565	0.00525843	0.0488724	1	1	0.76773	0.956853	0.416899
up	WNT9B; RBP4; RARA; GJB2;	GO:0032526~response to retinoic acid	4	46	8.69565	0.00525843	0.0488724	1	1	0.76773	0.956853	0.416899
up	BDNF; GJB2; MAPKAPK2; SIX1;	GO:0048839~inner ear development	4	46	8.69565	0.00525843	0.0488724	1	1	0.76773	0.956853	0.416899
down	PRKCA; NTF3; S1PR1; AKT2; RRAS2; PTK2B; KIT; CXCL12;	GO:0030335~positive regulation of cell migration	8	226	3.53982	0.00534772	0.0727305	1	1	0.798913	0.889299	0.601416
down	LRP4; ITGA8; ARID5B; RPGRIP1L; PYGO1;	GO:0001822~kidney development	5	94	5.31915	0.00535202	0.0727305	1	1	0.798913	0.889299	0.601416
up	ALDH1A2; HGF; WNT4; BAAT; RARA;	GO:0001889~liver development	5	75	6.66667	0.00536639	0.0493916	1	1	0.770284	0.956853	0.421328
up	PSMD12; PSMC2; PSMB2; PSME3; PSMD1;	GO:0002479~antigen processing and presentation of exogenous peptide antigen via MHC class I, TAP-dependent	5	75	6.66667	0.00536639	0.0493916	1	1	0.770284	0.956853	0.421328
up	SERPINE1; DDC; BDNF; KLF10; HS3ST2;	GO:0007623~circadian rhythm	5	75	6.66667	0.00536639	0.0493916	1	1	0.770284	0.956853	0.421328
down	CTNND1; LRP4; FOXO1; FRZB; FUZ; LATS2; TLE4;	GO:0090090~negative regulation of canonical Wnt signaling pathway	7	179	3.91061	0.00538006	0.0727305	1	1	0.799836	0.889299	0.601416
down	SLITRK2; NRXN1; LRFN5;	GO:1905606~regulation of presynapse assembly	3	29	10.3448	0.00553011	0.0743002	1	1	0.802693	0.889299	0.614396
up	MEGF11; FJX1; TFAP2B;	GO:0010842~retina layer formation	3	23	13.0435	0.00557901	0.0501595	1	1	0.775313	0.956853	0.427878
up	CTSS; RAB32; RAB33A;	GO:0019882~antigen processing and presentation	3	23	13.0435	0.00557901	0.0501595	1	1	0.775313	0.956853	0.427878
up	SSTR3; REST; SSTR2;	GO:0071385~cellular response to glucocorticoid stimulus	3	23	13.0435	0.00557901	0.0501595	1	1	0.775313	0.956853	0.427878
up	ID2; PRKCD; SMC6;	GO:0090398~cellular senescence	3	23	13.0435	0.00557901	0.0501595	1	1	0.775313	0.956853	0.427878
up	REST; HES5; FANCD2;	GO:0097150~neuronal stem cell population maintenance	3	23	13.0435	0.00557901	0.0501595	1	1	0.775313	0.956853	0.427878
up	INPP4B; PLCD3; ITPKC; IP6K3;	GO:0043647~inositol phosphate metabolic process	4	47	8.51064	0.00564382	0.0501595	1	1	0.776371	0.956853	0.427878
up	SKIL; WNT4; RBPJ; SIX2;	GO:0045596~negative regulation of cell differentiation	4	47	8.51064	0.00564382	0.0501595	1	1	0.776371	0.956853	0.427878
up	NR2F6; LIF; NEUROD2; VSX1;	GO:0048666~neuron development	4	47	8.51064	0.00564382	0.0501595	1	1	0.776371	0.956853	0.427878
up	IL1A; FGF3; PGF; PDGFC;	GO:0051781~positive regulation of cell division	4	47	8.51064	0.00564382	0.0501595	1	1	0.776371	0.956853	0.427878
up	KCNK1; KCNJ12; CACNA2D4; KCNIP3;	GO:0061337~cardiac conduction	4	47	8.51064	0.00564382	0.0501595	1	1	0.776371	0.956853	0.427878
up	RBPJ; RHEB; LAMA4; FOXC2;	GO:0120163~negative regulation of cold-induced thermogenesis	4	47	8.51064	0.00564382	0.0501595	1	1	0.776371	0.956853	0.427878
up	PSMD12; PSMC2; PSMB2; PSME3; PPP2R5C; PSMD1; PLAA; RAD23B;	GO:0043161~proteasome-mediated ubiquitin-dependent protein catabolic process	8	183	4.37158	0.00574579	0.0509066	1	1	0.778543	0.956853	0.434252
down	ITGA4; ITGA8; ITGA7; PTK2B; PRKD1;	GO:0007229~integrin-mediated signaling pathway	5	96	5.20833	0.00582015	0.0777203	1	1	0.809001	0.889299	0.642677
down	ARID5B; NR4A3; TXNIP;	GO:0048008~platelet-derived growth factor receptor signaling pathway	3	30	10	0.00603282	0.0795311	1	1	0.814431	0.889299	0.657651
down	MEI4; SEBOX; MARF1;	GO:0048477~oogenesis	3	30	10	0.00603282	0.0795311	1	1	0.814431	0.889299	0.657651
up	INHBA; BMP5; ACVR1; BMP3;	GO:0010862~positive regulation of pathway-restricted SMAD protein phosphorylation	4	48	8.33333	0.0060476	0.0532488	1	1	0.785539	0.956853	0.454232
up	S100A6; ANXA2; PDGFC; SPHK1;	GO:0048146~positive regulation of fibroblast proliferation	4	48	8.33333	0.0060476	0.0532488	1	1	0.785539	0.956853	0.454232
down	GLDC; TLE4; ARID5B; PRDM5; SHMT1;	GO:1990830~cellular response to leukemia inhibitory factor	5	97	5.15464	0.0060647	0.0795311	1	1	0.814467	0.889299	0.657651
up	CFLAR; LMNA; SLC2A4; PTGS2; PRKAA1; PTGIS;	GO:0071456~cellular response to hypoxia	6	111	5.40541	0.00620656	0.0540802	1	1	0.788233	0.956853	0.461324
down	NCOR1; ATAD2; BRD9; HMG20A; LRWD1; L3MBTL1;	GO:0006325~chromatin organization	6	139	4.31655	0.00620703	0.0800687	1	1	0.818087	0.889299	0.662097
up	ALDH1A2; ILDR2; TCF7L2;	GO:0031016~pancreas development	3	24	12.5	0.00621185	0.0540802	1	1	0.788905	0.956853	0.461324
up	DDX3X; GPNMB; PDGFC;	GO:0031954~positive regulation of protein autophosphorylation	3	24	12.5	0.00621185	0.0540802	1	1	0.788905	0.956853	0.461324
up	PSMD12; PSMC2; PSMB2; PSME3; PRKCD; PSMD1;	GO:0002223~stimulatory C-type lectin receptor signaling pathway	6	112	5.35714	0.00646357	0.0556311	1	1	0.794753	0.956853	0.474553
up	C2CD4B; CXCR4; LAMA4; C2CD4A;	GO:0030155~regulation of cell adhesion	4	49	8.16327	0.00647013	0.0556311	1	1	0.794753	0.956853	0.474553
down	KIT; PTK2B; PRKD1;	GO:0043552~positive regulation of phosphatidylinositol 3-kinase activity	3	31	9.67742	0.00656197	0.0800687	1	1	0.825953	0.889299	0.662097
down	AGK; CERS4; SMPD4;	GO:0046513~ceramide biosynthetic process	3	31	9.67742	0.00656197	0.0800687	1	1	0.825953	0.889299	0.662097
down	FOXO1; SMYD3; PCK2;	GO:0071549~cellular response to dexamethasone stimulus	3	31	9.67742	0.00656197	0.0800687	1	1	0.825953	0.889299	0.662097
down	AKT2; HPCA; C2CD5;	GO:0090314~positive regulation of protein targeting to membrane	3	31	9.67742	0.00656197	0.0800687	1	1	0.825953	0.889299	0.662097
up	HNRNPA1; FGF3; FGFR3; GRB2; FGFBP1;	GO:0008543~fibroblast growth factor receptor signaling pathway	5	79	6.32911	0.00658595	0.0556311	1	1	0.7969	0.956853	0.474553
down	GRM5; ATXN1; JPH4; NRXN1;	GO:0007612~learning	4	62	6.45161	0.00661755	0.0800687	1	1	0.827194	0.889299	0.662097
down	NEK3; NYAP2; NTF3; ANKRD27;	GO:0048812~neuron projection morphogenesis	4	62	6.45161	0.00661755	0.0800687	1	1	0.827194	0.889299	0.662097
down	SLITRK5; LRRN1; SLITRK2; NRXN1;	GO:0051965~positive regulation of synapse assembly	4	62	6.45161	0.00661755	0.0800687	1	1	0.827194	0.889299	0.662097
up	KRT75; KRT14; KRT6A; KRT1; KRT2; DSC1;	GO:0070268~cornification	6	113	5.30973	0.00672821	0.0566125	1	1	0.800615	0.956853	0.482925
up	SERPINF2; F2R; WNT4;	GO:0032967~positive regulation of collagen biosynthetic process	3	25	12	0.00688579	0.0568699	1	1	0.803731	0.956853	0.485121
up	HGF; CAV1; INPP5F;	GO:0033137~negative regulation of peptidyl-serine phosphorylation	3	25	12	0.00688579	0.0568699	1	1	0.803731	0.956853	0.485121
up	ALDH1A2; CRABP2; ALDH1A3;	GO:0042573~retinoic acid metabolic process	3	25	12	0.00688579	0.0568699	1	1	0.803731	0.956853	0.485121
up	FPR2; GBP5; HMGB3;	GO:0045089~positive regulation of innate immune response	3	25	12	0.00688579	0.0568699	1	1	0.803731	0.956853	0.485121
up	SEMA3D; SEMA3C; SEMA4A;	GO:0048843~negative regulation of axon extension involved in axon guidance	3	25	12	0.00688579	0.0568699	1	1	0.803731	0.956853	0.485121
up	MFNG; TSPAN5; RBPJ; HES5;	GO:0045747~positive regulation of Notch signaling pathway	4	50	8	0.00691177	0.0568699	1	1	0.803731	0.956853	0.485121
up	TFAP2B; SIX1; NR2F6; SIX2;	GO:0048856~anatomical structure development	4	50	8	0.00691177	0.0568699	1	1	0.803731	0.956853	0.485121
up	PSMD12; PSMC2; PSMB2; PSME3; PSMD1;	GO:1901990~regulation of mitotic cell cycle phase transition	5	80	6.25	0.00691877	0.0568699	1	1	0.803731	0.956853	0.485121
down	SPTBN2; NRXN1; PCDHB11; PCLO;	GO:0007416~synapse assembly	4	63	6.34921	0.00697621	0.0839446	1	1	0.831571	0.889299	0.694146
up	COL3A1; RBP4; ACAN; LOX; FOXC2; PDLIM1; ACVR1; PDLIM4;	GO:0007507~heart development	8	190	4.21053	0.00708412	0.0580612	1	1	0.80759	0.956853	0.495283
down	NPY2R; GRIK2; LYPD1;	GO:0001662~behavioral fear response	3	32	9.375	0.00711788	0.0840726	1	1	0.832792	0.889299	0.695205
down	CDK2AP2; DIXDC1; MAP6D1;	GO:0070507~regulation of microtubule cytoskeleton organization	3	32	9.375	0.00711788	0.0840726	1	1	0.832792	0.889299	0.695205
up	PSMD12; PSMC2; PSMB2; PSME3; PSMD1;	GO:0031145~anaphase-promoting complex-dependent catabolic process	5	81	6.17284	0.00726316	0.0589942	1	1	0.812127	0.956853	0.503241
up	WNT9B; NUPR1; CAV1; DPM3; DNMT3L;	GO:0043085~positive regulation of catalytic activity	5	81	6.17284	0.00726316	0.0589942	1	1	0.812127	0.956853	0.503241
up	CEBPB; ADAMTS12; PTGIS; MYLK3; GBP3;	GO:0071347~cellular response to interleukin-1	5	81	6.17284	0.00726316	0.0589942	1	1	0.812127	0.956853	0.503241
up	ANXA2; NCS1; CACNA2D4; SLC24A4; PKDREJ; ATP2A1;	GO:0070588~calcium ion transmembrane transport	6	115	5.21739	0.00728092	0.0589942	1	1	0.812127	0.956853	0.503241
up	BRINP1; AVP; GRP; DRD4;	GO:0035176~social behavior	4	51	7.84314	0.00737288	0.0594008	1	1	0.813919	0.956853	0.50671
up	HSBP1L1; NEUROD2; CDYL2; RBBP8;	GO:1903507~negative regulation of nucleic acid-templated transcription	4	51	7.84314	0.00737288	0.0594008	1	1	0.813919	0.956853	0.50671
down	PRKCB; PRKCA; ITPR1; DGKH; TRPC6;	GO:0030168~platelet activation	5	102	4.90196	0.00739655	0.0840726	1	1	0.835267	0.889299	0.695205
up	TNNT1; RCSD1; JSRP1;	GO:0003009~skeletal muscle contraction	3	26	11.5385	0.00760146	0.060529	1	1	0.819547	0.956853	0.516334
up	DRD5; NPTX2; NEUROD2;	GO:0008306~associative learning	3	26	11.5385	0.00760146	0.060529	1	1	0.819547	0.956853	0.516334
up	KRT14; CRABP2; KRT2; KLK7; LAMC2;	GO:0008544~epidermis development	5	82	6.09756	0.00761933	0.060529	1	1	0.819547	0.956853	0.516334
up	DDX3X; AVP; USP47; SPHK1; DDX49;	GO:0030307~positive regulation of cell growth	5	82	6.09756	0.00761933	0.060529	1	1	0.819547	0.956853	0.516334
up	COL3A1; KRT6A; SDC1; DRD5; LOX;	GO:0042060~wound healing	5	82	6.09756	0.00761933	0.060529	1	1	0.819547	0.956853	0.516334
down	GRIA1; ADCY1; CAMK4;	GO:0007616~long-term memory	3	33	9.09091	0.00770087	0.0840726	1	1	0.837608	0.889299	0.695205
down	CD160; HTR2A; NYAP2;	GO:0014065~phosphatidylinositol 3-kinase signaling	3	33	9.09091	0.00770087	0.0840726	1	1	0.837608	0.889299	0.695205
down	MC4R; NEUROD1; PCLO;	GO:0030073~insulin secretion	3	33	9.09091	0.00770087	0.0840726	1	1	0.837608	0.889299	0.695205
down	IRAK2; PRKCA; HDAC4;	GO:0070555~response to interleukin-1	3	33	9.09091	0.00770087	0.0840726	1	1	0.837608	0.889299	0.695205
up	ANGPT2; CD44; EPCAM; SDC1; GPC1; SLC16A1; GRB2; CAV1;	GO:0050900~leukocyte migration	8	193	4.14508	0.00772464	0.0611947	1	1	0.821511	0.956853	0.522012
down	AMH; CCNO; CALR; HTR2A; HDAC4; NEUROD1; GABRG3;	GO:0042493~response to drug	7	193	3.62694	0.00789309	0.0851521	1	1	0.83885	0.889299	0.704131
up	CEBPB; PTGS2; HRH1; SORCS3; BDNF;	GO:0007613~memory	5	83	6.0241	0.00798746	0.0620812	1	1	0.82769	0.956853	0.529575
down	PRKCA; PRKD1; HIPK3; HIPK4;	GO:0018107~peptidyl-threonine phosphorylation	4	66	6.06061	0.00812854	0.0872622	1	1	0.84081	0.889299	0.72158
down	PLA2G6; NADK; SYBU;	GO:0035774~positive regulation of insulin secretion involved in cellular response to glucose stimulus	3	34	8.82353	0.00831123	0.0879304	1	1	0.842186	0.889299	0.727106
down	SLITRK5; RYR1; DSP;	GO:0043588~skin development	3	34	8.82353	0.00831123	0.0879304	1	1	0.842186	0.889299	0.727106
down	LRP4; SLITRK5; KIDINS220;	GO:0048813~dendrite morphogenesis	3	34	8.82353	0.00831123	0.0879304	1	1	0.842186	0.889299	0.727106
up	TRAK2; GALNT1; B3GNT3; B3GNT8;	GO:0006493~protein O-linked glycosylation	4	53	7.54717	0.00835486	0.0627287	1	1	0.835486	0.956853	0.535098
up	COL3A1; KRT1; KRT2;	GO:0018149~peptide cross-linking	3	27	11.1111	0.00835941	0.0627287	1	1	0.835941	0.956853	0.535098
up	SPP1; DMP1; SLC20A1;	GO:0031214~biomineral tissue development	3	27	11.1111	0.00835941	0.0627287	1	1	0.835941	0.956853	0.535098
up	PLB1; PLA2G2F; PLA2G2D;	GO:0036151~phosphatidylcholine acyl-chain remodeling	3	27	11.1111	0.00835941	0.0627287	1	1	0.835941	0.956853	0.535098
up	CDHR2; CDH19; CDH18;	GO:0044331~cell-cell adhesion mediated by cadherin	3	27	11.1111	0.00835941	0.0627287	1	1	0.835941	0.956853	0.535098
down	BCL6; PRKDC; FOXO1; USP28; RBM24; FOXP1; BAZ1B; ZBTB18;	GO:0006974~cellular response to DNA damage stimulus	8	245	3.26531	0.00839597	0.0883999	1	1	0.842897	0.889299	0.730987
down	MC4R; SESN3; VPS13C; SORT1;	GO:0032868~response to insulin	4	67	5.97015	0.00853868	0.0894722	1	1	0.844364	0.889299	0.739855
up	MAPKAPK2; PRKCD; CAMK2D; MAPKAPK3; TSSK6; NEK6; DYRK3;	GO:0018105~peptidyl-serine phosphorylation	7	158	4.43038	0.00888783	0.0665184	1	1	0.842905	0.956853	0.567426
down	HDAC4; PRDM5; TBL1XR1;	GO:0016575~histone deacetylation	3	35	8.57143	0.00894924	0.0913836	1	1	0.847501	0.889299	0.75566
down	NEK3; KIF26B; UST;	GO:0030010~establishment of cell polarity	3	35	8.57143	0.00894924	0.0913836	1	1	0.847501	0.889299	0.75566
down	HTR1B; PTK2B; EFTUD2;	GO:0042220~response to cocaine	3	35	8.57143	0.00894924	0.0913836	1	1	0.847501	0.889299	0.75566
down	FOXO1; NR4A3; PASK;	GO:0097009~energy homeostasis	3	35	8.57143	0.00894924	0.0913836	1	1	0.847501	0.889299	0.75566
down	ABCC8; KCNAB1; KCNB2; KCNIP2;	GO:0006813~potassium ion transport	4	68	5.88235	0.00896211	0.0913836	1	1	0.847501	0.889299	0.75566
up	SMAD6; EFNA1; HEYL;	GO:0003180~aortic valve morphogenesis	3	28	10.7143	0.00916019	0.0675663	1	1	0.845286	0.956853	0.576365
up	IL1A; PTGS2; C3AR1;	GO:0010575~positive regulation of vascular endothelial growth factor production	3	28	10.7143	0.00916019	0.0675663	1	1	0.845286	0.956853	0.576365
up	IL1A; CD28; SPHK1;	GO:0045840~positive regulation of mitotic nuclear division	3	28	10.7143	0.00916019	0.0675663	1	1	0.845286	0.956853	0.576365
up	COL3A1; ALX4; PDGFC;	GO:0048565~digestive tract development	3	28	10.7143	0.00916019	0.0675663	1	1	0.845286	0.956853	0.576365
up	TK2; LOX; SPHK1;	GO:0071897~DNA biosynthetic process	3	28	10.7143	0.00916019	0.0675663	1	1	0.845286	0.956853	0.576365
up	PRPF40A; FMNL1; HEXB; FMNL3; SEMA4A; RAC2; RND1;	GO:0008360~regulation of cell shape	7	159	4.40252	0.00917039	0.0675663	1	1	0.845286	0.956853	0.576365
down	ATP6V0C; DIXDC1; RSPO3;	GO:0030177~positive regulation of Wnt signaling pathway	3	36	8.33333	0.00961513	0.0961513	1	1	0.852788	0.889299	0.795085
up	ANXA2; EFNA1; FPR2; GPNMB; PIK3R3; PGF; HGF;	GO:0001934~positive regulation of protein phosphorylation	7	161	4.34783	0.00975516	0.0694652	1	1	0.851778	0.956853	0.592563
down	IRAK2; AMH; PRKCB; ADAM8; PRKD1; DHX33;	GO:0051092~positive regulation of NF-kappaB transcription factor activity	6	154	3.8961	0.00984232	0.0979759	1	1	0.854728	0.889299	0.810172
up	ALX3; TPT1; LOX; CASP1; OLFM4; ALX4; DAPK2; ANP32A;	GO:0042981~regulation of apoptotic process	8	202	3.9604	0.00990834	0.0694652	1	1	0.853179	0.956853	0.592563
down	NTF3; CALR; ACTN2; BCL6; RBM25; PLK5; SDF2L1;	GO:0042981~regulation of apoptotic process	7	202	3.46535	0.00991021	0.0982052	1	1	0.854728	0.889299	0.812069
up	PPP4R4; SLC25A34; RBBP8;	GO:0001835~blastocyst hatching	3	29	10.3448	0.0100043	0.0694652	1	1	0.854617	0.956853	0.592563
up	ANGPT2; RARA; ACVR1;	GO:0007281~germ cell development	3	29	10.3448	0.0100043	0.0694652	1	1	0.854617	0.956853	0.592563
up	ACAN; CHST5; B3GNT3;	GO:0018146~keratan sulfate biosynthetic process	3	29	10.3448	0.0100043	0.0694652	1	1	0.854617	0.956853	0.592563
up	ALDH1A2; HES5; SEMA3C;	GO:0021915~neural tube development	3	29	10.3448	0.0100043	0.0694652	1	1	0.854617	0.956853	0.592563
up	FMNL1; PLEK; FMNL3;	GO:0030866~cortical actin cytoskeleton organization	3	29	10.3448	0.0100043	0.0694652	1	1	0.854617	0.956853	0.592563
up	VDR; HGF; SCFD1; CDH18; CDH19;	GO:0000902~cell morphogenesis	5	88	5.68182	0.0100143	0.0694652	1	1	0.854617	0.956853	0.592563
down	SPTBN2; KIT; RASA1; ACTN2; PTK2B; DLG2; LRRC7; CAMKK2;	GO:0000165~MAPK cascade	8	254	3.14961	0.0102264	0.099869	1	1	0.857831	0.889299	0.825827
down	PTK2B; PRKD1; PLK5; KIDINS220; LRRC7;	GO:0010976~positive regulation of neuron projection development	5	111	4.5045	0.0102842	0.099869	1	1	0.857831	0.889299	0.825827
up	PRPF40A; WBP4; HNRNPA1; HNRNPK; HNRNPA0; ZRSR2; CWC27; GPKOW; PSPC1;	GO:0000398~mRNA splicing, via spliceosome	9	246	3.65854	0.0103136	0.0713674	1	1	0.857612	0.956853	0.608789
up	RTCA; HNRNPK; RBM3; PABPC4;	GO:0006396~RNA processing	4	57	7.01754	0.0105669	0.072415	1	1	0.860775	0.956853	0.617726
up	ANGPT2; COL3A1; ACTA1; RETN;	GO:0009612~response to mechanical stimulus	4	57	7.01754	0.0105669	0.072415	1	1	0.860775	0.956853	0.617726
up	NCS1; INPP5F; PIK3C2G; PLCD3;	GO:0048015~phosphatidylinositol-mediated signaling	4	57	7.01754	0.0105669	0.072415	1	1	0.860775	0.956853	0.617726
up	SERPINF2; PTGS2; ID2; HES5;	GO:0048661~positive regulation of smooth muscle cell proliferation	4	57	7.01754	0.0105669	0.072415	1	1	0.860775	0.956853	0.617726
down	ITGA4; BCL6; HDAC4; KIT;	GO:0030183~B cell differentiation	4	72	5.55556	0.010792	0.101873	1	1	0.86237	0.889299	0.842397
up	REST; ACVR1C; CHGA;	GO:0046676~negative regulation of insulin secretion	3	30	10	0.010892	0.0741075	1	1	0.863235	0.956853	0.632164
up	FGFR3; RIPPLY2; RARA;	GO:0060349~bone morphogenesis	3	30	10	0.010892	0.0741075	1	1	0.863235	0.956853	0.632164
up	SERPINE1; SCG2; IL11;	GO:2000352~negative regulation of endothelial cell apoptotic process	3	30	10	0.010892	0.0741075	1	1	0.863235	0.956853	0.632164
down	AKT2; C2CD5; OSBPL8;	GO:0046326~positive regulation of glucose import	3	38	7.89474	0.0110315	0.103687	1	1	0.863584	0.889299	0.857395
down	PRKCA; CXCL12; SEMA5A; PRKD1;	GO:0001938~positive regulation of endothelial cell proliferation	4	73	5.47945	0.0112843	0.105609	1	1	0.866119	0.889299	0.873295
down	SESN3; UPP1; PIK3C3;	GO:0042149~cellular response to glucose starvation	3	39	7.69231	0.0117824	0.108953	1	1	0.870209	0.889299	0.900943
down	PRKCB; RYR1; ITPR1; RYR3;	GO:0006816~calcium ion transport	4	74	5.40541	0.0117908	0.108953	1	1	0.870209	0.889299	0.900943
down	KIT; CXCL12; SEMA5A; DOCK4;	GO:0060326~cell chemotaxis	4	74	5.40541	0.0117908	0.108953	1	1	0.870209	0.889299	0.900943
up	DDC; CXCR4; REST; RNF149;	GO:0035690~cellular response to drug	4	59	6.77966	0.0118018	0.0771267	1	1	0.865971	0.956853	0.657918
up	SMAD9; BMP5; BMP3; INHBA;	GO:0060395~SMAD protein signal transduction	4	59	6.77966	0.0118018	0.0771267	1	1	0.865971	0.956853	0.657918
up	SCG2; CAV2; CAV1;	GO:0001937~negative regulation of endothelial cell proliferation	3	31	9.67742	0.0118239	0.0771267	1	1	0.865971	0.956853	0.657918
up	INHBA; ID2; FAM210B;	GO:0045648~positive regulation of erythrocyte differentiation	3	31	9.67742	0.0118239	0.0771267	1	1	0.865971	0.956853	0.657918
up	RAD23B; PDGFC; RARA;	GO:0048568~embryonic organ development	3	31	9.67742	0.0118239	0.0771267	1	1	0.865971	0.956853	0.657918
up	CFLAR; GJB2; SERPINF1;	GO:0071549~cellular response to dexamethasone stimulus	3	31	9.67742	0.0118239	0.0771267	1	1	0.865971	0.956853	0.657918
down	SLC25A27; ATP6V0C; SLC17A5; SLC9A2; SLC2A6;	GO:1902600~proton transmembrane transport	5	116	4.31034	0.0121826	0.109794	1	1	0.873149	0.889299	0.907894
down	PER2; NCOR1; NRIP1; ADCY1;	GO:0007623~circadian rhythm	4	75	5.33333	0.0123117	0.110051	1	1	0.874128	0.889299	0.910025
up	SLC6A5; SLC6A12; SLC6A8;	GO:0006810~transport	3	32	9.375	0.0128002	0.0829245	1	1	0.869211	0.956853	0.707376
up	PRKAA1; KIF18A; TRIM36;	GO:0070507~regulation of microtubule cytoskeleton organization	3	32	9.375	0.0128002	0.0829245	1	1	0.869211	0.956853	0.707376
up	SEMA3D; SEMA4A; SEMA3C;	GO:0071526~semaphorin-plexin signaling pathway	3	32	9.375	0.0128002	0.0829245	1	1	0.869211	0.956853	0.707376
down	PIP5K1B; PTPN13; PIK3C3; INPP4A;	GO:0006661~phosphatidylinositol biosynthetic process	4	76	5.26316	0.012847	0.11437	1	1	0.87792	0.889299	0.945736
down	PLD2; PLA2G4B; GPD1L;	GO:0006654~phosphatidic acid biosynthetic process	3	41	7.31707	0.0133704	0.116175	1	1	0.882446	0.889299	0.960667
down	PDK4; BCAS3; PCK2;	GO:0042594~response to starvation	3	41	7.31707	0.0133704	0.116175	1	1	0.882446	0.889299	0.960667
down	SORT1; FOXP1; MARF1; HMG20A; PRDM10; SRPK1;	GO:0010468~regulation of gene expression	6	166	3.61446	0.0136814	0.116175	1	1	0.885064	0.889299	0.960667
up	DES; CAMK2D; KCNJ12;	GO:0008016~regulation of heart contraction	3	33	9.09091	0.0138213	0.0856389	1	1	0.871726	0.956853	0.73053
up	TRDMT1; TRMT10A; TRMT6;	GO:0030488~tRNA methylation	3	33	9.09091	0.0138213	0.0856389	1	1	0.871726	0.956853	0.73053
up	COL3A1; F2R; F2RL2;	GO:0035025~positive regulation of Rho protein signal transduction	3	33	9.09091	0.0138213	0.0856389	1	1	0.871726	0.956853	0.73053
up	HES5; HEYL; BHLHE41;	GO:0050767~regulation of neurogenesis	3	33	9.09091	0.0138213	0.0856389	1	1	0.871726	0.956853	0.73053
up	F2RL2; INHBA; F2R; HHEX;	GO:0009611~response to wounding	4	62	6.45161	0.0138215	0.0856389	1	1	0.871726	0.956853	0.73053
down	DCC; ADCY1; SLITRK5; SLITRK2;	GO:0007409~axonogenesis	4	78	5.12821	0.0139617	0.118055	1	1	0.886985	0.889299	0.976207
up	CXCL13; CEBPB; FPR2; PRKCD; RBPJ; MPEG1; LYZL4; CHGA;	GO:0042742~defense response to bacterium	8	216	3.7037	0.0141726	0.0876239	1	1	0.873111	0.956853	0.747463
down	INHA; PDCD4; RNF167;	GO:0045786~negative regulation of cell cycle	3	42	7.14286	0.0142078	0.118187	1	1	0.887209	0.889299	0.977303
up	PSMD12; PSMC2; PSMB2; PSME3; PSMD1; EIF2B3; CD28;	GO:0050852~T cell receptor signaling pathway	7	174	4.02299	0.0142376	0.0878346	1	1	0.873111	0.956853	0.74926
down	HAS3; HEXA; SLC2A5; GPD1L; POMT1;	GO:0005975~carbohydrate metabolic process	5	121	4.13223	0.0143054	0.118187	1	1	0.887209	0.889299	0.977303
up	HES5; CDK5RAP1; SPHK1; CDH22; PAFAH1B3; PAFAH1B2; CXCR4; EMX1;	GO:0007420~brain development	8	217	3.68664	0.0145213	0.0893147	1	1	0.873839	0.956853	0.761886
up	RBP4; SDC1; GPC1; PLB1;	GO:0001523~retinoid metabolic process	4	63	6.34921	0.0145403	0.0893147	1	1	0.873839	0.956853	0.761886
up	LMNA; HHEX; SIX1;	GO:0034504~protein localization to nucleus	3	34	8.82353	0.0148873	0.0910528	1	1	0.875374	0.956853	0.776713
up	ATP2A1; CEBPB; TMEM117;	GO:0070059~intrinsic apoptotic signaling pathway in response to endoplasmic reticulum stress	3	34	8.82353	0.0148873	0.0910528	1	1	0.875374	0.956853	0.776713
down	SCN2B; SHROOM2; SCN3B; SCN3A;	GO:0035725~sodium ion transmembrane transport	4	80	5	0.015136	0.118187	1	1	0.88818	0.889299	0.977303
down	ANXA7; FOXO1; PIK3C3; VPS13A; WDR45;	GO:0006914~autophagy	5	123	4.06504	0.0152198	0.118187	1	1	0.88818	0.889299	0.977303
up	MAPKAPK2; PGF; MAPKAPK3; FOXC2;	GO:0048010~vascular endothelial growth factor receptor signaling pathway	4	64	6.25	0.0152824	0.0930688	1	1	0.876184	0.956853	0.79391
up	DDX3X; PTP4A3; EIF2AK2; SPHK1;	GO:1901224~positive regulation of NIK/NF-kappaB signaling	4	64	6.25	0.0152824	0.0930688	1	1	0.876184	0.956853	0.79391
up	PPEF1; CTDSPL2; PPM1H; PPP4R2; PPP2R5C; DUSP9;	GO:0006470~protein dephosphorylation	6	137	4.37956	0.0156891	0.093489	1	1	0.877894	0.956853	0.797495
down	PLD2; PLA2G6; TBL1XR1; PLCB1;	GO:0016042~lipid catabolic process	4	81	4.93827	0.0157457	0.118187	1	1	0.888718	0.889299	0.977303
down	GRM5; STAT2; FNIP2;	GO:0001932~regulation of protein phosphorylation	3	44	6.81818	0.0159702	0.118187	1	1	0.889001	0.889299	0.977303
down	NR4A3; JPH4; NRXN1;	GO:0050885~neuromuscular process controlling balance	3	44	6.81818	0.0159702	0.118187	1	1	0.889001	0.889299	0.977303
up	CEBPB; F2R; SET; SIX1; TFAP2B; BDNF;	GO:0043524~negative regulation of neuron apoptotic process	6	138	4.34783	0.0161838	0.0947054	1	1	0.878798	0.956853	0.807871
up	INHBA; ACVR1; CDKN3; RBBP8; USP29;	GO:0000082~G1/S transition of mitotic cell cycle	5	100	5	0.0162549	0.0949262	1	1	0.878798	0.956853	0.809755
up	FBL; NOP14; RRP36; NOC4L; NOL11; DDX49;	GO:0006364~rRNA processing	6	139	4.31655	0.0166893	0.0970639	1	1	0.880716	0.956853	0.82799
up	PRPF40A; KRT6A; DES; NEDD9; FMNL3; PALLD;	GO:0007010~cytoskeleton organization	6	139	4.31655	0.0166893	0.0970639	1	1	0.880716	0.956853	0.82799
up	ACVR1; PRKCD; CAMK2D; DYRK3;	GO:0018107~peptidyl-threonine phosphorylation	4	66	6.06061	0.016837	0.0974501	1	1	0.880716	0.956853	0.831284
up	CLDN5; WNT9B; INHBA; ALX4;	GO:0060021~roof of mouth development	4	66	6.06061	0.016837	0.0974501	1	1	0.880716	0.956853	0.831284
up	FZD7; PTP4A3; LYL1; CEBPB; CRABP2; TMPO; REST; HIC1; SIX1; TFAP2B; PRRX2; NKX6-2; SOX13; LIN54; VSX1; HMGB3; TCF7L2; PSPC1; SOX11; HR;	GO:0006355~regulation of transcription, DNA-templated	20	824	2.42718	0.0168585	0.0974501	1	1	0.880716	0.956853	0.831284
down	RASA1; SEMA5A; ADAM22;	GO:0007162~negative regulation of cell adhesion	3	45	6.66667	0.0168952	0.118187	1	1	0.889299	0.889299	0.977303
down	NR4A3; AGO4; L3MBTL1;	GO:0045652~regulation of megakaryocyte differentiation	3	45	6.66667	0.0168952	0.118187	1	1	0.889299	0.889299	0.977303
down	SHROOM2; AIF1L; ADD3;	GO:0051017~actin filament bundle assembly	3	45	6.66667	0.0168952	0.118187	1	1	0.889299	0.889299	0.977303
up	FLI1; C3AR1; HCN4;	GO:0008015~blood circulation	3	36	8.33333	0.0171552	0.0987638	1	1	0.881733	0.956853	0.84249
up	NCOA4; FHL2; PMEPA1;	GO:0030521~androgen receptor signaling pathway	3	36	8.33333	0.0171552	0.0987638	1	1	0.881733	0.956853	0.84249
up	PDLIM1; LIAS; KRT1; PTGS2; SRXN1;	GO:0006979~response to oxidative stress	5	102	4.90196	0.0174986	0.100254	1	1	0.882793	0.956853	0.855204
down	SPAG6; KIT; HSPA2; KLHL10;	GO:0007286~spermatid development	4	84	4.7619	0.0176666	0.118187	1	1	0.889299	0.889299	0.977303
down	SPTBN2; ARID5B; TBL1XR1; UNC79;	GO:0035264~multicellular organism growth	4	84	4.7619	0.0176666	0.118187	1	1	0.889299	0.889299	0.977303
down	TYK2; PDCD4; PLCB1;	GO:0035722~interleukin-12-mediated signaling pathway	3	46	6.52174	0.0178497	0.118187	1	1	0.889299	0.889299	0.977303
down	RUNX1T1; FOXO1; SORT1;	GO:0045599~negative regulation of fat cell differentiation	3	46	6.52174	0.0178497	0.118187	1	1	0.889299	0.889299	0.977303
down	SLC25A27; HPCA; NEUROD1;	GO:0048839~inner ear development	3	46	6.52174	0.0178497	0.118187	1	1	0.889299	0.889299	0.977303
down	PPIB; STC1; PHEX;	GO:0060348~bone development	3	46	6.52174	0.0178497	0.118187	1	1	0.889299	0.889299	0.977303
up	ALDH1A2; RARA; GJB2; PTGS2; RBBP8;	GO:0032355~response to estradiol	5	103	4.85437	0.0181434	0.100254	1	1	0.88505	0.956853	0.855204
up	ENPEP; LMNTD1; RHBDF1; SDCBP2; SIX2; LIPG;	GO:0008283~cell population proliferation	6	142	4.22535	0.0182705	0.100505	1	1	0.88505	0.956853	0.857346
down	AMH; ACVR2A; PDCD4; LEFTY1;	GO:0030509~BMP signaling pathway	4	85	4.70588	0.0183378	0.118187	1	1	0.889299	0.889299	0.977303
up	INHBA; WNT10A; ALX4;	GO:0001942~hair follicle development	3	37	8.10811	0.0183573	0.100594	1	1	0.88505	0.956853	0.858101
up	ID2; PTH1R; HES5;	GO:0048469~cell maturation	3	37	8.10811	0.0183573	0.100594	1	1	0.88505	0.956853	0.858101
up	ANXA4; SIX1; CDHR2; TOLLIP;	GO:0030855~epithelial cell differentiation	4	68	5.88235	0.0184871	0.10111	1	1	0.886255	0.956853	0.862505
down	AMH; INHA; PGR; NTF3; PHEX; SEMA5A; GUCA1B;	GO:0007267~cell-cell signaling	7	230	3.04348	0.0185761	0.118187	1	1	0.889299	0.889299	0.977303
down	ITGA4; ITGA8; ADAMTS20; ITGA7; COL19A1; POMT1; COL17A1;	GO:0030198~extracellular matrix organization	7	230	3.04348	0.0185761	0.118187	1	1	0.889299	0.889299	0.977303
down	ALCAM; FAT4; HMCN1;	GO:0007157~heterophilic cell-cell adhesion via plasma membrane cell adhesion molecules	3	47	6.38298	0.0188337	0.118187	1	1	0.889299	0.889299	0.977303
down	CACNA2D3; AKAP9; KCNIP2;	GO:0061337~cardiac conduction	3	47	6.38298	0.0188337	0.118187	1	1	0.889299	0.889299	0.977303
down	KALRN; CHN1; RASA1; APH1B;	GO:0048013~ephrin receptor signaling pathway	4	86	4.65116	0.0190247	0.118187	1	1	0.889299	0.889299	0.977303
down	PRKCB; PRKCA; SEMA5A; PTK2B; PRKD1;	GO:0045766~positive regulation of angiogenesis	5	131	3.81679	0.0192657	0.118187	1	1	0.889299	0.889299	0.977303
up	SOCS3; LIF; FGFR3; HES5;	GO:0042531~positive regulation of tyrosine phosphorylation of STAT protein	4	69	5.7971	0.0193483	0.103556	1	1	0.888831	0.956853	0.883374
up	CAV2; EEA1; DYSF;	GO:0006906~vesicle fusion	3	38	7.89474	0.0196051	0.103556	1	1	0.888831	0.956853	0.883374
up	P2RX1; CNIH3; SLC17A6;	GO:0035249~synaptic transmission, glutamatergic	3	38	7.89474	0.0196051	0.103556	1	1	0.888831	0.956853	0.883374
up	DDX3X; VDR; PNPLA1;	GO:0055088~lipid homeostasis	3	38	7.89474	0.0196051	0.103556	1	1	0.888831	0.956853	0.883374
up	CAV1; CAMK2D; HCN4;	GO:0086091~regulation of heart rate by cardiac conduction	3	38	7.89474	0.0196051	0.103556	1	1	0.888831	0.956853	0.883374
down	KALRN; CXCL12; ADAM22;	GO:0008344~adult locomotory behavior	3	48	6.25	0.0198471	0.118187	1	1	0.889299	0.889299	0.977303
down	ACVR2A; INHA; LEFTY1;	GO:0010862~positive regulation of pathway-restricted SMAD protein phosphorylation	3	48	6.25	0.0198471	0.118187	1	1	0.889299	0.889299	0.977303
down	PRKCA; CXCL12; ADAM8;	GO:0045785~positive regulation of cell adhesion	3	48	6.25	0.0198471	0.118187	1	1	0.889299	0.889299	0.977303
down	CEP152; ALMS1; AKAP9; PLCB1; FBXL7;	GO:0000086~G2/M transition of mitotic cell cycle	5	133	3.7594	0.0203772	0.118187	1	1	0.889299	0.889299	0.977303
down	BCL6; ADAM8; SHROOM2; KLHL10;	GO:0000902~cell morphogenesis	4	88	4.54545	0.0204457	0.118187	1	1	0.889299	0.889299	0.977303
down	ATP6V0C; AKT2; FOXO1; PDK4;	GO:0008286~insulin receptor signaling pathway	4	88	4.54545	0.0204457	0.118187	1	1	0.889299	0.889299	0.977303
down	CTNND1; CRYAB; PPIB; CALR; PER3; SEL1L;	GO:0050821~protein stabilization	6	183	3.27869	0.0207501	0.118187	1	1	0.889299	0.889299	0.977303
down	LRP4; GRM5; PPFIA2;	GO:0050808~synapse organization	3	49	6.12245	0.0208901	0.118187	1	1	0.889299	0.889299	0.977303
up	F2R; C3AR1; F2RL2;	GO:0051482~positive regulation of cytosolic calcium ion concentration involved in phospholipase C-activating G protein-coupled signaling pathway	3	39	7.69231	0.0208985	0.103556	1	1	0.892563	0.956853	0.883374
down	USP43; RNF128; USP28; FBXL7; RNF167; RNF144A; HERPUD1; FBXL16;	GO:0006511~ubiquitin-dependent protein catabolic process	8	291	2.74914	0.0209462	0.118187	1	1	0.889299	0.889299	0.977303
down	KCNAB1; COL19A1; ZBTB18;	GO:0007519~skeletal muscle tissue development	3	50	6	0.0219626	0.118187	1	1	0.889299	0.889299	0.977303
down	DLG2; CNST; MARF1;	GO:0010923~negative regulation of phosphatase activity	3	50	6	0.0219626	0.118187	1	1	0.889299	0.889299	0.977303
down	DERL3; HERPUD1; CALR;	GO:0030968~endoplasmic reticulum unfolded protein response	3	50	6	0.0219626	0.118187	1	1	0.889299	0.889299	0.977303
up	KCNK1; AVP; CHRNA6;	GO:0035094~response to nicotine	3	40	7.5	0.0222377	0.103556	1	1	0.894692	0.956853	0.883374
down	INHA; HDAC4; PHEX; COL19A1; FRZB;	GO:0001501~skeletal system development	5	137	3.64964	0.022724	0.118658	1	1	0.889299	0.889299	0.981193
down	PRKDC; POLR3GL; DHX33;	GO:0032481~positive regulation of type I interferon production	3	51	5.88235	0.0230647	0.118658	1	1	0.889299	0.889299	0.981193
down	LRP4; NTF3; HTR2A; PTK2B;	GO:0050731~positive regulation of peptidyl-tyrosine phosphorylation	4	92	4.34783	0.023479	0.120419	1	1	0.889299	0.889299	0.995759
up	LIPH; PLA2G2F; PLA2G2D;	GO:0006654~phosphatidic acid biosynthetic process	3	41	7.31707	0.0236226	0.103556	1	1	0.897659	0.956853	0.883374
up	COMP; FLI1; PDGFC; LAMC2; VDR;	GO:0009887~animal organ morphogenesis	5	111	4.5045	0.0238693	0.103556	1	1	0.898329	0.956853	0.883374
down	MANF; HERPUD1; HSPA2;	GO:0006986~response to unfolded protein	3	52	5.76923	0.0241963	0.122947	1	1	0.889299	0.889299	1
down	PRKD1; CERS4; ELOVL6;	GO:0030148~sphingolipid biosynthetic process	3	52	5.76923	0.0241963	0.122947	1	1	0.889299	0.889299	1
down	PRPSAP1; TXNIP; FNIP2;	GO:0043086~negative regulation of catalytic activity	3	52	5.76923	0.0241963	0.122947	1	1	0.889299	0.889299	1
down	HTR2A; LMO3; FRZB;	GO:0045600~positive regulation of fat cell differentiation	3	52	5.76923	0.0241963	0.122947	1	1	0.889299	0.889299	1
up	PRKAA1; CIRBP; TIPIN;	GO:0009411~response to UV	3	42	7.14286	0.0250532	0.103556	1	1	0.90111	0.956853	0.883374
up	FHL2; FOXC2; TIMP1;	GO:0009725~response to hormone	3	42	7.14286	0.0250532	0.103556	1	1	0.90111	0.956853	0.883374
up	SLC26A4; SLC4A11; SLC26A7;	GO:0015701~bicarbonate transport	3	42	7.14286	0.0250532	0.103556	1	1	0.90111	0.956853	0.883374
up	RBP4; TCF7L2; TRH;	GO:0032024~positive regulation of insulin secretion	3	42	7.14286	0.0250532	0.103556	1	1	0.90111	0.956853	0.883374
down	SPTBN2; KALRN; AP3M2; CYTH1; HSPA2;	GO:0016192~vesicle-mediated transport	5	141	3.5461	0.025239	0.124844	1	1	0.889299	0.889299	1
down	TRPA1; DLG2; SCN3B;	GO:0019233~sensory perception of pain	3	53	5.66038	0.0253575	0.124844	1	1	0.889299	0.889299	1
down	KIT; ROGDI; L3MBTL1;	GO:0030097~hemopoiesis	3	53	5.66038	0.0253575	0.124844	1	1	0.889299	0.889299	1
down	ITGA4; PTPN13; AKAP6;	GO:0071345~cellular response to cytokine stimulus	3	53	5.66038	0.0253575	0.124844	1	1	0.889299	0.889299	1
down	PRPF3; HNRNPM; RBM5; EFTUD2; ZCCHC8; PPIL1; RAVER2;	GO:0000398~mRNA splicing, via spliceosome	7	246	2.84553	0.0254026	0.124844	1	1	0.889299	0.889299	1
down	CEP152; RPGRIP1L; ALMS1; AKAP9;	GO:0097711~ciliary basal body-plasma membrane docking	4	95	4.21053	0.0259237	0.124844	1	1	0.889299	0.889299	1
down	PER2; PRKCB; ACTN2; ARID5B;	GO:1903508~positive regulation of nucleic acid-templated transcription	4	95	4.21053	0.0259237	0.124844	1	1	0.889299	0.889299	1
down	CTNND1; LRP4; TLE4; AMER3; RSPO3; LRRFIP2;	GO:0016055~Wnt signaling pathway	6	194	3.09278	0.026449	0.124844	1	1	0.889299	0.889299	1
up	ALDH1A2; TCF7L2; SPHK1;	GO:0001568~blood vessel development	3	43	6.97674	0.0265295	0.103556	1	1	0.902627	0.956853	0.883374
up	CLDN5; CDH19; CDH18;	GO:0007043~cell-cell junction assembly	3	43	6.97674	0.0265295	0.103556	1	1	0.902627	0.956853	0.883374
up	ITGA2B; PLEK; COMP;	GO:0070527~platelet aggregation	3	43	6.97674	0.0265295	0.103556	1	1	0.902627	0.956853	0.883374
down	STC1; AKAP6; AKAP9;	GO:0071320~cellular response to cAMP	3	54	5.55556	0.0265482	0.124844	1	1	0.889299	0.889299	1
down	MCF2L; KALRN; UTS2; CHRM3; S1PR1; HTR1B; HTR2A; HTR1F; SSTR4; MC4R; GRM5; CXCL12; NPY2R; ADCY1; PDE7A; GRM3; ARHGEF25; SORT1; PLCB1; ARHGEF4; ARHGEF3;	GO:0007186~G protein-coupled receptor signaling pathway	21	1152	1.82292	0.0267958	0.124844	1	1	0.889299	0.889299	1
up	PRKCD; FZD10; RAC2; RND1;	GO:0032956~regulation of actin cytoskeleton organization	4	77	5.19481	0.027129	0.103556	1	1	0.904239	0.956853	0.883374
down	SPTBN2; GRIA1; TRAPPC11; TRAPPC12; LMF1; LMAN2L;	GO:0006888~endoplasmic reticulum to Golgi vesicle-mediated transport	6	196	3.06122	0.0275861	0.124844	1	1	0.889299	0.889299	1
down	CCNL2; CCND2; CCNO;	GO:0000079~regulation of cyclin-dependent protein serine/threonine kinase activity	3	55	5.45455	0.0277683	0.124844	1	1	0.889299	0.889299	1
down	PLA2G4B; PDIA6; EXTL2;	GO:0036498~IRE1-mediated unfolded protein response	3	55	5.45455	0.0277683	0.124844	1	1	0.889299	0.889299	1
down	NCOR1; TUBGCP2; MAPRE2;	GO:0051225~spindle assembly	3	55	5.45455	0.0277683	0.124844	1	1	0.889299	0.889299	1
up	GADD45B; EIF2AK2; F2R;	GO:0000186~activation of MAPKK activity	3	44	6.81818	0.0280514	0.103878	1	1	0.905955	0.956853	0.886116
up	WNT9B; LOX; CADM4;	GO:0001932~regulation of protein phosphorylation	3	44	6.81818	0.0280514	0.103878	1	1	0.905955	0.956853	0.886116
up	EIF2AK2; PPP2R5C; PPP4R2;	GO:0043666~regulation of phosphoprotein phosphatase activity	3	44	6.81818	0.0280514	0.103878	1	1	0.905955	0.956853	0.886116
up	SOX11; SIX1; ALX4;	GO:0048704~embryonic skeletal system morphogenesis	3	44	6.81818	0.0280514	0.103878	1	1	0.905955	0.956853	0.886116
up	HEXB; ALDH1A3; NKX6-2;	GO:0050885~neuromuscular process controlling balance	3	44	6.81818	0.0280514	0.103878	1	1	0.905955	0.956853	0.886116
up	S100A6; NEFH; PITPNA; SEMA4A;	GO:0007409~axonogenesis	4	78	5.12821	0.0282149	0.10398	1	1	0.905955	0.956853	0.886987
up	DDX3X; RARA; EIF2AK2; CIRBP;	GO:0017148~negative regulation of translation	4	78	5.12821	0.0282149	0.10398	1	1	0.905955	0.956853	0.886987
down	BBS9; ARRDC4; TTC8; AHCTF1; ANKRD27; LYST; FUZ; LMAN2L;	GO:0015031~protein transport	8	310	2.58065	0.0287916	0.124844	1	1	0.889299	0.889299	1
down	KIT; S1PR1; THSD7A;	GO:0031532~actin cytoskeleton reorganization	3	56	5.35714	0.0290178	0.124844	1	1	0.889299	0.889299	1
up	ANXA4; PTGIS; NLRC5; RWDD3;	GO:0032088~negative regulation of NF-kappaB transcription factor activity	4	79	5.06329	0.0293263	0.106655	1	1	0.909117	0.956853	0.909804
down	NADK; CHKA; FN3K; ETNK1;	GO:0016310~phosphorylation	4	99	4.0404	0.0294125	0.124844	1	1	0.889299	0.889299	1
down	DUSP11; DUSP3; PTPN13; PTPRR;	GO:0035335~peptidyl-tyrosine dephosphorylation	4	99	4.0404	0.0294125	0.124844	1	1	0.889299	0.889299	1
up	CTSS; MAPKAPK2; MAPKAPK3;	GO:0002224~toll-like receptor signaling pathway	3	45	6.66667	0.0296188	0.107034	1	1	0.909742	0.956853	0.913038
up	ANGPT2; CXCR4; PRKAA1;	GO:0014823~response to activity	3	45	6.66667	0.0296188	0.107034	1	1	0.909742	0.956853	0.913038
up	CDH22; CDH18; CDH19;	GO:0016339~calcium-dependent cell-cell adhesion via plasma membrane cell adhesion molecules	3	45	6.66667	0.0296188	0.107034	1	1	0.909742	0.956853	0.913038
up	ITGA2B; LOX; EIF6;	GO:0045652~regulation of megakaryocyte differentiation	3	45	6.66667	0.0296188	0.107034	1	1	0.909742	0.956853	0.913038
up	FPR2; PTX3; FCGR2B;	GO:0050766~positive regulation of phagocytosis	3	45	6.66667	0.0296188	0.107034	1	1	0.909742	0.956853	0.913038
down	ANXA7; PTK2B; TXNIP;	GO:0051592~response to calcium ion	3	57	5.26316	0.0302966	0.124844	1	1	0.889299	0.889299	1
up	ALDH1A2; RBP4; LOX; CRISPLD2;	GO:0030324~lung development	4	80	5	0.0304634	0.109668	1	1	0.911838	0.956853	0.935508
up	SERPINE1; CHGA; MPEG1; LYZL4;	GO:0050829~defense response to Gram-negative bacterium	4	80	5	0.0304634	0.109668	1	1	0.911838	0.956853	0.935508
up	HNRNPA1; HNRNPK; HNRNPA0;	GO:0016070~RNA metabolic process	3	46	6.52174	0.0312314	0.110381	1	1	0.911838	0.956853	0.941594
up	CXCR4; MYBPC3; TNNT1;	GO:0060048~cardiac muscle contraction	3	46	6.52174	0.0312314	0.110381	1	1	0.911838	0.956853	0.941594
up	SLC10A7; SLC38A10; PDGFC;	GO:0060348~bone development	3	46	6.52174	0.0312314	0.110381	1	1	0.911838	0.956853	0.941594
down	CRYAB; CALR; PDIA6; LMAN2L; PPIL1;	GO:0006457~protein folding	5	150	3.33333	0.0315305	0.124844	1	1	0.889299	0.889299	1
up	FZD7; GADD45B; SERPINF2; FCGR2B;	GO:0046330~positive regulation of JNK cascade	4	81	4.93827	0.0316261	0.110906	1	1	0.914089	0.956853	0.946065
down	ACTN2; KCNH7; GABRG3; CHRNA5;	GO:0042391~regulation of membrane potential	4	102	3.92157	0.0322028	0.124844	1	1	0.889299	0.889299	1
up	CDK18; LIN54; TRNP1; TRIM36; GADD45B;	GO:0051726~regulation of cell cycle	5	121	4.13223	0.03251	0.113277	1	1	0.914089	0.956853	0.96629
up	PRKAA1; CAMK2D; NEUROD2; SYT12;	GO:0071277~cellular response to calcium ion	4	82	4.87805	0.0328145	0.113277	1	1	0.916514	0.956853	0.96629
up	TIMP1; HHEX; EIF2B3;	GO:0043434~response to peptide hormone	3	47	6.38298	0.0328893	0.113277	1	1	0.916514	0.956853	0.96629
down	CALR; DIXDC1; HMG20A;	GO:0045665~negative regulation of neuron differentiation	3	59	5.08475	0.032942	0.124844	1	1	0.889299	0.889299	1
up	CAV1; ACSM3; LIPG; VDR;	GO:0042632~cholesterol homeostasis	4	83	4.81928	0.0340287	0.113277	1	1	0.918775	0.956853	0.96629
down	IRAK2; PLA2G4B; KIT; BCL6; HDAC4; ADAM8; PRKD1; CAMK4; IL34;	GO:0006954~inflammatory response	9	381	2.3622	0.0340677	0.127101	1	1	0.889299	0.889299	1
down	HTR2A; ADAM8; KIT;	GO:0043406~positive regulation of MAP kinase activity	3	60	5	0.0343083	0.127153	1	1	0.889299	0.889299	1
down	NEUROD1; ZBTB20; PCK2;	GO:0071333~cellular response to glucose stimulus	3	60	5	0.0343083	0.127153	1	1	0.889299	0.889299	1
up	DRD4; ID2; INPP5F;	GO:0008344~adult locomotory behavior	3	48	6.25	0.0345921	0.113277	1	1	0.919133	0.956853	0.96629
up	SSTR2; FCGR2B; SSTR3;	GO:0021549~cerebellum development	3	48	6.25	0.0345921	0.113277	1	1	0.919133	0.956853	0.96629
up	VPS37B; ZDHHC22; ZDHHC2;	GO:0006612~protein targeting to membrane	3	49	6.12245	0.0363398	0.113277	1	1	0.92197	0.956853	0.96629
up	RARA; CD33; GPNMB;	GO:0032720~negative regulation of tumor necrosis factor production	3	49	6.12245	0.0363398	0.113277	1	1	0.92197	0.956853	0.96629
up	KCNK1; SLC24A4; KCNIP3; HCN4; KCNC4;	GO:0071805~potassium ion transmembrane transport	5	125	4	0.0364464	0.113277	1	1	0.92197	0.956853	0.96629
up	ARFGAP2; KIF18A; SCFD1; ARFGAP3;	GO:0006890~retrograde vesicle-mediated transport, Golgi to endoplasmic reticulum	4	85	4.70588	0.0365347	0.113277	1	1	0.92197	0.956853	0.96629
up	FPR2; CXCR4; MCTP2; SPHK1;	GO:0019722~calcium-mediated signaling	4	85	4.70588	0.0365347	0.113277	1	1	0.92197	0.956853	0.96629
up	RARA; ENDOU; PGF; PAPPA;	GO:0007565~female pregnancy	4	86	4.65116	0.0378265	0.113277	1	1	0.925053	0.956853	0.96629
up	CFLAR; CAV1; SIX1;	GO:0007519~skeletal muscle tissue development	3	50	6	0.0381319	0.113277	1	1	0.925053	0.956853	0.96629
up	RARA; BDNF; HRH1;	GO:0048167~regulation of synaptic plasticity	3	50	6	0.0381319	0.113277	1	1	0.925053	0.956853	0.96629
up	P2RX1; NCS1; CHRNA6;	GO:2000300~regulation of synaptic vesicle exocytosis	3	50	6	0.0381319	0.113277	1	1	0.925053	0.956853	0.96629
up	DYRK3; EIF2AK2; FGFR3; PRKCD; TWF1;	GO:0018108~peptidyl-tyrosine phosphorylation	5	127	3.93701	0.0385197	0.113277	1	1	0.925053	0.956853	0.96629
down	KIT; ANXA7; RASA1; ITGA7; PTK2B;	GO:0008360~regulation of cell shape	5	159	3.14465	0.0387233	0.137072	1	1	0.889299	0.889299	1
up	PSMD12; PSMC2; PSMB2; PSME3; GRB2; PSMD1;	GO:0038095~Fc-epsilon receptor signaling pathway	6	171	3.50877	0.0390281	0.113277	1	1	0.928417	0.956853	0.96629
up	F2R; P2RX1; CFLAR; CASP1;	GO:0006919~activation of cysteine-type endopeptidase activity involved in apoptotic process	4	87	4.5977	0.0391443	0.113277	1	1	0.928417	0.956853	0.96629
up	OLFM2; AVP; HEXB; ALDH1A3;	GO:0007626~locomotory behavior	4	87	4.5977	0.0391443	0.113277	1	1	0.928417	0.956853	0.96629
down	NEURL1B; FAT4; SEL1L; APH1B;	GO:0007219~Notch signaling pathway	4	109	3.66972	0.0392971	0.137072	1	1	0.889299	0.889299	1
up	SET; PPP1R1A; PPP4R4;	GO:0032515~negative regulation of phosphoprotein phosphatase activity	3	51	5.88235	0.0399684	0.113277	1	1	0.928417	0.956853	0.96629
up	COL3A1; CEBPB; PDGFC;	GO:0071230~cellular response to amino acid stimulus	3	51	5.88235	0.0399684	0.113277	1	1	0.928417	0.956853	0.96629
up	CHGA; SERPINF1; GPNMB;	GO:1901215~negative regulation of neuron death	3	51	5.88235	0.0399684	0.113277	1	1	0.928417	0.956853	0.96629
down	PRKDC; EXD2; MARF1;	GO:0006302~double-strand break repair	3	64	4.6875	0.040062	0.137072	1	1	0.889299	0.889299	1
down	PGR; THRB; RXRG; NR6A1; NR4A3;	GO:0006367~transcription initiation from RNA polymerase II promoter	5	161	3.10559	0.0404465	0.137072	1	1	0.889299	0.889299	1
up	CAV2; GRB2; FOXC2; PIK3R3;	GO:0008286~insulin receptor signaling pathway	4	88	4.54545	0.040488	0.113277	1	1	0.931223	0.956853	0.96629
down	KIT; HDAC4; NEUROD1; ARID5B;	GO:0051091~positive regulation of DNA-binding transcription factor activity	4	111	3.6036	0.0414747	0.137072	1	1	0.889299	0.889299	1
down	STC1; NPEPPS; ADAM8; TRPC6;	GO:0071456~cellular response to hypoxia	4	111	3.6036	0.0414747	0.137072	1	1	0.889299	0.889299	1
down	NSUN7; PRDM10; PRDM8;	GO:0032259~methylation	3	65	4.61538	0.0415719	0.137072	1	1	0.889299	0.889299	1
down	PER2; NRIP1; PER3;	GO:0032922~circadian regulation of gene expression	3	65	4.61538	0.0415719	0.137072	1	1	0.889299	0.889299	1
down	PER2; PRKDC; ADCY1;	GO:0042752~regulation of circadian rhythm	3	65	4.61538	0.0415719	0.137072	1	1	0.889299	0.889299	1
up	TIMP1; ANXA4; RNH1;	GO:0043086~negative regulation of catalytic activity	3	52	5.76923	0.0418489	0.113808	1	1	0.932101	0.956853	0.970821
up	RARA; NR2F6; VDR;	GO:0043401~steroid hormone mediated signaling pathway	3	52	5.76923	0.0418489	0.113808	1	1	0.932101	0.956853	0.970821
up	CEBPB; ID2; MEDAG;	GO:0045600~positive regulation of fat cell differentiation	3	52	5.76923	0.0418489	0.113808	1	1	0.932101	0.956853	0.970821
up	SERPINF2; WNT4; S100A10;	GO:0051496~positive regulation of stress fiber assembly	3	52	5.76923	0.0418489	0.113808	1	1	0.932101	0.956853	0.970821
up	LMNA; LAMA4; MYSM1; RND1;	GO:0030334~regulation of cell migration	4	89	4.49438	0.0418576	0.113808	1	1	0.932101	0.956853	0.970821
up	MRPS10; MRPL38; MRPS26; MRPL39;	GO:0070125~mitochondrial translational elongation	4	89	4.49438	0.0418576	0.113808	1	1	0.932101	0.956853	0.970821
up	MRPS10; MRPL38; MRPS26; MRPL39;	GO:0070126~mitochondrial translational termination	4	89	4.49438	0.0418576	0.113808	1	1	0.932101	0.956853	0.970821
down	CRYAB; RYR1; CXCL12; PTK2B; ITPR1;	GO:0001666~response to hypoxia	5	163	3.06748	0.0422156	0.137072	1	1	0.889299	0.889299	1
down	INHA; KIT; TXNIP; BCL6; STAT2;	GO:0042127~regulation of cell population proliferation	5	163	3.06748	0.0422156	0.137072	1	1	0.889299	0.889299	1
down	PRKDC; TEF; HLF;	GO:0048511~rhythmic process	3	66	4.54545	0.0431101	0.137072	1	1	0.889299	0.889299	1
up	GJB2; CAV1; REST;	GO:0002931~response to ischemia	3	53	5.66038	0.0437732	0.11858	1	1	0.936154	0.956853	1
up	CD28; GRB2; CAV1;	GO:0031295~T cell costimulation	3	53	5.66038	0.0437732	0.11858	1	1	0.936154	0.956853	1
up	ATP2A1; TMEM65; ACE2;	GO:1903779~regulation of cardiac conduction	3	53	5.66038	0.0437732	0.11858	1	1	0.936154	0.956853	1
up	SET; RBBP7; RBBP8; TIPIN; CINP;	GO:0006260~DNA replication	5	132	3.78788	0.0440124	0.11858	1	1	0.936154	0.956853	1
down	NEUROD1; PTK2B; TXNIP;	GO:0009749~response to glucose	3	67	4.47761	0.0446765	0.137072	1	1	0.889299	0.889299	1
down	FOXO1; CBX8; TRPC6;	GO:0070301~cellular response to hydrogen peroxide	3	67	4.47761	0.0446765	0.137072	1	1	0.889299	0.889299	1
down	DUSP3; PTPRR; LMO3;	GO:0070373~negative regulation of ERK1 and ERK2 cascade	3	67	4.47761	0.0446765	0.137072	1	1	0.889299	0.889299	1
down	AMH; HTR2A; NPY2R; GLRX2; TRPC6;	GO:0007568~aging	5	166	3.01205	0.0449555	0.137503	1	1	0.889299	0.889299	1
up	CDKN3; SERTAD1; CCNF;	GO:0000079~regulation of cyclin-dependent protein serine/threonine kinase activity	3	55	5.45455	0.0477516	0.124768	1	1	0.945556	0.956853	1
up	CTSS; COMP; ASPRV1;	GO:0016485~protein processing	3	55	5.45455	0.0477516	0.124768	1	1	0.945556	0.956853	1
down	MEI4; KIT; ACVR2A; CALR; BCL6; HSPA2; SLCO4C1; POC1A; TBATA;	GO:0007283~spermatogenesis	9	407	2.2113	0.047796	0.145178	1	1	0.889299	0.889299	1
up	KRT75; KRT14; KRT6A; KRT1; KRT2; DSC1;	GO:0031424~keratinization	6	181	3.31492	0.0486729	0.124768	1	1	0.945556	0.956853	1
up	GJB2; PRKAA1; FANCD2; SRXN1;	GO:0034599~cellular response to oxidative stress	4	94	4.25532	0.049094	0.124768	1	1	0.945556	0.956853	1
down	DIXDC1; PYGO1; FRZB;	GO:0060070~canonical Wnt signaling pathway	3	70	4.28571	0.0495426	0.146146	1	1	0.889299	0.889299	1
up	S1PR2; PLEK; PDLIM4;	GO:0031532~actin cytoskeleton reorganization	3	56	5.35714	0.0498052	0.124768	1	1	0.946299	0.956853	1
up	WNT4; CAV1; WNT10A;	GO:0071560~cellular response to transforming growth factor beta stimulus	3	56	5.35714	0.0498052	0.124768	1	1	0.946299	0.956853	1

## Sheet: het_cx-vs-wt_cx_merged_go
DGE	Genes	Process~name	num_of_Genes	gene_group	percentage%	P-value	Benjamini and Hochberg (FDR)	Hommel singlewise process	Bonferroni single-step process	Hommel singlewise process	Hochberg step-up process	Benjamini and Yekutieli
up	GCLC; GCLM; FPGS; NAGS;	GO:0006536~glutamate metabolic process	4	14	28.5714	0.000110977	0.00752756	0.298416	0.302633	0.236269	0.298416	0.0638966
up	STC2; JUND; GNAI1; HHEX; EIF2B5; EIF2B3;	GO:0043434~response to peptide hormone	6	47	12.766	0.000112651	0.00752756	0.302807	0.3072	0.238708	0.302807	0.0638966
up	WNT9B; RET; WNT2; RARA; TWF2; TESC; BRINP1;	GO:0071300~cellular response to retinoic acid	7	69	10.1449	0.000115211	0.00752756	0.309571	0.31418	0.241943	0.309571	0.0638966
up	WNT9B; FGF3; MMP11; OBSCN; MCTP2; CCSAP; SPESP1; BHLHA9; TDRD9; CREB3L1; KAZALD1; ZFR; COLEC11; SPIN1; TLL2; CDH23; ERBB2; VDR; RET; RARA;	GO:0007275~multicellular organism development	20	513	3.89864	0.000117564	0.00752756	0.315778	0.320598	0.244651	0.315778	0.0638966
up	SLC3A2; LCT; SLC2A3; ADRB3; SLC2A4; ME1; CHST5; DPM3; ST3GAL5;	GO:0005975~carbohydrate metabolic process	9	121	7.43802	0.000118696	0.00752756	0.3187	0.323685	0.245953	0.3187	0.0638966
up	WNT9B; WNT2; SDC1; CTNNB1; FRAT1; WNT10A; SFRP2;	GO:0060070~canonical Wnt signaling pathway	7	70	10	0.000125171	0.00775778	0.33596	0.341342	0.253438	0.33596	0.0658508
up	ITGA2B; CTNNB1; ADAMTS12; ITGA7; ITGA11; EPDR1; TNN; OTOA;	GO:0007160~cell-matrix adhesion	8	96	8.33333	0.000135995	0.00820065	0.364873	0.370857	0.265869	0.364873	0.0696101
down	HTR2A; SCN1A; CACNB3;	GO:0050966~detection of mechanical stimulus involved in sensory perception of pain	3	13	23.0769	0.000176084	0.0304405	0.242291	0.243524	0.193274	0.242291	0.237728
up	FOXO6; PDLIM1; TRAK2; ERBB2; ANXA4; PRKAR1A; UBTF; JUND; GABPB1; NEUROD2; THAP7; HTATIP2; KCNIP3; HCFC2; KLF10; SCX; NR2F6; ETV3; GRHL3; BHLHA9; RFXANK; ASCL2; EMX1; GSX1; BARX2;	GO:0006357~regulation of transcription by RNA polymerase II	25	747	3.34672	0.000180287	0.0104605	0.483349	0.491642	0.308922	0.483349	0.0887922
up	PDLIM1; ANGPTL7; STC2; PTGS1; GCLC; GCLM; PXDN; SRXN1;	GO:0006979~response to oxidative stress	8	102	7.84314	0.000200632	0.0112847	0.537695	0.547125	0.323493	0.537695	0.0957885
up	APBB1; PRKAB2; BRINP1; IL12A; MAPK12; MLF1; PRKAA1; RHEB; PRKAG2;	GO:0007050~cell cycle arrest	9	131	6.87023	0.000207975	0.011343	0.556958	0.567149	0.328601	0.556958	0.0962832
up	HELT; NES; NPTX1; ASIC2; GRHL3; RPS6KA6; HPCAL4; GSX1; EMX1;	GO:0007417~central nervous system development	9	133	6.76692	0.000231256	0.0118103	0.618841	0.630635	0.344571	0.618841	0.10025
up	APBB1; CCK; S100A6; PITPNA; SEMA4A; TNN; AFG3L2;	GO:0007409~axonogenesis	7	78	8.97436	0.000232694	0.0118103	0.622457	0.634557	0.345543	0.622457	0.10025
up	SRC; PTK2; CORO1C;	GO:0010632~regulation of epithelial cell migration	3	6	50	0.000233867	0.0118103	0.625361	0.637756	0.346261	0.625361	0.10025
up	ATP1B1; SLC3A2; SLC20A2; ASIC2; SLC4A10; SLC4A11; SCN7A;	GO:0035725~sodium ion transmembrane transport	7	80	8.75	0.00026875	0.0131668	0.718368	0.73288	0.365384	0.718368	0.111765
up	SLC37A4; PRKAA1; KCNJ11; GDPGP1; DCXR; ADPGK;	GO:0006006~glucose metabolic process	6	56	10.7143	0.000270386	0.0131668	0.722472	0.737343	0.366182	0.722472	0.111765
down	SCN1A; SLC13A3; SCN3A; SCN3B; SLC4A4;	GO:0006814~sodium ion transport	5	77	6.49351	0.000282177	0.034574	0.387993	0.39025	0.250009	0.387993	0.270008
up	PLCD1; PAFAH1B2; PLB1; ASPG; PLA2G12A; PNLIP; LIPG;	GO:0016042~lipid catabolic process	7	81	8.64198	0.000288389	0.0137971	0.770286	0.786436	0.375258	0.770286	0.117115
up	CRLF1; WFS1; GCLC; GCLM; NES; NFATC4; VSTM2L; BOK; BDNF;	GO:0043524~negative regulation of neuron apoptotic process	9	138	6.52174	0.000299065	0.0140612	0.798503	0.815549	0.380709	0.798503	0.119356
down	ARMC2; CFAP44; BBS2;	GO:0007288~sperm axoneme assembly	3	16	18.75	0.000299991	0.034574	0.411888	0.414887	0.258813	0.411588	0.270008
down	SCN3B; SCN1A; SCN3A;	GO:0086010~membrane depolarization during action potential	3	16	18.75	0.000299991	0.034574	0.411888	0.414887	0.258813	0.411588	0.270008
up	CTNNB1; CXCR4; CSNK2B;	GO:0061154~endothelial tube morphogenesis	3	7	42.8571	0.000330518	0.014927	0.882153	0.901323	0.394772	0.881822	0.126705
up	WNT9B; WNT2; CTNNB1;	GO:1904948~midbrain dopaminergic neuron differentiation	3	7	42.8571	0.000330518	0.014927	0.882153	0.901323	0.394772	0.881822	0.126705
up	CCNF; PTK2; ASCL2; ETNK2; LHX3;	GO:0001890~placenta development	5	37	13.5135	0.0003339	0.014927	0.890511	0.910545	0.39629	0.890511	0.126705
up	CFLAR; STC2; LMNA; SRC; SLC2A4; PRKAA1; ENDOG; STUB1;	GO:0071456~cellular response to hypoxia	8	111	7.20721	0.000343098	0.0150908	0.914699	0.935628	0.400228	0.914699	0.128096
up	YWHAB; ANP32A; PSMB10; YWHAZ; PSMD2; PABPC4; PSMD5; EXOSC4;	GO:0043488~regulation of mRNA stability	8	112	7.14286	0.000363033	0.0157141	0.967483	0.989991	0.408788	0.957232	0.133387
down	CNOT4; THBS1; NR4A3; AGO3;	GO:0045652~regulation of megakaryocyte differentiation	4	45	8.88889	0.000384866	0.0380193	0.527652	0.53227	0.299426	0.527267	0.296915
down	RPGRIP1L; BBS2; IFT80; TTC8;	GO:1905515~non-motile cilium assembly	4	45	8.88889	0.000384866	0.0380193	0.527652	0.53227	0.299426	0.527267	0.296915
up	ATP2C2; ATP6V1B2; ATP6V1C1; SLC4A10; COX15; OTOP3; SLC4A11; ATP6V0B;	GO:1902600~proton transmembrane transport	8	116	6.89655	0.000452427	0.0184145	1	1	0.443113	0.957232	0.156309
down	RFX4; IQUB; TTC8; CCDC28B; BBS2; CFAP44; IFT80;	GO:0060271~cilium assembly	7	187	3.74332	0.000457965	0.0405758	0.626955	0.633366	0.328819	0.626955	0.316881
up	VDR; PSMB10; VHL; CSNK1A1; TBCC; CAP1; CDH23;	GO:0000902~cell morphogenesis	7	88	7.95455	0.000460414	0.0184639	1	1	0.445682	0.957232	0.156729
down	THBS1; RASA1; MYOC;	GO:0001953~negative regulation of cell-matrix adhesion	3	19	15.7895	0.000469424	0.0405758	0.642172	0.649213	0.333305	0.642172	0.316881
down	GRM5; GRIK2; NETO1;	GO:0048169~regulation of long-term neuronal synaptic plasticity	3	20	15	0.000537054	0.0436909	0.734153	0.742746	0.354993	0.734153	0.341208
up	TGFB1I1; GCLC; EIF2B5; IGFBP7; EIF2B3;	GO:0009408~response to heat	5	42	11.9048	0.000567515	0.0218549	1	1	0.473875	0.957232	0.185512
up	SLC26A4; SLC4A10; SLC4A11; SLC26A10; CYB5R1;	GO:0015701~bicarbonate transport	5	42	11.9048	0.000567515	0.0218549	1	1	0.473875	0.957232	0.185512
up	GEMIN2; ZPR1; KHDRBS3; ECD; LGALS3; USP39; HNRNPLL; PPP4R2; HNRNPA0;	GO:0006397~mRNA processing	9	152	5.92105	0.000580898	0.0218549	1	1	0.476337	0.957232	0.185512
up	CYB5R3; SLC2A3; GCLC;	GO:0019852~L-ascorbic acid metabolic process	3	9	33.3333	0.000593055	0.0218549	1	1	0.478596	0.957232	0.185512
up	GLCE; SLC10A7; XYLT2;	GO:0030210~heparin biosynthetic process	3	9	33.3333	0.000593055	0.0218549	1	1	0.478596	0.957232	0.185512
up	PRKAR1A; PRKAR1B; PRKAG2;	GO:2000480~negative regulation of cAMP-dependent protein kinase activity	3	9	33.3333	0.000593055	0.0218549	1	1	0.478596	0.957232	0.185512
up	S1PR2; RET; DRD4; CXCR4; PRKAA1; MAPKAPK3; DUSP9; STK39;	GO:0000187~activation of MAPK activity	8	122	6.55738	0.000619258	0.0225162	1	1	0.483254	0.957232	0.191126
up	ATP1B1; VDR; DRD4; DRD5; SLC10A7; STC2; ATP2C2;	GO:0006874~cellular calcium ion homeostasis	7	94	7.44681	0.000665544	0.0235706	1	1	0.490506	0.957232	0.200076
up	EEF2K; CFLAR; APRT; PARP1; SRC; SLC2A4; GCLC;	GO:0032869~cellular response to insulin stimulus	7	94	7.44681	0.000665544	0.0235706	1	1	0.490506	0.957232	0.200076
down	EDN3; HTR2A; STC1; GRIK2; TRDN;	GO:0006874~cellular calcium ion homeostasis	5	94	5.31915	0.000671643	0.046232	0.917464	0.928882	0.390955	0.917464	0.361053
down	THBS3; ITGA8; EDA; LYVE1; CD34;	GO:0007160~cell-matrix adhesion	5	96	5.20833	0.000735434	0.046232	1	1	0.407241	0.971466	0.361053
up	CDK11B; IGFBP4; IGFBP7; KAZALD1; IL17RB; MAD2L2;	GO:0001558~regulation of cell growth	6	69	8.69565	0.000756543	0.0256787	1	1	0.503101	0.957232	0.21797
up	MMP11; SCX; ADAMTS14; PXDN; SFRP2;	GO:0030199~collagen fibril organization	5	45	11.1111	0.000756592	0.0256787	1	1	0.503133	0.957232	0.21797
up	PRKAB2; EIF6; PRKAG2;	GO:0042304~regulation of fatty acid biosynthetic process	3	10	30	0.000762734	0.0256787	1	1	0.504021	0.957232	0.21797
up	TRIP10; GJD3; KREMEN1; GJA3;	GO:0007154~cell communication	4	26	15.3846	0.000866657	0.0281354	1	1	0.518307	0.957232	0.238823
up	EFNA3; S1PR5; CASZ1; BDNF;	GO:0045664~regulation of neuron differentiation	4	26	15.3846	0.000866657	0.0281354	1	1	0.518307	0.957232	0.238823
down	HTR2A; ZBTB20; SLC4A4;	GO:0045821~positive regulation of glycolytic process	3	24	12.5	0.000868866	0.0522453	1	1	0.439624	0.971466	0.408014
up	PMVK; NAGS; ITPKC; SEPHS2; PANK2; UCK2; ETNK2;	GO:0016310~phosphorylation	7	99	7.07071	0.000886705	0.0284476	1	1	0.521253	0.957232	0.241473
up	ITPKA; PLCD1; ITPK1; ITPKC; NUDT11;	GO:0043647~inositol phosphate metabolic process	5	47	10.6383	0.00090642	0.0287419	1	1	0.523911	0.957232	0.243972
up	HDAC3; WFS1; KLHL40; NHLRC1; SPHK1; STUB1;	GO:0031398~positive regulation of protein ubiquitination	6	72	8.33333	0.000930656	0.0287799	1	1	0.527299	0.957232	0.244294
up	WNT9B; WNT2; ASCL2; ERBB2; LHX3; WNT10A; EMX1; GSX1;	GO:0030182~neuron differentiation	8	131	6.10687	0.000959317	0.0287799	1	1	0.531349	0.957232	0.244294
up	PRKAB2; CSNK2B; PRKAA1; BOP1; RRS1; RBBP7; MEAF6; PRKAG2;	GO:1901796~regulation of signal transduction by p53 class mediator	8	131	6.10687	0.000959317	0.0287799	1	1	0.531349	0.957232	0.244294
up	KLK8; RTN4RL1; KREMEN1;	GO:0048681~negative regulation of axon regeneration	3	11	27.2727	0.000960387	0.0287799	1	1	0.531349	0.957232	0.244294
up	GCLC; GCLM; HMGCS1;	GO:0071372~cellular response to follicle-stimulating hormone stimulus	3	11	27.2727	0.000960387	0.0287799	1	1	0.531349	0.957232	0.244294
down	CTNND1; EOMES; ITGA8; PRKDC; NIPBL; PCDH19; CTTNBP2;	GO:0007420~brain development	7	217	3.22581	0.00106544	0.0566732	1	1	0.471109	0.971466	0.442595
up	NEU4; FBXO17; FBXO6;	GO:0006516~glycoprotein catabolic process	3	12	25	0.00118767	0.0342339	1	1	0.562958	0.957232	0.290589
up	CTNNB1; PRR7; ZBTB1; MAFB;	GO:0033077~T cell differentiation in thymus	4	29	13.7931	0.00125065	0.0348013	1	1	0.571548	0.957232	0.295406
up	OAZ2; ODC1; PSMB10; PSMD2; PSMD5;	GO:0006521~regulation of cellular amino acid metabolic process	5	51	9.80392	0.00127085	0.0350063	1	1	0.574426	0.957232	0.297146
down	CXCR5; HDAC9; HDAC5;	GO:0042113~B cell activation	3	28	10.7143	0.00130797	0.0646042	1	1	0.503567	0.971466	0.504532
up	KRT6A; KRT16; TPM1; DES; CFL1; MAEA; STRIP2; PACSIN3;	GO:0007010~cytoskeleton organization	8	139	5.7554	0.00137416	0.0374734	1	1	0.588068	0.957232	0.318087
down	GRIK2; SCN3A; SCN1A;	GO:0019228~neuronal action potential	3	29	10.3448	0.00143585	0.0656962	1	1	0.519904	0.971466	0.51306
down	THBS1; ITGA8; CREBBP;	GO:0030511~positive regulation of transforming growth factor beta receptor signaling pathway	3	29	10.3448	0.00143585	0.0656962	1	1	0.519904	0.971466	0.51306
up	CTNNB1; NFATC4; TMEM204;	GO:0051145~smooth muscle cell differentiation	3	13	23.0769	0.00144617	0.0385783	1	1	0.597268	0.957232	0.327467
down	THBS1; ITGA8; JAM2; ABI3BP; NDNF; COL24A1; COLQ;	GO:0030198~extracellular matrix organization	7	230	3.04348	0.00147258	0.0656962	1	1	0.524825	0.971466	0.51306
up	EEF2K; UCHL1; KCNJ11; BVES; STUB1;	GO:0002931~response to ischemia	5	53	9.43396	0.00148899	0.0385783	1	1	0.603043	0.957232	0.327467
up	LAT; PTK2; PRKAG2; SNX9; CAMKK1;	GO:0045860~positive regulation of protein kinase activity	5	53	9.43396	0.00148899	0.0385783	1	1	0.603043	0.957232	0.327467
up	RET; ADRB3; EFNA1; IGFBP4; CTNNB1; ADRA1B; ERBB2;	GO:0043410~positive regulation of MAPK cascade	7	109	6.42202	0.00150034	0.0385783	1	1	0.604638	0.957232	0.327467
down	ADCY8; PRCP; NEUROD1; APPL2; NCOA5;	GO:0042593~glucose homeostasis	5	114	4.38596	0.0015316	0.0661936	1	1	0.532715	0.971466	0.516945
up	HDAC3; LMNA; DDI2; RNF149; DPM3; STUB1;	GO:0031647~regulation of protein stability	6	80	7.5	0.0015467	0.0390541	1	1	0.610031	0.957232	0.331505
up	BRINP1; DRD4; BDNF; NEUROD2;	GO:0001662~behavioral fear response	4	32	12.5	0.00174004	0.0431451	1	1	0.628154	0.957232	0.366231
up	KRT6A; ERBB2; TPM1; SDC1; DRD5; GRHL3;	GO:0042060~wound healing	6	82	7.31707	0.00174036	0.0431451	1	1	0.628209	0.957232	0.366231
up	WFS1; SLC2A4; SSTR5; SLC16A1; PRKAA1; FOXO6; ADRA1B;	GO:0042593~glucose homeostasis	7	114	6.14035	0.00191081	0.0460641	1	1	0.641142	0.957232	0.391009
up	PLCD1; TNFAIP8L3; GDE1; PLB1; GDPD1;	GO:0006644~phospholipid metabolic process	5	57	8.77193	0.00200618	0.0460641	1	1	0.647968	0.957232	0.391009
up	SCT; RXFP2; GPR62;	GO:0043950~positive regulation of cAMP-mediated signaling	3	15	20	0.00206263	0.0468732	1	1	0.651192	0.957232	0.397877
up	COLEC11; SCX; SLC7A6OS; BHLHA9;	GO:0032502~developmental process	4	34	11.7647	0.00213158	0.0480398	1	1	0.655098	0.957232	0.407779
up	UCHL1; RAP2A; CRHBP; CXCR4; RNF149;	GO:0035690~cellular response to drug	5	59	8.47458	0.00230891	0.0510277	1	1	0.665023	0.957232	0.433141
up	KLK8; BRINP1; PTGER3; VAPA;	GO:0008219~cell death	4	35	11.4286	0.00234842	0.0510277	1	1	0.667126	0.957232	0.433141
down	GRM5; GRIA2; GABRG3;	GO:0060078~regulation of postsynaptic membrane potential	3	35	8.57143	0.00236785	0.0861771	1	1	0.599065	0.971466	0.673008
up	DRD4; DRD5; CRHBP;	GO:0001963~synaptic transmission, dopaminergic	3	16	18.75	0.00242331	0.0510277	1	1	0.670496	0.957232	0.433141
up	PMVK; PRKAG2; CYB5R1;	GO:0016126~sterol biosynthetic process	3	16	18.75	0.00242331	0.0510277	1	1	0.670496	0.957232	0.433141
up	SPRY1; GPC1; CREB3L1;	GO:0040037~negative regulation of fibroblast growth factor receptor signaling pathway	3	16	18.75	0.00242331	0.0510277	1	1	0.670496	0.957232	0.433141
up	SERPINE1; CD109; AJAP1;	GO:0061045~negative regulation of wound healing	3	16	18.75	0.00242331	0.0510277	1	1	0.670496	0.957232	0.433141
up	TNN; VSTM2L; IGSF9;	GO:0070593~dendrite self-avoidance	3	16	18.75	0.00242331	0.0510277	1	1	0.670496	0.957232	0.433141
up	BAG4; BDNF; SFRP2; TERF2IP; TBK1; MAD2L2;	GO:0033138~positive regulation of peptidyl-serine phosphorylation	6	88	6.81818	0.00243256	0.0510277	1	1	0.67093	0.957232	0.433141
up	GCLC; GCLM; PRKAA1; ENDOG; KCNJ11;	GO:0071333~cellular response to glucose stimulus	5	60	8.33333	0.00247213	0.0514617	1	1	0.672418	0.957232	0.436826
down	AR; EDN3; NEUROD1;	GO:0045597~positive regulation of cell differentiation	3	36	8.33333	0.00255201	0.0862515	1	1	0.608806	0.971466	0.673589
up	MRPS34; MRPL38; MRPS26; MRPL37; MRPL17; MRPS2;	GO:0070125~mitochondrial translational elongation	6	89	6.74157	0.00256552	0.0519025	1	1	0.675894	0.957232	0.440567
up	MRPS34; MRPL38; MRPS26; MRPL37; MRPL17; MRPS2;	GO:0070126~mitochondrial translational termination	6	89	6.74157	0.00256552	0.0519025	1	1	0.675894	0.957232	0.440567
up	TGFB1I1; CTNNB1; RAN; FHL2;	GO:0030521~androgen receptor signaling pathway	4	36	11.1111	0.00257997	0.0519025	1	1	0.676313	0.957232	0.440567
up	GEMIN2; ZPR1; ECD; LGALS3; ZRSR2; USP39; PDCD7; PPP4R2;	GO:0008380~RNA splicing	8	156	5.12821	0.00272509	0.0519025	1	1	0.681649	0.957232	0.440567
down	EDN3; PTPRD; HDAC9; HDAC5; FUT9;	GO:0030182~neuron differentiation	5	131	3.81679	0.0027425	0.0862515	1	1	0.619203	0.971466	0.673589
up	AKT1S1; SIGMAR1; TRIM2;	GO:0043523~regulation of neuron apoptotic process	3	17	17.6471	0.00282065	0.0519025	1	1	0.685418	0.957232	0.440567
up	NFATC4; COX15; COQ10A;	GO:0045333~cellular respiration	3	17	17.6471	0.00282065	0.0519025	1	1	0.685418	0.957232	0.440567
up	CFLAR; LGALS3; FEM1B;	GO:1902041~regulation of extrinsic apoptotic signaling pathway via death domain receptors	3	17	17.6471	0.00282065	0.0519025	1	1	0.685418	0.957232	0.440567
up	RXFP2; GNAI1; DRD5; ADRB3; ADRA1B;	GO:0007188~adenylate cyclase-modulating G protein-coupled receptor signaling pathway	5	62	8.06452	0.00282343	0.0519025	1	1	0.685551	0.957232	0.440567
down	THBS1; HTR2A; MAP2K6; NEUROD1; PDE3A; GABRG3;	GO:0042493~response to drug	6	193	3.10881	0.00286589	0.0862515	1	1	0.62548	0.971466	0.673589
down	MAP2K6; RBM5; PRKDC; NEUROD1; FRZB; ADCY10; ARHGEF3; PNMA2;	GO:0043065~positive regulation of apoptotic process	8	332	2.40964	0.00287291	0.0862515	1	1	0.626294	0.971466	0.673589
down	SCN3B; SLC4A4; SCN1A; SCN3A;	GO:0035725~sodium ion transmembrane transport	4	80	5	0.00289534	0.0862515	1	1	0.627372	0.971466	0.673589
down	SLC22A6; SLC4A4; SLC13A3;	GO:0098656~anion transmembrane transport	3	38	7.89474	0.00294631	0.0862515	1	1	0.630299	0.971466	0.673589
up	PCDH7; SERPINE1; ITGA2B; CD109; TOR4A; CYB5R1; TEX264;	GO:0002576~platelet degranulation	7	124	5.64516	0.00298815	0.0519025	1	1	0.691439	0.957232	0.440567
up	APAF1; GCLC; GCLM; SFRP2; LIPG;	GO:0007584~response to nutrient	5	63	7.93651	0.00301199	0.0519854	1	1	0.692582	0.957232	0.441271
up	YKT6; COG2; KLHL12; CNIH2; ARFGAP2; ARFGAP1; TBC1D20; GOPC; VAPA;	GO:0006888~endoplasmic reticulum to Golgi vesicle-mediated transport	9	196	4.59184	0.00308782	0.0526501	1	1	0.69494	0.957232	0.446913
up	SDC1; GPC1; HS2ST1; XYLT2;	GO:0006024~glycosaminoglycan biosynthetic process	4	38	10.5263	0.00308911	0.0526501	1	1	0.69505	0.957232	0.446913
down	ITGA8; PIFO; TUBD1;	GO:0030030~cell projection organization	3	39	7.69231	0.0031567	0.0873143	1	1	0.640902	0.971466	0.681889
up	APBB1; PARP1; MAD2L2; REC8; EME2;	GO:0006302~double-strand break repair	5	64	7.8125	0.00320946	0.0534854	1	1	0.699662	0.957232	0.454003
up	P2RX6; P2RX1; KCNJ11;	GO:0033198~response to ATP	3	18	16.6667	0.0032558	0.0534854	1	1	0.701296	0.957232	0.454003
up	PDLIM1; SRC; KCTD13;	GO:0043149~stress fiber assembly	3	18	16.6667	0.0032558	0.0534854	1	1	0.701296	0.957232	0.454003
up	GFAP; DES; KRT2;	GO:0045109~intermediate filament organization	3	18	16.6667	0.0032558	0.0534854	1	1	0.701296	0.957232	0.454003
up	SULT2B1; TPST1; SULT4A1;	GO:0050427~3'-phosphoadenosine 5'-phosphosulfate metabolic process	3	18	16.6667	0.0032558	0.0534854	1	1	0.701296	0.957232	0.454003
up	TSPAN5; TESC; STUB1;	GO:0051604~protein maturation	3	18	16.6667	0.0032558	0.0534854	1	1	0.701296	0.957232	0.454003
down	HTR2A; ADCY8; ITGA8; NETO1;	GO:0007613~memory	4	83	4.81928	0.00328609	0.089111	1	1	0.647971	0.971466	0.69592
up	PRKAB2; SRC; CSNK2B; PRKAA1; VPS37B; PRKAG2;	GO:0016236~macroautophagy	6	94	6.38298	0.00331365	0.0541097	1	1	0.703344	0.957232	0.459303
down	CROCC; LCA5; BBS2;	GO:0045494~photoreceptor cell maintenance	3	40	7.5	0.00337608	0.0897906	1	1	0.65302	0.971466	0.701228
up	PSMB10; CCNF; PSMD2; PSMD5; FBXO6; FBXO17;	GO:0031146~SCF-dependent proteasomal ubiquitin-dependent protein catabolic process	6	95	6.31579	0.0034809	0.0565025	1	1	0.709928	0.957232	0.479613
up	PDLIM1; APAF1; PLAU; ATP1B1; CXCR4; PRKAA1; ASCL2; PGF;	GO:0001666~response to hypoxia	8	163	4.90798	0.00351603	0.0565074	1	1	0.710704	0.957232	0.479655
down	ADCY8; SCGN; CALB2;	GO:0051480~regulation of cytosolic calcium ion concentration	3	41	7.31707	0.00360456	0.0923168	1	1	0.663668	0.971466	0.720956
up	KRT75; RRS1; BVES; SLC7A6OS; SSBP3;	GO:0002244~hematopoietic progenitor cell differentiation	5	66	7.57576	0.00363209	0.0565074	1	1	0.715522	0.957232	0.479655
up	TLL1; MMP11; CAPG; KLK7; TLL2;	GO:0022617~extracellular matrix disassembly	5	66	7.57576	0.00363209	0.0565074	1	1	0.715522	0.957232	0.479655
up	LAT; ITGA2B; SRC; PTK2; ITGA7; ITGA11;	GO:0007229~integrin-mediated signaling pathway	6	96	6.25	0.00365434	0.0565074	1	1	0.716251	0.957232	0.479655
up	CYB5R3; HMGCS1; PRKAA1; PMVK;	GO:0006695~cholesterol biosynthetic process	4	40	10	0.00366278	0.0565074	1	1	0.716407	0.957232	0.479655
up	ADRB3; DRD5; CAP1; RXFP2;	GO:0007190~activation of adenylate cyclase activity	4	40	10	0.00366278	0.0565074	1	1	0.716407	0.957232	0.479655
up	IPO5; HDAC3; ZPR1; RAN;	GO:0042307~positive regulation of protein import into nucleus	4	40	10	0.00366278	0.0565074	1	1	0.716407	0.957232	0.479655
up	TPM1; PRKAR1A; FHOD3; OBSCN;	GO:0045214~sarcomere organization	4	40	10	0.00366278	0.0565074	1	1	0.716407	0.957232	0.479655
up	ZPR1; RARA; CTNNB1;	GO:0031641~regulation of myelination	3	19	15.7895	0.00372986	0.0565074	1	1	0.719007	0.957232	0.479655
up	RIPPLY2; SFRP2; CHST11;	GO:0036342~post-anal tail morphogenesis	3	19	15.7895	0.00372986	0.0565074	1	1	0.719007	0.957232	0.479655
up	IL12A; PIK3R6; ZBTB1;	GO:0045582~positive regulation of T cell differentiation	3	19	15.7895	0.00372986	0.0565074	1	1	0.719007	0.957232	0.479655
up	FPGS; MTHFD1L; SLC25A32;	GO:0046655~folic acid metabolic process	3	19	15.7895	0.00372986	0.0565074	1	1	0.719007	0.957232	0.479655
up	BAG4; ERBB2; RET; CD28; FGF3; SRC; PTK2; TNFAIP8L3;	GO:0051897~positive regulation of protein kinase B signaling	8	165	4.84848	0.00377177	0.0568266	1	1	0.720408	0.957232	0.482365
up	HELT; EMX1; SLC4A10; CHST11; ETNK2;	GO:0009791~post-embryonic development	5	67	7.46269	0.00385771	0.0578021	1	1	0.723572	0.957232	0.490645
up	APAF1; KRT16; JUND; GCLC; GCLM; EIF2B5; ENDOG; RETN;	GO:0007568~aging	8	166	4.81928	0.00390491	0.0581896	1	1	0.725483	0.957232	0.493934
up	CLDN5; STC2; CD28; VHL; PRKAA1; CREB3L1; SFRP2; CCDC3; TBK1;	GO:0010629~negative regulation of gene expression	9	204	4.41176	0.00396951	0.0588307	1	1	0.727447	0.957232	0.499376
down	AKT2; CACNB3; KCNB2; FAM126A; SCN3B;	GO:0072659~protein localization to plasma membrane	5	144	3.47222	0.00405025	0.101845	1	1	0.680442	0.971466	0.79537
up	TGFB1I1; HTRA4; CD109; CHST11; STUB1;	GO:0030512~negative regulation of transforming growth factor beta receptor signaling pathway	5	68	7.35294	0.00409319	0.0591258	1	1	0.732597	0.957232	0.501881
up	SRC; BDNF; AKT1S1;	GO:0048011~neurotrophin TRK receptor signaling pathway	3	20	15	0.00424385	0.0599636	1	1	0.738015	0.957232	0.508992
up	EMX1; SLC4A10; FANCD2;	GO:0048854~brain morphogenesis	3	20	15	0.00424385	0.0599636	1	1	0.738015	0.957232	0.508992
up	YWHAB; YWHAZ; AP1M2; TRAK2;	GO:0006605~protein targeting	4	43	9.30233	0.00465231	0.0644003	1	1	0.741775	0.957232	0.546652
up	CFLAR; ZPR1; BAG4; ERBB2;	GO:0071364~cellular response to epidermal growth factor stimulus	4	43	9.30233	0.00465231	0.0644003	1	1	0.741775	0.957232	0.546652
up	ADRA1B; DRD5; ADRB3;	GO:0071880~adenylate cyclase-activating adrenergic receptor signaling pathway	3	21	14.2857	0.00479871	0.0654304	1	1	0.743204	0.957232	0.555396
up	CTNNB1; CSNK1A1; FRAT1;	GO:1904886~beta-catenin destruction complex disassembly	3	21	14.2857	0.00479871	0.0654304	1	1	0.743204	0.957232	0.555396
up	F2RL2; SRC; GP5; P2RX1; YWHAZ; PIK3R6;	GO:0030168~platelet activation	6	102	5.88235	0.00483275	0.0655667	1	1	0.743501	0.957232	0.556554
up	EEF2K; ERBB2; SRC; PTK2; HTATIP2; STK39; PIM2; MAPKAPK3;	GO:0046777~protein autophosphorylation	8	173	4.62428	0.00494123	0.0667066	1	1	0.744419	0.957232	0.566229
up	RET; CFL1; CORO1C; SEMA4A;	GO:0001755~neural crest cell migration	4	44	9.09091	0.00501833	0.0674138	1	1	0.745053	0.957232	0.572232
down	AKT2; PRKDC; HDAC9; HDAC5;	GO:0032869~cellular response to insulin stimulus	4	94	4.25532	0.00502392	0.10907	1	1	0.714417	0.971466	0.851794
down	CD34; ITGA8; JAM2; CTNND1; FAT3;	GO:0098609~cell-cell adhesion	5	152	3.28947	0.00504736	0.10907	1	1	0.715644	0.971466	0.851794
down	SELP; PTPRD; HMCN1;	GO:0007157~heterophilic cell-cell adhesion via plasma membrane cell adhesion molecules	3	47	6.38298	0.0051729	0.110063	1	1	0.719033	0.971466	0.85955
up	GCLC; GCLM; CXCR4; PRKAA1;	GO:0014823~response to activity	4	45	8.88889	0.00540316	0.0684134	1	1	0.748515	0.957232	0.580717
up	WNT2; DAGLB; TRAK2; CXCR4;	GO:0022008~neurogenesis	4	45	8.88889	0.00540316	0.0684134	1	1	0.748515	0.957232	0.580717
up	TBC1D22A; TBC1D20; TBC1D10A; TBC1D24;	GO:1902017~regulation of cilium assembly	4	45	8.88889	0.00540316	0.0684134	1	1	0.748515	0.957232	0.580717
down	APPL2; ALMS1; ELOVL6; EBF2;	GO:0120162~positive regulation of cold-induced thermogenesis	4	97	4.12371	0.00558699	0.113606	1	1	0.730715	0.971466	0.887219
up	P2RX6; TPM1; DES; SLC6A8; SCN7A; SNTA1;	GO:0006936~muscle contraction	6	106	5.66038	0.00575971	0.0717202	1	1	0.751693	0.957232	0.608786
down	GRM5; NIPBL; GPR155;	GO:0050890~cognition	3	49	6.12245	0.00577331	0.113606	1	1	0.7354	0.971466	0.887219
up	CLDN5; SOX18; ZFPM1; SFRP2;	GO:0003151~outflow tract morphogenesis	4	46	8.69565	0.00580721	0.0717465	1	1	0.75212	0.957232	0.60901
up	RAB32; BVES; KIF17; MAPK8IP1; GOLT1B; AP1S1; SYT12;	GO:0016192~vesicle-mediated transport	7	141	4.96454	0.00581444	0.0717465	1	1	0.75212	0.957232	0.60901
down	PRKDC; WNK1; IKBKE; AKT2; DYRK4;	GO:0018105~peptidyl-serine phosphorylation	5	158	3.16456	0.00590115	0.113606	1	1	0.738683	0.971466	0.887219
up	HELT; LAT; ZBTB25;	GO:0010467~gene expression	3	23	13.0435	0.00603452	0.073821	1	1	0.754315	0.957232	0.626619
up	HDAC3; SERPINE1; JUND; BDNF; KLF10;	GO:0007623~circadian rhythm	5	75	6.66667	0.0060367	0.073821	1	1	0.754364	0.957232	0.626619
up	SLC26A4; WFS1; EML2; ASIC2; OTOA; LOXHD1; CDH23;	GO:0007605~sensory perception of sound	7	143	4.8951	0.00624582	0.0759792	1	1	0.755806	0.957232	0.644938
up	ECEL1; NPW; PCSK1N; SORCS3; RXFP3; SSTR5;	GO:0007218~neuropeptide signaling pathway	6	108	5.55556	0.00626891	0.0759792	1	1	0.756304	0.957232	0.644938
down	EOMES; NIPBL; CTR9;	GO:0019827~stem cell population maintenance	3	51	5.88235	0.00641376	0.113606	1	1	0.751166	0.971466	0.887219
up	SRC; PSMB10; PSMD2; PSMD5; FRAT1; SFRP2; USP47;	GO:0090263~positive regulation of canonical Wnt signaling pathway	7	144	4.86111	0.00647024	0.0768951	1	1	0.757852	0.957232	0.652713
up	RARA; MAPKAPK3; RELB; JUND;	GO:0034097~response to cytokine	4	48	8.33333	0.0066746	0.0768951	1	1	0.760054	0.957232	0.652713
up	SRC; EFNA1; BVES; TGFB1I1;	GO:0034446~substrate adhesion-dependent cell spreading	4	48	8.33333	0.0066746	0.0768951	1	1	0.760054	0.957232	0.652713
up	BAG4; ERBB2; TPM1; IL12A;	GO:0045785~positive regulation of cell adhesion	4	48	8.33333	0.0066746	0.0768951	1	1	0.760054	0.957232	0.652713
up	NES; NFATC4; ZFPM1; PIM2; STUB1;	GO:0032091~negative regulation of protein binding	5	77	6.49351	0.00669368	0.0768951	1	1	0.760054	0.957232	0.652713
up	REC8; TDRD9; DNMT3L;	GO:0007141~male meiosis I	3	24	12.5	0.00671705	0.0768951	1	1	0.760054	0.957232	0.652713
up	EFNA1; SFRP2; MAD2L2;	GO:0010719~negative regulation of epithelial to mesenchymal transition	3	24	12.5	0.00671705	0.0768951	1	1	0.760054	0.957232	0.652713
up	RAP2A; SRC; GPNMB;	GO:0031954~positive regulation of protein autophosphorylation	3	24	12.5	0.00671705	0.0768951	1	1	0.760054	0.957232	0.652713
up	CFLAR; CTNNB1; CXXC5; TERF2IP; VAPA; PIM2; TBK1; GOLT1B;	GO:0043123~positive regulation of I-kappaB kinase/NF-kappaB signaling	8	183	4.37158	0.00677153	0.0768951	1	1	0.760631	0.957232	0.652713
down	PCDH20; PCDH19; FAT3; ROBO1; HMCN1;	GO:0007156~homophilic cell adhesion via plasma membrane adhesion molecules	5	165	3.0303	0.00702008	0.113606	1	1	0.763261	0.971466	0.887219
up	APAF1; RARA; MTHFD1L; GRHL3; VASP;	GO:0001843~neural tube closure	5	78	6.41026	0.00704023	0.0774141	1	1	0.763054	0.957232	0.657119
up	RET; CXCR4; C2CD4A; PTK2;	GO:0030155~regulation of cell adhesion	4	49	8.16327	0.00713872	0.0781819	1	1	0.763843	0.957232	0.663636
up	GEMIN2; ZRSR2; USP39;	GO:0000245~spliceosomal complex assembly	3	25	12	0.00744361	0.0802321	1	1	0.766692	0.957232	0.681039
up	SCX; CREB3L1; LARP6;	GO:0032967~positive regulation of collagen biosynthetic process	3	25	12	0.00744361	0.0802321	1	1	0.766692	0.957232	0.681039
up	STC2; VDR; EPOR;	GO:0046697~decidualization	3	25	12	0.00744361	0.0802321	1	1	0.766692	0.957232	0.681039
up	KRT16; GRHL3; STARD7;	GO:0061436~establishment of skin barrier	3	25	12	0.00744361	0.0802321	1	1	0.766692	0.957232	0.681039
up	RIMBP2; PPP1R37; CD2BP2; PPP1R36;	GO:0010923~negative regulation of phosphatase activity	4	50	8	0.00762363	0.0812096	1	1	0.768533	0.957232	0.689336
up	STC2; CREB3L1; STUB1; WFS1;	GO:0030968~endoplasmic reticulum unfolded protein response	4	50	8	0.00762363	0.0812096	1	1	0.768533	0.957232	0.689336
up	SCT; RARA; BDNF; ITPKA;	GO:0048167~regulation of synaptic plasticity	4	50	8	0.00762363	0.0812096	1	1	0.768533	0.957232	0.689336
up	KRT75; KRT6A; KRT16; KRT2; KRT73; CERS3;	GO:0070268~cornification	6	113	5.30973	0.00768411	0.0815352	1	1	0.768533	0.957232	0.6921
up	BAG4; RGS7; GNAI1; CSNK2B; TBCC; PDRG1; SPHK1;	GO:0006457~protein folding	7	150	4.66667	0.00794481	0.0816904	1	1	0.770841	0.957232	0.693417
up	PPP1R37; PPP4R4; PPP1R36; PPME1;	GO:0032515~negative regulation of phosphoprotein phosphatase activity	4	51	7.84314	0.00812972	0.0816904	1	1	0.772469	0.957232	0.693417
up	PARP1; NFATC4; USP47; ZBTB1;	GO:0034644~cellular response to UV	4	51	7.84314	0.00812972	0.0816904	1	1	0.772469	0.957232	0.693417
up	WNT9B; YWHAB; WRNIP1; DPM3; DNMT3L;	GO:0043085~positive regulation of catalytic activity	5	81	6.17284	0.00815473	0.0816904	1	1	0.773311	0.957232	0.693417
up	RARA; NBL1; NEUROD2; GDPD5; BRINP1;	GO:0045666~positive regulation of neuron differentiation	5	81	6.17284	0.00815473	0.0816904	1	1	0.773311	0.957232	0.693417
up	DRD5; NPTX2; NEUROD2;	GO:0008306~associative learning	3	26	11.5385	0.00821483	0.0816904	1	1	0.773311	0.957232	0.693417
up	PITPNA; TNFAIP8L3; OSBPL10;	GO:0015914~phospholipid transport	3	26	11.5385	0.00821483	0.0816904	1	1	0.773311	0.957232	0.693417
up	RASAL1; RASA3; SPRY1;	GO:0046580~negative regulation of Ras protein signal transduction	3	26	11.5385	0.00821483	0.0816904	1	1	0.773311	0.957232	0.693417
up	CTNNB1; MAPK12; SETD3;	GO:0051149~positive regulation of muscle cell differentiation	3	26	11.5385	0.00821483	0.0816904	1	1	0.773311	0.957232	0.693417
up	NMT1; YWHAB; YWHAZ;	GO:1900740~positive regulation of protein insertion into mitochondrial membrane involved in apoptotic signaling pathway	3	26	11.5385	0.00821483	0.0816904	1	1	0.773311	0.957232	0.693417
up	ERBB2; EPOR; NFATC4; BVES; HSPB7; PDLIM1; ZFPM1; PDLIM4;	GO:0007507~heart development	8	190	4.21053	0.00832921	0.0816904	1	1	0.774617	0.957232	0.693417
up	ERBB2; SFRP2; USP47; EXOSC4; SPHK1;	GO:0030307~positive regulation of cell growth	5	82	6.09756	0.00855189	0.0816904	1	1	0.776884	0.957232	0.693417
up	CLDN5; SERPINE1; KRT16; TPM1; SFRP2; RAP2A;	GO:0030336~negative regulation of cell migration	6	116	5.17241	0.00863618	0.0816904	1	1	0.777256	0.957232	0.693417
up	OAZ2; ANXA4; RNH1; NES;	GO:0043086~negative regulation of catalytic activity	4	52	7.69231	0.00865732	0.0816904	1	1	0.777833	0.957232	0.693417
up	ESRRB; RARA; NR2F6; VDR;	GO:0043401~steroid hormone mediated signaling pathway	4	52	7.69231	0.00865732	0.0816904	1	1	0.777833	0.957232	0.693417
up	ZBTB7C; MEDAG; SFRP2; CCDC3;	GO:0045600~positive regulation of fat cell differentiation	4	52	7.69231	0.00865732	0.0816904	1	1	0.777833	0.957232	0.693417
down	CLCA1; STC1; NDNF; B3GAT1;	GO:0071456~cellular response to hypoxia	4	111	3.6036	0.00877086	0.113606	1	1	0.791571	0.971466	0.887219
up	FOXO6; KLK8; CCK; SORCS3; BDNF;	GO:0007613~memory	5	83	6.0241	0.00896222	0.0837698	1	1	0.779802	0.957232	0.711068
up	YKT6; STX6; AP1S1; RNF126; TBC1D10A;	GO:0042147~retrograde transport, endosome to Golgi	5	83	6.0241	0.00896222	0.0837698	1	1	0.779802	0.957232	0.711068
up	ERBB2; ASIC2; BDNF;	GO:0007422~peripheral nervous system development	3	27	11.1111	0.00903129	0.0837698	1	1	0.780825	0.957232	0.711068
up	PARP1; PRKAA1; FANCD2;	GO:0010332~response to gamma radiation	3	27	11.1111	0.00903129	0.0837698	1	1	0.780825	0.957232	0.711068
up	CD28; AP1S1; AP1M2;	GO:0050690~regulation of defense response to virus by virus	3	27	11.1111	0.00903129	0.0837698	1	1	0.780825	0.957232	0.711068
up	ATP1B1; SLC3A2; SRC; EPCAM; SDC1; GPC1; SLC16A1; VPREB3;	GO:0050900~leukocyte migration	8	193	4.14508	0.00907321	0.0838733	1	1	0.780825	0.957232	0.711947
up	PRMT3; GCLC; PRR7; KLHL40;	GO:0031397~negative regulation of protein ubiquitination	4	53	7.54717	0.0092068	0.0842515	1	1	0.782578	0.957232	0.715157
up	PRKAB2; PARP1; PSMD2; GOPC;	GO:0050790~regulation of catalytic activity	4	53	7.54717	0.0092068	0.0842515	1	1	0.782578	0.957232	0.715157
up	ATP1B1; KCNJ11; TMEM65; EHD3;	GO:1903779~regulation of cardiac conduction	4	53	7.54717	0.0092068	0.0842515	1	1	0.782578	0.957232	0.715157
down	NPY1R; ADCY8; AKAP12;	GO:0007193~adenylate cyclase-inhibiting G protein-coupled receptor signaling pathway	3	59	5.08475	0.00938807	0.113606	1	1	0.797986	0.971466	0.887219
down	ACVR2A; RPGRIP1L; DNAH11;	GO:0007368~determination of left/right symmetry	3	59	5.08475	0.00938807	0.113606	1	1	0.797986	0.971466	0.887219
down	ADCY8; GRM5; DNAH11;	GO:0007611~learning or memory	3	59	5.08475	0.00938807	0.113606	1	1	0.797986	0.971466	0.887219
down	THBS1; PLK5; ACVR2A;	GO:0071363~cellular response to growth factor stimulus	3	59	5.08475	0.00938807	0.113606	1	1	0.797986	0.971466	0.887219
up	PIK3R6; TTC7B; PI4K2A; FAM126B;	GO:0046854~phosphatidylinositol phosphorylation	4	54	7.40741	0.00977849	0.0887488	1	1	0.787556	0.957232	0.753332
down	EDN3; HTR2A; ROBO1;	GO:0043406~positive regulation of MAP kinase activity	3	60	5	0.00980736	0.113606	1	1	0.802445	0.971466	0.887219
down	ADCY8; NEUROD1; ZBTB20;	GO:0071333~cellular response to glucose stimulus	3	60	5	0.00980736	0.113606	1	1	0.802445	0.971466	0.887219
down	SCN1A; KCNB2; SCN3A; KCNJ3;	GO:0034765~regulation of ion transmembrane transport	4	115	3.47826	0.00985941	0.113606	1	1	0.802445	0.971466	0.887219
up	BYSL; FAM207A; RRP36;	GO:0000462~maturation of SSU-rRNA from tricistronic rRNA transcript (SSU-rRNA, 5.8S rRNA, LSU-rRNA)	3	28	10.7143	0.00989352	0.0887488	1	1	0.788788	0.957232	0.753332
up	EIF3B; EIF4H; KLHL25;	GO:0006446~regulation of translational initiation	3	28	10.7143	0.00989352	0.0887488	1	1	0.788788	0.957232	0.753332
up	ADRB3; DRD5; ADRA1B;	GO:0007610~behavior	3	28	10.7143	0.00989352	0.0887488	1	1	0.788788	0.957232	0.753332
up	RRS1; MALSU1; NOP16;	GO:0042273~ribosomal large subunit biogenesis	3	28	10.7143	0.00989352	0.0887488	1	1	0.788788	0.957232	0.753332
up	ATP6V1B2; ATP6V1C1; ATP6V0B;	GO:0090383~phagosome acidification	3	28	10.7143	0.00989352	0.0887488	1	1	0.788788	0.957232	0.753332
up	PDLIM1; ARPC5; CFL1; ITPKA; TRIP10; PDLIM4; VASP;	GO:0030036~actin cytoskeleton organization	7	157	4.4586	0.00996227	0.0890725	1	1	0.788788	0.957232	0.756079
up	ERBB2; CD7; BLNK; RET; BDNF; SRC;	GO:0007169~transmembrane receptor protein tyrosine kinase signaling pathway	6	120	5	0.0100332	0.0894137	1	1	0.790056	0.957232	0.758975
up	ARPC5; SRC; EFNA1; EFNA3; PTK2;	GO:0048013~ephrin receptor signaling pathway	5	86	5.81395	0.0102743	0.0912479	1	1	0.791361	0.957232	0.774545
up	WFS1; LMNA; SSR1; ARFGAP1;	GO:0036498~IRE1-mediated unfolded protein response	4	55	7.27273	0.0103727	0.0912479	1	1	0.792703	0.957232	0.774545
up	TGFB1I1; WNT9B; WNT10A; WNT2;	GO:0045165~cell fate commitment	4	55	7.27273	0.0103727	0.0912479	1	1	0.792703	0.957232	0.774545
down	PTPRD; LRRN1; SLITRK2;	GO:0051965~positive regulation of synapse assembly	3	62	4.83871	0.0106782	0.113606	1	1	0.811341	0.971466	0.887219
up	APAF1; CCK; P2RX1; BOK; CFLAR;	GO:0006919~activation of cysteine-type endopeptidase activity involved in apoptotic process	5	87	5.74713	0.0107394	0.0935664	1	1	0.795279	0.957232	0.794225
up	CTNNB1; NFATC4; SFRP2;	GO:0001569~branching involved in blood vessel morphogenesis	3	29	10.3448	0.010802	0.0938122	1	1	0.796387	0.957232	0.796312
up	ASGR1; ADRB3; AP1S1; CAP1; COLEC11; SNX9; MAPK8IP1;	GO:0006898~receptor-mediated endocytosis	7	160	4.375	0.0109322	0.0939473	1	1	0.797529	0.957232	0.797458
up	PSMB10; PSMD2; PSMD5; USP47;	GO:0010972~negative regulation of G2/M transition of mitotic cell cycle	4	56	7.14286	0.0109898	0.0939473	1	1	0.797529	0.957232	0.797458
up	S1PR2; RAP2A; PDLIM4; PLEK2;	GO:0031532~actin cytoskeleton reorganization	4	56	7.14286	0.0109898	0.0939473	1	1	0.797529	0.957232	0.797458
up	APAF1; WNT2; SCX; WNT10A;	GO:0071560~cellular response to transforming growth factor beta stimulus	4	56	7.14286	0.0109898	0.0939473	1	1	0.797529	0.957232	0.797458
up	HDAC3; ERBB2; RAP2A; EFNA1; PTK2; GPNMB; PGF;	GO:0001934~positive regulation of protein phosphorylation	7	161	4.34783	0.0112702	0.0960433	1	1	0.799918	0.957232	0.81525
up	SRC; ENDOG; RETN; JUND;	GO:0009612~response to mechanical stimulus	4	57	7.01754	0.0116301	0.0977491	1	1	0.802462	0.957232	0.829729
up	VAMP5; MAPK12; ITGA7; BVES; ITGA11;	GO:0007517~muscle organ development	5	89	5.61798	0.0117122	0.0977491	1	1	0.802462	0.957232	0.829729
up	CLDN5; CTNNB1; EFNA3; HHEX; SEMA4A;	GO:0016525~negative regulation of angiogenesis	5	89	5.61798	0.0117122	0.0977491	1	1	0.802462	0.957232	0.829729
up	LCMT2; NSUN2; TRMT61A;	GO:0006400~tRNA modification	3	30	10	0.0117571	0.0977491	1	1	0.802462	0.957232	0.829729
up	COX15; CHST11; MAFB;	GO:0007585~respiratory gaseous exchange by respiratory system	3	30	10	0.0117571	0.0977491	1	1	0.802462	0.957232	0.829729
up	KIF5C; ERBB2; LHX3;	GO:0008045~motor neuron axon guidance	3	30	10	0.0117571	0.0977491	1	1	0.802462	0.957232	0.829729
up	S1PR2; SPHK1; PRKAG2;	GO:0010800~positive regulation of peptidyl-threonine phosphorylation	3	30	10	0.0117571	0.0977491	1	1	0.802462	0.957232	0.829729
up	RIPPLY2; SFRP2; RARA;	GO:0060349~bone morphogenesis	3	30	10	0.0117571	0.0977491	1	1	0.802462	0.957232	0.829729
down	CELF3; TTC21A; DNAH11;	GO:0030317~flagellated sperm motility	3	66	4.54545	0.0125505	0.113606	1	1	0.828331	0.971466	0.887219
up	CFLAR; CSNK2B; KCNJ11;	GO:0033574~response to testosterone	3	31	9.67742	0.0127593	0.100854	1	1	0.808231	0.957232	0.856084
up	ERBB2; SRC; STUB1;	GO:0038128~ERBB2 signaling pathway	3	31	9.67742	0.0127593	0.100854	1	1	0.808231	0.957232	0.856084
up	PTP4A3; PTK2; TGFB1I1;	GO:0043542~endothelial cell migration	3	31	9.67742	0.0127593	0.100854	1	1	0.808231	0.957232	0.856084
up	SRC; PTK2; TNFAIP8L3;	GO:0043552~positive regulation of phosphatidylinositol 3-kinase activity	3	31	9.67742	0.0127593	0.100854	1	1	0.808231	0.957232	0.856084
up	SMPD1; P2RX1; CERS3;	GO:0046513~ceramide biosynthetic process	3	31	9.67742	0.0127593	0.100854	1	1	0.808231	0.957232	0.856084
up	CLDN5; RAB3GAP1; SCX;	GO:0060325~face morphogenesis	3	31	9.67742	0.0127593	0.100854	1	1	0.808231	0.957232	0.856084
down	CTNND1; CTR9; RSPO3; CXXC4; LRRFIP2;	GO:0016055~Wnt signaling pathway	5	194	2.57732	0.01324	0.113606	1	1	0.835064	0.971466	0.887219
up	HDAC3; ME1; HMGCS1; FHL2; TNFAIP8L3;	GO:0019216~regulation of lipid metabolic process	5	92	5.43478	0.013281	0.104675	1	1	0.810446	0.957232	0.888515
down	CYP1A2; GLDC; STEAP4;	GO:0022900~electron transport chain	3	68	4.41176	0.0135525	0.113606	1	1	0.840083	0.971466	0.887219
up	ATP2C2; ATP1B1; S100A6; ATP6V1B2; ATP6V1C1; ASIC2; GJD3; ATP6V0B;	GO:0034220~ion transmembrane transport	8	208	3.84615	0.0135565	0.106537	1	1	0.812823	0.957232	0.904328
up	GXYLT2; B3GNT8; B3GNT7; ST6GALNAC4;	GO:0016266~O-glycan processing	4	60	6.66667	0.0136927	0.106992	1	1	0.812823	0.957232	0.908183
up	CLIC1; JUND; CTNNB1; SFRP2;	GO:0045669~positive regulation of osteoblast differentiation	4	60	6.66667	0.0136927	0.106992	1	1	0.812823	0.957232	0.908183
down	RBM5; CELF3; SRSF12;	GO:0000381~regulation of alternative mRNA splicing, via spliceosome	3	69	4.34783	0.01407	0.113606	1	1	0.844203	0.971466	0.887219
up	EIF3G; EIF3B; EIF6; EIF2B5; EIF4H; EIF2B3;	GO:0006413~translational initiation	6	130	4.61538	0.0142152	0.109432	1	1	0.815379	0.957232	0.928895
up	PARP1; MGAT3; PRKAA1; FANCD2; SRXN1;	GO:0034599~cellular response to oxidative stress	5	94	5.31915	0.0144021	0.109432	1	1	0.816731	0.957232	0.928895
up	CCDC88B; CD28; IL12A; CD6;	GO:0042102~positive regulation of T cell proliferation	4	61	6.55738	0.0144285	0.109432	1	1	0.816731	0.957232	0.928895
down	GPR75; CXCR5; CXCL1;	GO:0070098~chemokine-mediated signaling pathway	3	70	4.28571	0.0145987	0.113606	1	1	0.848378	0.971466	0.887219
down	NEURL1B; PRKDC; DCAF6; CTR9; NCCRP1; HECW1; ISG15; CNOT4;	GO:0016567~protein ubiquitination	8	444	1.8018	0.0147705	0.113606	1	1	0.851374	0.971466	0.887219
up	TPM1; DES; HSPB7;	GO:0008016~regulation of heart contraction	3	33	9.09091	0.014906	0.110458	1	1	0.819596	0.957232	0.937609
up	PAFAH1B2; PIM2; TBK1;	GO:0016239~positive regulation of macroautophagy	3	33	9.09091	0.014906	0.110458	1	1	0.819596	0.957232	0.937609
up	SPHK1; PACSIN3; ARFGAP1;	GO:0030100~regulation of endocytosis	3	33	9.09091	0.014906	0.110458	1	1	0.819596	0.957232	0.937609
up	NSUN2; TRMT61A; LCMT2;	GO:0030488~tRNA methylation	3	33	9.09091	0.014906	0.110458	1	1	0.819596	0.957232	0.937609
up	SRC; SDC1; WNT10A;	GO:0042476~odontogenesis	3	33	9.09091	0.014906	0.110458	1	1	0.819596	0.957232	0.937609
up	CTNNB1; HELT; ASCL2;	GO:0050767~regulation of neurogenesis	3	33	9.09091	0.014906	0.110458	1	1	0.819596	0.957232	0.937609
up	RPS6KA4; IL1R2; PSMB10; PSMD2; PSMD5;	GO:0070498~interleukin-1-mediated signaling pathway	5	95	5.26316	0.0149857	0.110748	1	1	0.819596	0.957232	0.940069
down	AKAP12; GRIK2; GRIA2;	GO:0050804~modulation of chemical synaptic transmission	3	71	4.22535	0.0151385	0.113606	1	1	0.854497	0.971466	0.887219
up	CLDN5; PARP1; SRC; PTK2; TGFB1I1;	GO:0007179~transforming growth factor beta receptor signaling pathway	5	96	5.20833	0.0155849	0.114865	1	1	0.822701	0.957232	0.975015
down	DCX; ADAM23; ZEB1; POU6F2;	GO:0007417~central nervous system development	4	133	3.00752	0.0158291	0.113606	1	1	0.86116	0.971466	0.887219
up	PNLIP; SDC1; GPC1; PLB1;	GO:0001523~retinoid metabolic process	4	63	6.34921	0.0159739	0.117035	1	1	0.824352	0.957232	0.993436
up	PSMB10; RELB; PSMD2; PSMD5;	GO:0038061~NIK/NF-kappaB signaling	4	63	6.34921	0.0159739	0.117035	1	1	0.824352	0.957232	0.993436
up	WFS1; PRKAR1A; PRKAR1B;	GO:0003091~renal water homeostasis	3	34	8.82353	0.016051	0.117035	1	1	0.824352	0.957232	0.993436
up	RAN; HMGCS1; PMVK;	GO:0045540~regulation of cholesterol biosynthetic process	3	34	8.82353	0.016051	0.117035	1	1	0.824352	0.957232	0.993436
up	ARPC5; YWHAB; AMPH; YWHAZ; TRIP10; SNX9;	GO:0061024~membrane organization	6	134	4.47761	0.0161846	0.117687	1	1	0.825413	0.957232	0.998967
up	PSTPIP1; CD6; AMPH; TRIP10; HHIPL1; PACSIN3; SNX9;	GO:0006897~endocytosis	7	174	4.02299	0.0163791	0.117687	1	1	0.826075	0.957232	0.998967
up	LAT; PSMB10; EIF2B5; PSMD2; PSMD5; EIF2B3; CD28;	GO:0050852~T cell receptor signaling pathway	7	174	4.02299	0.0163791	0.117687	1	1	0.826075	0.957232	0.998967
up	SCT; RARA; EIF2B5; EIF2B3;	GO:0021766~hippocampus development	4	64	6.25	0.016784	0.117687	1	1	0.827875	0.957232	0.998967
up	SRC; PGF; PTK2; MAPKAPK3;	GO:0048010~vascular endothelial growth factor receptor signaling pathway	4	64	6.25	0.016784	0.117687	1	1	0.827875	0.957232	0.998967
up	KLHL12; CNIH2; TBC1D20; KLHL21;	GO:0048208~COPII vesicle coating	4	64	6.25	0.016784	0.117687	1	1	0.827875	0.957232	0.998967
up	P2RX6; ATP1B1; P2RX1;	GO:0098655~cation transmembrane transport	3	35	8.57143	0.0172441	0.120576	1	1	0.829757	0.957232	1
up	HDAC3; DRD4; KLF10; PRKAA1;	GO:0042752~regulation of circadian rhythm	4	65	6.15385	0.0176194	0.122885	1	1	0.831726	0.957232	1
down	CYP1A2; SELP; FMO1; AKAP12;	GO:0032496~response to lipopolysaccharide	4	138	2.89855	0.0178144	0.113606	1	1	0.880732	0.971466	0.887219
down	RASA1; GRIK2; NDNF; NR4A3;	GO:0043524~negative regulation of neuron apoptotic process	4	138	2.89855	0.0178144	0.113606	1	1	0.880732	0.971466	0.887219
up	KLHL12; RNF126; KLHL21;	GO:0006513~protein monoubiquitination	3	36	8.33333	0.0184854	0.124096	1	1	0.835952	0.957232	1
up	ATP6AP2; HHEX; SPIN1;	GO:0030177~positive regulation of Wnt signaling pathway	3	36	8.33333	0.0184854	0.124096	1	1	0.835952	0.957232	1
up	ATP6V1B2; ATP6V1C1; ATP6V0B;	GO:0033572~transferrin transport	3	36	8.33333	0.0184854	0.124096	1	1	0.835952	0.957232	1
up	FBL; BOP1; RRP36; EXOSC4; BYSL; PIH1D2;	GO:0006364~rRNA processing	6	139	4.31655	0.0189011	0.124096	1	1	0.838224	0.957232	1
up	EIF2B5; GJD3; MAFA; EIF2B3;	GO:0009749~response to glucose	4	67	5.97015	0.0193667	0.124096	1	1	0.840612	0.957232	1
up	KCNJ11; ASIC2; CNIH2; BVES; KCNH1;	GO:0042391~regulation of membrane potential	5	102	4.90196	0.0195168	0.124096	1	1	0.840612	0.957232	1
up	SOX18; CD109; WNT10A;	GO:0001942~hair follicle development	3	37	8.10811	0.0197751	0.124096	1	1	0.843126	0.957232	1
up	PARP1; POLD3; MRPS26;	GO:0042769~DNA damage response, detection of DNA damage	3	37	8.10811	0.0197751	0.124096	1	1	0.843126	0.957232	1
up	APBB1; NAA50; HCFC2;	GO:0043967~histone H4 acetylation	3	37	8.10811	0.0197751	0.124096	1	1	0.843126	0.957232	1
up	ME1; CYB561; CIAPIN1; SH3BGRL3;	GO:0022900~electron transport chain	4	68	5.88235	0.020279	0.124096	1	1	0.845775	0.957232	1
down	LGR5; EDA; RSPO3; WNK1;	GO:0090263~positive regulation of canonical Wnt signaling pathway	4	144	2.77778	0.0203928	0.113606	1	1	0.902288	0.971466	0.887219
up	REC8; SPESP1; TDRD9;	GO:0009566~fertilization	3	38	7.89474	0.0211131	0.124096	1	1	0.848572	0.957232	1
up	TPM1; DES; MYBPC1;	GO:0030049~muscle filament sliding	3	38	7.89474	0.0211131	0.124096	1	1	0.848572	0.957232	1
up	CFLAR; SERPINE1; SFRP2;	GO:1902042~negative regulation of extrinsic apoptotic signaling pathway via death domain receptors	3	38	7.89474	0.0211131	0.124096	1	1	0.848572	0.957232	1
up	KCTD6; KCTD13; PRMT8; EHD3; ZBTB1;	GO:0051260~protein homooligomerization	5	105	4.7619	0.0217058	0.124096	1	1	0.851529	0.957232	1
up	ERBB2; CD28; EIF6; LARP6;	GO:0045727~positive regulation of translation	4	70	5.71429	0.0221818	0.124096	1	1	0.854659	0.957232	1
up	FBL; FHL2; GPNMB; CREB3L1; ITGA11;	GO:0001649~osteoblast differentiation	5	106	4.71698	0.0224694	0.124096	1	1	0.854659	0.957232	1
up	UCHL1; SMPD1; SPRY1;	GO:0043407~negative regulation of MAP kinase activity	3	39	7.69231	0.0224995	0.124096	1	1	0.854983	0.957232	1
down	PRKDC; IKBKE; PLK5; SIK2; WNK1; MOK; PRPF4B; ACVR2A;	GO:0006468~protein phosphorylation	8	482	1.65975	0.0226624	0.113606	1	1	0.913427	0.971466	0.887219
up	WFS1; FBXO6; STUB1; FBXO17;	GO:0030433~ubiquitin-dependent ERAD pathway	4	71	5.6338	0.0231726	0.124096	1	1	0.857385	0.957232	1
up	ADAP1; PTK2; RAB3GAP1; BVES;	GO:0043087~regulation of GTPase activity	4	71	5.6338	0.0231726	0.124096	1	1	0.857385	0.957232	1
up	PSMB10; VHL; PSMD2; PSMD5;	GO:0061418~regulation of transcription from RNA polymerase II promoter in response to hypoxia	4	71	5.6338	0.0231726	0.124096	1	1	0.857385	0.957232	1
down	CXCL1; AR; ZEB1; RBM5; CTBP2; PDPN; FRZB;	GO:0008285~negative regulation of cell population proliferation	7	396	1.76768	0.0238907	0.113606	1	1	0.91998	0.971466	0.887219
up	PRKAB2; PRKAA1; PRKAG2;	GO:0006633~fatty acid biosynthetic process	3	40	7.5	0.0239344	0.124096	1	1	0.858484	0.957232	1
up	CEP85; AKT1S1; TESC; PRKAG2;	GO:0006469~negative regulation of protein kinase activity	4	72	5.55556	0.0241899	0.124096	1	1	0.858484	0.957232	1
up	CFLAR; SRC; SFRP2; USP47;	GO:0043154~negative regulation of cysteine-type endopeptidase activity involved in apoptotic process	4	72	5.55556	0.0241899	0.124096	1	1	0.858484	0.957232	1
down	THBS1; AR; EDN3; HTR2A; AKT2; PBX1; NCCRP1; CSF3;	GO:0008284~positive regulation of cell population proliferation	8	490	1.63265	0.0246422	0.113606	1	1	0.923554	0.971466	0.887219
down	NPY1R; ADCY8; GRM5;	GO:0007626~locomotory behavior	3	87	3.44828	0.025302	0.113606	1	1	0.927352	0.971466	0.887219
down	CSF3; SELP; MYOC;	GO:0014068~positive regulation of phosphatidylinositol 3-kinase signaling	3	87	3.44828	0.025302	0.113606	1	1	0.927352	0.971466	0.887219
up	SLC35G1; CDH23; BOK;	GO:0051480~regulation of cytosolic calcium ion concentration	3	41	7.31707	0.0254177	0.124096	1	1	0.85993	0.957232	1
up	SLC3A2; VDR; SARAF; CDH23;	GO:0006816~calcium ion transport	4	74	5.40541	0.0263045	0.124096	1	1	0.86072	0.957232	1
up	GCLC; CSNK1A1; KLHL40; STUB1;	GO:0032436~positive regulation of proteasomal ubiquitin-dependent protein catabolic process	4	74	5.40541	0.0263045	0.124096	1	1	0.86072	0.957232	1
up	APBB1; CFLAR; RET; BDNF; TWF2;	GO:0010976~positive regulation of neuron projection development	5	111	4.5045	0.0265478	0.124096	1	1	0.86072	0.957232	1
up	WNT9B; CTNNB1; PGF;	GO:0001658~branching involved in ureteric bud morphogenesis	3	42	7.14286	0.0269493	0.124096	1	1	0.861561	0.957232	1
up	ME1; GCLC; FHL2;	GO:0009725~response to hormone	3	42	7.14286	0.0269493	0.124096	1	1	0.861561	0.957232	1
up	SRC; PSMB10; RELB; PSMD2; PSMD5;	GO:0002223~stimulatory C-type lectin receptor signaling pathway	5	112	4.46429	0.0274164	0.124096	1	1	0.861561	0.957232	1
down	AR; NR4A3; CREBBP; MED13;	GO:0006367~transcription initiation from RNA polymerase II promoter	4	161	2.48447	0.028895	0.116543	1	1	0.941598	0.971466	0.910149
up	SLC6A8; SCN7A; SLC10A7; SLC4A11;	GO:0006814~sodium ion transport	4	77	5.19481	0.029678	0.127304	1	1	0.863418	0.957232	1
up	PTGS1; LOXHD1; PXDN; SRXN1;	GO:0098869~cellular oxidant detoxification	4	77	5.19481	0.029678	0.127304	1	1	0.863418	0.957232	1
down	CSF3; CTR9; HDAC5; CXCL1;	GO:0071222~cellular response to lipopolysaccharide	4	163	2.45399	0.0300139	0.116543	1	1	0.942518	0.971466	0.910149
up	CLIC1; KCNH1; SCN7A; ASIC2; KCNJ11;	GO:0034765~regulation of ion transmembrane transport	5	115	4.34783	0.0301294	0.127304	1	1	0.864446	0.957232	1
up	PARP1; POLD3; TERF2IP;	GO:0000723~telomere maintenance	3	44	6.81818	0.0301572	0.127304	1	1	0.864446	0.957232	1
up	WNT9B; PTK2; CORO1C;	GO:0001932~regulation of protein phosphorylation	3	44	6.81818	0.0301572	0.127304	1	1	0.864446	0.957232	1
up	LAT; CD7; CD28;	GO:0042110~T cell activation	3	44	6.81818	0.0301572	0.127304	1	1	0.864446	0.957232	1
up	CTNNB1; ZBTB1; MAFB;	GO:0048538~thymus development	3	44	6.81818	0.0301572	0.127304	1	1	0.864446	0.957232	1
down	ITGA8; RPGRIP1L; PYGO1;	GO:0001822~kidney development	3	94	3.19149	0.0306544	0.116543	1	1	0.9435	0.971466	0.910149
down	CYP1A2; EPHX1; FMO1;	GO:0006805~xenobiotic metabolic process	3	94	3.19149	0.0306544	0.116543	1	1	0.9435	0.971466	0.910149
down	SHISA3; CSF3; EDN3; GPR161; FAT3; TUBD1; TBX21; LDB2;	GO:0007275~multicellular organism development	8	513	1.55945	0.0310022	0.116543	1	1	0.9435	0.971466	0.910149
down	FGF16; THBS1; CSF3; MYOC;	GO:0051897~positive regulation of protein kinase B signaling	4	165	2.42424	0.0311582	0.116543	1	1	0.9435	0.971466	0.910149
up	CD2BP2; CSTF1; HNRNPA0; ZRSR2; USP39; PDCD7; BUD13; GPATCH1;	GO:0000398~mRNA splicing, via spliceosome	8	246	3.25203	0.0318061	0.133758	1	1	0.86555	0.957232	1
up	ITGA2B; EIF6; ZFPM1;	GO:0045652~regulation of megakaryocyte differentiation	3	45	6.66667	0.0318331	0.133758	1	1	0.86555	0.957232	1
up	NFATC4; SNAP47; SYT12;	GO:0060291~long-term synaptic potentiation	3	45	6.66667	0.0318331	0.133758	1	1	0.86555	0.957232	1
up	SRC; CSNK1A1; MAPK12; MAPKAPK3; STK39; TBK1;	GO:0018105~peptidyl-serine phosphorylation	6	158	3.79747	0.032021	0.134109	1	1	0.86555	0.957232	1
up	TPM1; PTK2; ITGA7; BVES; SEMA4A; STRIP2;	GO:0008360~regulation of cell shape	6	159	3.77358	0.0328414	0.134109	1	1	0.866739	0.957232	1
down	CLCA1; SLC1A3; GABRG3;	GO:1902476~chloride transmembrane transport	3	97	3.09278	0.0331159	0.116543	1	1	0.945674	0.971466	0.910149
down	ADAM23; GLDC; CTBP2;	GO:1990830~cellular response to leukemia inhibitory factor	3	97	3.09278	0.0331159	0.116543	1	1	0.945674	0.971466	0.910149
up	BUB3; PSMB10; PSMD2; PSMD5;	GO:1901990~regulation of mitotic cell cycle phase transition	4	80	5	0.0332958	0.134109	1	1	0.866739	0.957232	1
up	RCC1; RAN; TACC3;	GO:0007052~mitotic spindle organization	3	46	6.52174	0.0335568	0.134109	1	1	0.868023	0.957232	1
up	BDNF; SLC25A46; IGSF9;	GO:0016358~dendrite development	3	46	6.52174	0.0335568	0.134109	1	1	0.868023	0.957232	1
up	APAF1; SRC; POU3F1;	GO:0030900~forebrain development	3	46	6.52174	0.0335568	0.134109	1	1	0.868023	0.957232	1
up	WNT9B; RARA; IGFBP7;	GO:0032526~response to retinoic acid	3	46	6.52174	0.0335568	0.134109	1	1	0.868023	0.957232	1
up	PGF; IGFBP7; JUND;	GO:0032870~cellular response to hormone stimulus	3	46	6.52174	0.0335568	0.134109	1	1	0.868023	0.957232	1
up	CFL1; IL12A; PITPNA;	GO:0035722~interleukin-12-mediated signaling pathway	3	46	6.52174	0.0335568	0.134109	1	1	0.868023	0.957232	1
up	TGFB1I1; MMP11; ZFPM1;	GO:0045599~negative regulation of fat cell differentiation	3	46	6.52174	0.0335568	0.134109	1	1	0.868023	0.957232	1
up	ESRRB; BDNF; LHX3;	GO:0048839~inner ear development	3	46	6.52174	0.0335568	0.134109	1	1	0.868023	0.957232	1
up	LGALS3; PGF; GPNMB;	GO:0050918~positive chemotaxis	3	46	6.52174	0.0335568	0.134109	1	1	0.868023	0.957232	1
up	ATP1B1; TPM1; CXCR4;	GO:0060048~cardiac muscle contraction	3	46	6.52174	0.0335568	0.134109	1	1	0.868023	0.957232	1
up	BUB3; PSMB10; PSMD2; PSMD5;	GO:0031145~anaphase-promoting complex-dependent catabolic process	4	81	4.93827	0.0345563	0.134109	1	1	0.868023	0.957232	1
down	ACVR2A; PBX1; NEUROD1;	GO:0009952~anterior/posterior pattern specification	3	99	3.0303	0.0348124	0.117428	1	1	0.946881	0.971466	0.917066
up	CRHBP; RXFP2; RARA;	GO:0009755~hormone-mediated signaling pathway	3	47	6.38298	0.035328	0.134109	1	1	0.869414	0.957232	1
up	KRT2; KLK7; CERS3; GRHL3;	GO:0008544~epidermis development	4	82	4.87805	0.0358442	0.134109	1	1	0.869414	0.957232	1
up	WFS1; EML2; PITPNA; SLC4A10; CDH23; GJA3; CRYBA2;	GO:0007601~visual perception	7	207	3.38164	0.0362555	0.134109	1	1	0.870132	0.957232	1
up	SERPINE1; RARA; SRC; IL12A; NFKBIB; VDR;	GO:0071222~cellular response to lipopolysaccharide	6	163	3.68098	0.0362591	0.134109	1	1	0.870219	0.957232	1
up	S100A6; WNT2; SPHK1;	GO:0048146~positive regulation of fibroblast proliferation	3	48	6.25	0.0371466	0.134109	1	1	0.870926	0.957232	1
up	VPS37B; AP5S1; CORO1C; SNX9;	GO:0016197~endosomal transport	4	83	4.81928	0.0371595	0.134109	1	1	0.870926	0.957232	1
up	PCDH7; RET; CDH22; VSTM2L; IGSF9; CDH23;	GO:0007156~homophilic cell adhesion via plasma membrane adhesion molecules	6	165	3.63636	0.0380503	0.134109	1	1	0.872576	0.957232	1
down	ADCY8; GPR161; LGR5;	GO:0007189~adenylate cyclase-activating G protein-coupled receptor signaling pathway	3	103	2.91262	0.0383377	0.122547	1	1	0.951109	0.971466	0.95704
up	HELT; RARA; SLC4A10; ETNK2;	GO:0035264~multicellular organism growth	4	84	4.7619	0.0385022	0.134109	1	1	0.872576	0.957232	1
up	VPS37B; ZDHHC22; ZDHHC12;	GO:0006612~protein targeting to membrane	3	49	6.12245	0.0390123	0.134109	1	1	0.872576	0.957232	1
up	LAT; CXCR4; MCTP2; SPHK1;	GO:0019722~calcium-mediated signaling	4	85	4.70588	0.0398724	0.134109	1	1	0.874382	0.957232	1
up	BAG4; SLC2A4; CRHBP; ADAMTS12; KCNJ11;	GO:0071356~cellular response to tumor necrosis factor	5	125	4	0.0403625	0.134109	1	1	0.874382	0.957232	1
up	CFLAR; VAMP5; BVES;	GO:0007519~skeletal muscle tissue development	3	50	6	0.0409247	0.134109	1	1	0.874382	0.957232	1
up	RASA3; PLCD1; PLCL1;	GO:0051209~release of sequestered calcium ion into cytosol	3	50	6	0.0409247	0.134109	1	1	0.874382	0.957232	1
down	GDF10; MYOC; IFT80;	GO:0001649~osteoblast differentiation	3	106	2.83019	0.0410964	0.122547	1	1	0.952763	0.971466	0.95704
up	CD28; SRC; EPOR; PTK2;	GO:0014068~positive regulation of phosphatidylinositol 3-kinase signaling	4	87	4.5977	0.0426951	0.134109	1	1	0.87637	0.957232	1
up	CFL1; TRIM36; SNX9;	GO:0000281~mitotic cytokinesis	3	51	5.88235	0.0428835	0.134109	1	1	0.87637	0.957232	1
up	ESRRB; CTNNB1; PELO;	GO:0019827~stem cell population maintenance	3	51	5.88235	0.0428835	0.134109	1	1	0.87637	0.957232	1
up	BAG4; VASP; SNX9;	GO:0030838~positive regulation of actin filament polymerization	3	51	5.88235	0.0428835	0.134109	1	1	0.87637	0.957232	1
up	CTNNB1; IRF7; TBK1;	GO:0032481~positive regulation of type I interferon production	3	51	5.88235	0.0428835	0.134109	1	1	0.87637	0.957232	1
down	DCX; DCC; NDNF;	GO:0001764~neuron migration	3	109	2.75229	0.0439525	0.12288	1	1	0.956544	0.971466	0.95964
up	ATP6V1B2; ATP6V1C1; ATP6V0B; FOXO6;	GO:0008286~insulin receptor signaling pathway	4	88	4.54545	0.0441477	0.137747	1	1	0.878566	0.957232	1
up	WNT9B; PSMB10; PSMD2; PSMD5;	GO:0060071~Wnt signaling pathway, planar cell polarity pathway	4	88	4.54545	0.0441477	0.137747	1	1	0.878566	0.957232	1
down	ADAM23; THBS1; SELP; CNTNAP3; ROBO1; PCDH20; PCDH19;	GO:0007155~cell adhesion	7	454	1.54185	0.0441918	0.12288	1	1	0.956544	0.971466	0.95964
up	CERS3; SPHK1; VAPA;	GO:0030148~sphingolipid biosynthetic process	3	52	5.76923	0.0448886	0.139898	1	1	0.878566	0.957232	1
down	PLK5; NDNF; FUT9;	GO:0010976~positive regulation of neuron projection development	3	111	2.7027	0.0459102	0.12288	1	1	0.958717	0.971466	0.95964
down	CSF3; NEUROD1; HDAC5;	GO:0051091~positive regulation of DNA-binding transcription factor activity	3	111	2.7027	0.0459102	0.12288	1	1	0.958717	0.971466	0.95964
up	TRAK2; B3GNT7; B3GNT8;	GO:0006493~protein O-linked glycosylation	3	53	5.66038	0.0469394	0.144311	1	1	0.881006	0.957232	1
up	KRT16; POU3F1; CERS3;	GO:0030216~keratinocyte differentiation	3	53	5.66038	0.0469394	0.144311	1	1	0.881006	0.957232	1
up	ERBB2; EIF2B5; AFG3L2;	GO:0042552~myelination	3	53	5.66038	0.0469394	0.144311	1	1	0.881006	0.957232	1
up	LGALS3; KCNJ11; STAC;	GO:1903078~positive regulation of protein localization to plasma membrane	3	53	5.66038	0.0469394	0.144311	1	1	0.881006	0.957232	1
up	MAEA; CDK11B; STK39; PIM2;	GO:0007346~regulation of mitotic cell cycle	4	90	4.44444	0.047135	0.144586	1	1	0.881006	0.957232	1
up	HMGCS1; RXFP2; SFRP2; BOK;	GO:0008584~male gonad development	4	90	4.44444	0.047135	0.144586	1	1	0.881006	0.957232	1
up	SERPINE1; PIK3R6; SFRP2; SPHK1; PGF;	GO:0045766~positive regulation of angiogenesis	5	131	3.81679	0.0473991	0.145233	1	1	0.881006	0.957232	1
up	DUT; RBBP7; KCTD13; GRWD1; CDT1;	GO:0006260~DNA replication	5	132	3.78788	0.048638	0.145355	1	1	0.881006	0.957232	1
up	CCK; LGALS3; CDT1;	GO:0031334~positive regulation of protein-containing complex assembly	3	54	5.55556	0.0490357	0.145355	1	1	0.882642	0.957232	1

## Sheet: rec_cx-vs-wt_cx_merged_go
DGE	Genes	Process~name	num_of_Genes	gene_group	percentage%	P-value	Benjamini and Hochberg (FDR)	Hommel singlewise process	Bonferroni single-step process	Hommel singlewise process	Hochberg step-up process	Benjamini and Yekutieli

## Sheet: het_cx-vs-rec_cx_merged_go
DGE	Genes	Process~name	num_of_Genes	gene_group	percentage%	P-value	Benjamini and Hochberg (FDR)	Hommel singlewise process	Bonferroni single-step process	Hommel singlewise process	Hochberg step-up process	Benjamini and Yekutieli
up	SH3BP5; RPS6KA4; PRKAR1A; SRC; SCG2; GUCY2C; ANP32A; RGS6; RGS7; BTK; ARHGEF7; PLCL1; STAC2; CD200R1; BLNK; ASB2; STAC; SPHK1; WSB2; PLEK2; STK39; PRKAG2; CAMKK1; RPS6KA2; RPS6KA1; MAPK1; IRAK3; MAPKAPK3;	GO:0035556~intracellular signal transduction	28	371	7.54717	0	0	0	0	0	0	0
up	INHBA; SRC; SDC1; PAM; WNT10A;	GO:0042476~odontogenesis	5	33	15.1515	0.000115115	0.00635716	0.305975	0.311501	0.224158	0.305975	0.0539127
up	WFS1; GCLC; GCLM; ARRB1; TYRO3; NFATC4; KDM2B; BOK; BDNF;	GO:0043524~negative regulation of neuron apoptotic process	9	138	6.52174	0.000118029	0.00638774	0.313604	0.319387	0.2274	0.313604	0.054172
up	LIPA; PLCD1; PLB1; ASPG; PLA2G2F; PNLIP; LIPG;	GO:0016042~lipid catabolic process	7	81	8.64198	0.000134164	0.0069817	0.356206	0.363048	0.245214	0.356206	0.0592092
up	F2RL2; ACKR2; S1PR2; CCK; SCT; SRC; ADRB3; DRD4; DRD5; SSTR5; OPRD1; PTGER3; HTR5A; ARRB1; RGS6; RGS7; RGS8; CXCR4; BTK; ARHGEF7; GPR68; PIK3R6; OBSCN; GPR153; FGD2; NPW; RXFP2; GPER1; S1PR5; GPRC5C; RXFP3;	GO:0007186~G protein-coupled receptor signaling pathway	31	1152	2.69097	0.00014907	0.00761102	0.395632	0.403384	0.261618	0.395632	0.0645462
up	CAT; RET; EPCAM; SDC1; BDNF;	GO:0001657~ureteric bud development	5	37	13.5135	0.000187107	0.00907757	0.496208	0.506312	0.293945	0.496208	0.0769835
up	TCF15; RIPPLY2; SFRP2; CHST11;	GO:0036342~post-anal tail morphogenesis	4	19	21.0526	0.000187858	0.00907757	0.498012	0.508344	0.294406	0.498012	0.0769835
up	GXYLT2; B3GNT8; CHST4; B3GNT7; ST6GALNAC4; C1GALT1;	GO:0016266~O-glycan processing	6	60	10	0.000194576	0.00923724	0.515627	0.526523	0.299063	0.515627	0.0783376
up	SDC1; GPC1; HS2ST1; PXYLP1; HS3ST2;	GO:0006024~glycosaminoglycan biosynthetic process	5	38	13.1579	0.000209528	0.00977557	0.55504	0.566983	0.309473	0.55504	0.0829029
up	CTNNB1; CXCR4; CSNK2B;	GO:0061154~endothelial tube morphogenesis	3	7	42.8571	0.000228417	0.0103016	0.604849	0.618097	0.320939	0.60462	0.0873642
up	WNT9B; WNT2; CTNNB1;	GO:1904948~midbrain dopaminergic neuron differentiation	3	7	42.8571	0.000228417	0.0103016	0.604849	0.618097	0.320939	0.60462	0.0873642
up	SLC3A2; SLC2A3; ADRB3; SLC2A4; CHST4; CHST5; DPM3; ST3GAL5;	GO:0005975~carbohydrate metabolic process	8	121	6.61157	0.000256381	0.0111869	0.678127	0.693766	0.336371	0.678127	0.0948715
up	CYB5R3; MVD; HSD17B7; HMGCS1; PMVK;	GO:0006695~cholesterol biosynthetic process	5	40	12.5	0.000260448	0.0111869	0.688624	0.704772	0.338582	0.688624	0.0948715
down	HSPB1; THBS1; AKAP12;	GO:0042535~positive regulation of tumor necrosis factor biosynthetic process	3	21	14.2857	0.000268753	0.031574	0.269021	0.270365	0.205791	0.269021	0.236535
down	ABCA1; TSHR; MC5R; GPR161; LGR5;	GO:0007189~adenylate cyclase-activating G protein-coupled receptor signaling pathway	5	103	4.85437	0.00027896	0.031574	0.278681	0.280634	0.210276	0.278681	0.236535
up	CFLAR; CD28; BTK; MOAP1; P2RX4; RIPK3;	GO:0097190~apoptotic signaling pathway	6	65	9.23077	0.000290742	0.012293	0.768432	0.786749	0.354996	0.768432	0.104252
up	P2RX6; P2RX1; P2RX4;	GO:0035590~purinergic nucleotide receptor signaling pathway	3	8	37.5	0.00031111	0.0125563	0.821953	0.841864	0.365555	0.821642	0.106485
up	STAC2; STAC; EHD3;	GO:1901387~positive regulation of voltage-gated calcium channel activity	3	8	37.5	0.00031111	0.0125563	0.821953	0.841864	0.365555	0.821642	0.106485
up	KCNH1; ATP1B1; KCNJ11; LRRC38; SLC24A4; KCNIP3; KCND3; KCNS2;	GO:0071805~potassium ion transmembrane transport	8	125	6.4	0.000315345	0.0125563	0.83251	0.853323	0.367692	0.83251	0.106485
up	ATP1B1; VDR; DRD4; DRD5; SLC10A7; SLC24A4; ATP2C2;	GO:0006874~cellular calcium ion homeostasis	7	94	7.44681	0.000315531	0.0125563	0.832685	0.853826	0.367856	0.832685	0.106485
down	SLC22A6; SLC4A7; SLC4A4;	GO:0015698~inorganic anion transport	3	23	13.0435	0.000342559	0.031574	0.341531	0.344614	0.236365	0.341531	0.236535
up	CYB5R3; SLC2A3; GCLC;	GO:0019852~L-ascorbic acid metabolic process	3	9	33.3333	0.000410902	0.0152651	1	1	0.408129	0.936925	0.129458
up	PRKAR1A; PRKAR1B; PRKAG2;	GO:2000480~negative regulation of cAMP-dependent protein kinase activity	3	9	33.3333	0.000410902	0.0152651	1	1	0.408129	0.936925	0.129458
up	TGFB1; RET; CD28; FGF3; SRC; PTK2; TNFAIP8L3; TSPYL5; P2RX4;	GO:0051897~positive regulation of protein kinase B signaling	9	165	5.45455	0.000414522	0.0152651	1	1	0.409486	0.936925	0.129458
up	PRKAB2; CSNK2B; TAF12; RBBP7; ING5; TAF4B; MEAF6; PRKAG2;	GO:1901796~regulation of signal transduction by p53 class mediator	8	131	6.10687	0.00042413	0.0152651	1	1	0.412756	0.936925	0.129458
up	ANXA2; MMP11; SCX; PXDN; SFRP2;	GO:0030199~collagen fibril organization	5	45	11.1111	0.000428733	0.0152651	1	1	0.414446	0.936925	0.129458
up	TBC1D22A; TBC1D20; SGSM3; TBC1D10A; TBC1D24;	GO:1902017~regulation of cilium assembly	5	45	11.1111	0.000428733	0.0152651	1	1	0.414446	0.936925	0.129458
up	TGFB1I1; TGFB1; MMP11; ZFPM1; GPER1;	GO:0045599~negative regulation of fat cell differentiation	5	46	10.8696	0.000470411	0.0165316	1	1	0.429015	0.936925	0.140198
down	HSPA1A; HSPB8; HSPA1B;	GO:0034620~cellular response to unfolded protein	3	26	11.5385	0.000475841	0.0336852	0.472511	0.478697	0.284107	0.472511	0.252351
up	WFS1; ARRB1; FKBP1A; NHLRC1; TSPYL5; SPHK1;	GO:0031398~positive regulation of protein ubiquitination	6	72	8.33333	0.00048388	0.0165808	1	1	0.433732	0.936925	0.140615
up	PDLIM1; PTGS1; GCLC; GCLM; SCARA3; PXDN; SRXN1;	GO:0006979~response to oxidative stress	7	102	6.86275	0.000501134	0.0169508	1	1	0.439842	0.936925	0.143754
up	TGFB1; CAT; PAM; CTNNB1; HTR5A; ENDOG; KCNJ11;	GO:0032355~response to estradiol	7	103	6.79612	0.000529415	0.017667	1	1	0.446654	0.936925	0.149827
up	TRIP10; GJD3; KREMEN1; GJA3;	GO:0007154~cell communication	4	26	15.3846	0.000541893	0.017667	1	1	0.449229	0.936925	0.149827
up	PITPNA; TNFAIP8L3; SCARB1; OSBPL10;	GO:0015914~phospholipid transport	4	26	15.3846	0.000541893	0.017667	1	1	0.449229	0.936925	0.149827
up	SRC; IL12A; CXCR4; IRF7; PIM2; TBK1; IRAK3;	GO:0009615~response to virus	7	104	6.73077	0.000558951	0.0180062	1	1	0.452756	0.936925	0.152704
up	ST3GAL5; ST6GALNAC4; ST6GALNAC3;	GO:0001574~ganglioside biosynthetic process	3	11	27.2727	0.000667108	0.0209906	1	1	0.475597	0.936925	0.178014
up	KLK8; RTN4RL1; KREMEN1;	GO:0048681~negative regulation of axon regeneration	3	11	27.2727	0.000667108	0.0209906	1	1	0.475597	0.936925	0.178014
up	ECEL1; TYRO3; NPW; SORCS3; RXFP3; SSTR5; OPRD1;	GO:0007218~neuropeptide signaling pathway	7	108	6.48148	0.000690449	0.0214753	1	1	0.480497	0.936925	0.182124
up	IGFBP4; IGFBP6; CSNK1A1; PSMD5; SFRP2; KREMEN1; DKK3; MAD2L2; MAPK8IP1;	GO:0090090~negative regulation of canonical Wnt signaling pathway	9	179	5.02793	0.000723414	0.0220789	1	1	0.487371	0.936925	0.187243
up	PPP1R37; FKBP1A; PPP4R4; PPP1R36; PPME1;	GO:0032515~negative regulation of phosphoprotein phosphatase activity	5	51	9.80392	0.000726173	0.0220789	1	1	0.487988	0.936925	0.187243
down	ABCA1; APOC1; CYP1A2; PON1;	GO:0008203~cholesterol metabolic process	4	73	5.47945	0.00075097	0.0384429	0.742709	0.755475	0.355209	0.742709	0.287993
down	HSPA1A; HSPA1B; ACVR2A;	GO:0045648~positive regulation of erythrocyte differentiation	3	31	9.67742	0.000764272	0.0384429	0.754336	0.768857	0.357895	0.754336	0.287993
up	CTNNB1; NFATC4; SFRP2; NRARP;	GO:0001569~branching involved in blood vessel morphogenesis	4	29	13.7931	0.000785149	0.0233474	1	1	0.498269	0.936925	0.198
up	P2RX1; GPER1; P2RX4; SCN7A;	GO:0019228~neuronal action potential	4	29	13.7931	0.000785149	0.0233474	1	1	0.498269	0.936925	0.198
up	NEU4; FBXO27; FBXO17;	GO:0006516~glycoprotein catabolic process	3	12	25	0.000826037	0.0242963	1	1	0.50467	0.936925	0.206048
up	CFLAR; CTNNB1; FKBP1A; CXXC5; SLC20A1; TERF2IP; PIM2; TBK1; GOLT1B;	GO:0043123~positive regulation of I-kappaB kinase/NF-kappaB signaling	9	183	4.91803	0.000839827	0.0244363	1	1	0.506666	0.936925	0.207235
up	LGALS3; KCNJ11; STAC2; STAC; GPER1;	GO:1903078~positive regulation of protein localization to plasma membrane	5	53	9.43396	0.000853178	0.0245606	1	1	0.508725	0.936925	0.208289
down	SCN1A; SLC13A3; SCN3B; SLC4A4;	GO:0006814~sodium ion transport	4	77	5.19481	0.000908205	0.0410464	0.89549	0.913654	0.384171	0.894582	0.307497
down	HSPA1A; HSPA1B; DNAJB1; HSPB8;	GO:1900034~regulation of cellular response to heat	4	77	5.19481	0.000908205	0.0410464	0.89549	0.913654	0.384171	0.894582	0.307497
up	KRT6A; TPM1; SDC1; DRD5; GRHL3; SCARB1;	GO:0042060~wound healing	6	82	7.31707	0.000917781	0.0261423	1	1	0.518688	0.936925	0.221703
up	SLC3A2; MAPK1; RFTN1; IRAK3;	GO:0043330~response to exogenous dsRNA	4	31	12.9032	0.000984723	0.0262039	1	1	0.529072	0.936925	0.222226
up	PTP4A3; SCG2; PTK2; TGFB1I1;	GO:0043542~endothelial cell migration	4	31	12.9032	0.000984723	0.0262039	1	1	0.529072	0.936925	0.222226
up	TGFB1; SRC; PTK2; TNFAIP8L3;	GO:0043552~positive regulation of phosphatidylinositol 3-kinase activity	4	31	12.9032	0.000984723	0.0262039	1	1	0.529072	0.936925	0.222226
down	CLCA1; TMEM150C; GRIK2; ATP13A4; TMC5; STOML3;	GO:0034220~ion transmembrane transport	6	208	2.88462	0.00100472	0.0410464	0.987641	1	0.401367	0.987528	0.307497
up	TGFB1; PTK2; ARHGEF7;	GO:0010763~positive regulation of fibroblast migration	3	13	23.0769	0.0010071	0.0262039	1	1	0.53274	0.936925	0.222226
up	CTNNB1; NFATC4; TMEM204;	GO:0051145~smooth muscle cell differentiation	3	13	23.0769	0.0010071	0.0262039	1	1	0.53274	0.936925	0.222226
up	SRC; NPTX2; NPTX1;	GO:0098962~regulation of postsynaptic neurotransmitter receptor activity	3	13	23.0769	0.0010071	0.0262039	1	1	0.53274	0.936925	0.222226
down	SCN3B; SLC4A7; SLC4A4; SCN1A;	GO:0035725~sodium ion transmembrane transport	4	80	5	0.00104038	0.0410464	1	1	0.40783	0.987528	0.307497
down	HSPA1A; HSPA1B; EYA1;	GO:2001240~negative regulation of extrinsic apoptotic signaling pathway in absence of ligand	3	35	8.57143	0.00106084	0.0410464	1	1	0.411468	0.987528	0.307497
up	CXCR4; BTK; MCTP2; P2RX4; SPHK1; ACKR2;	GO:0019722~calcium-mediated signaling	6	85	7.05882	0.00109341	0.0279989	1	1	0.54543	0.936925	0.237448
up	RNH1; EFNA1; CTNNB1; HTATIP2;	GO:0045765~regulation of angiogenesis	4	32	12.5	0.00109678	0.0279989	1	1	0.5458	0.936925	0.237448
down	AR; EDN3; NEUROD1;	GO:0045597~positive regulation of cell differentiation	3	36	8.33333	0.0011448	0.0426543	1	1	0.425864	0.987528	0.319542
up	CFLAR; RPS6KA4; CAT; BTK; SPHK1; TERF2IP; RIPK3; IRAK3;	GO:0051092~positive regulation of NF-kappaB transcription factor activity	8	154	5.19481	0.00115516	0.0284702	1	1	0.553233	0.936925	0.241445
up	PLCD1; TNFAIP8L3; PLB1; PLA2G2F; GDPD1;	GO:0006644~phospholipid metabolic process	5	57	8.77193	0.00115589	0.0284702	1	1	0.553233	0.936925	0.241445
up	ARPC5; SRC; EFNA1; EFNA3; PTK2; ARHGEF7;	GO:0048013~ephrin receptor signaling pathway	6	86	6.97674	0.00115733	0.0284702	1	1	0.553233	0.936925	0.241445
up	ECEL1; YWHAZ; TCF15;	GO:0003016~respiratory system process	3	14	21.4286	0.00121141	0.0290096	1	1	0.560142	0.936925	0.246019
up	CHST4; CHST5; MGAT3;	GO:0006044~N-acetylglucosamine metabolic process	3	14	21.4286	0.00121141	0.0290096	1	1	0.560142	0.936925	0.246019
up	GCLC; GCLM; FPGS;	GO:0006536~glutamate metabolic process	3	14	21.4286	0.00121141	0.0290096	1	1	0.560142	0.936925	0.246019
up	CAT; CD28; SRC; EPOR; PTK2; GPER1;	GO:0014068~positive regulation of phosphatidylinositol 3-kinase signaling	6	87	6.89655	0.00122407	0.0290554	1	1	0.561846	0.936925	0.246408
up	GFRA2; CD7; BLNK; RET; TYRO3; BDNF; SRC;	GO:0007169~transmembrane receptor protein tyrosine kinase signaling pathway	7	120	5.83333	0.00123659	0.0290975	1	1	0.563376	0.936925	0.246765
down	HMX3; NFIB; CTNND1; EOMES; ITGA8; PCDH19;	GO:0007420~brain development	6	217	2.76498	0.00124066	0.0445752	1	1	0.44138	0.987528	0.333933
up	CLIC1; CTBP1; LIN54; TRNP1; LIN37; TRIM36; E2F4;	GO:0051726~regulation of cell cycle	7	121	5.78512	0.00129406	0.0301873	1	1	0.569671	0.936925	0.256008
down	ITGA8; PIFO; TUBD1;	GO:0030030~cell projection organization	3	39	7.69231	0.00142141	0.049302	1	1	0.463381	0.987528	0.369344
up	GCLC; GCLM; ENDOG; KCNJ11; GPER1;	GO:0071333~cellular response to glucose stimulus	5	60	8.33333	0.00143025	0.0329264	1	1	0.582853	0.936925	0.279237
up	TYRO3; SMPDL3B; IRAK3;	GO:0034122~negative regulation of toll-like receptor signaling pathway	3	15	20	0.00144004	0.0329264	1	1	0.58369	0.936925	0.279237
up	PCDH7; TGFB1; TUBA4A; CD109; TOR4A; CYB5R1; TEX264;	GO:0002576~platelet degranulation	7	124	5.64516	0.00147908	0.0329264	1	1	0.587197	0.936925	0.279237
up	P2RX6; ATP1B1; P2RX1; SLC41A2;	GO:0098655~cation transmembrane transport	4	35	11.4286	0.00148619	0.0329264	1	1	0.588041	0.936925	0.279237
up	RASGRP1; TGFB1; ANXA2; RAP2A; EFNA1; ARRB1; PTK2; GPER1;	GO:0001934~positive regulation of protein phosphorylation	8	161	4.96894	0.00151189	0.0329264	1	1	0.590325	0.936925	0.279237
up	PDLIM1; PLAU; CAT; ATP1B1; PAM; HK2; CXCR4; ASCL2;	GO:0001666~response to hypoxia	8	163	4.90798	0.00162838	0.0335788	1	1	0.600873	0.936925	0.284769
up	F2RL2; KLK8; TGFB1; INHBA; PLLP;	GO:0009611~response to wounding	5	62	8.06452	0.00163799	0.0335788	1	1	0.6019	0.936925	0.284769
up	WNT9B; TPM1; CTNNB1; SOX18; EMX1; NSUN2; ENDOG; TMEM231; CHST11;	GO:0001701~in utero embryonic development	9	203	4.4335	0.0016719	0.0336806	1	1	0.605229	0.936925	0.285633
up	ALOX5; TYRO3; METRNL; SMPDL3B; GPER1; FEM1A;	GO:0050728~negative regulation of inflammatory response	6	93	6.45161	0.00168838	0.0336806	1	1	0.606392	0.936925	0.285633
up	DRD4; DRD5; CRHBP;	GO:0001963~synaptic transmission, dopaminergic	3	16	18.75	0.001694	0.0336806	1	1	0.606972	0.936925	0.285633
up	PMVK; PRKAG2; CYB5R1;	GO:0016126~sterol biosynthetic process	3	16	18.75	0.001694	0.0336806	1	1	0.606972	0.936925	0.285633
up	CFLAR; APRT; PARP1; SRC; SLC2A4; GCLC;	GO:0032869~cellular response to insulin stimulus	6	94	6.38298	0.0017772	0.0346686	1	1	0.613134	0.936925	0.294011
up	CCNF; PTK2; ASCL2; LHX3;	GO:0001890~placenta development	4	37	10.8108	0.00179364	0.0346686	1	1	0.614344	0.936925	0.294011
up	INHBA; SOX18; CD109; WNT10A;	GO:0001942~hair follicle development	4	37	10.8108	0.00179364	0.0346686	1	1	0.614344	0.936925	0.294011
down	CYP1A2; EPHX1; AOC3; GSTA3;	GO:0006805~xenobiotic metabolic process	4	94	4.25532	0.00183907	0.0544149	1	1	0.504264	0.987528	0.407647
down	EDN3; STC1; GRIK2; ATP13A4;	GO:0006874~cellular calcium ion homeostasis	4	94	4.25532	0.00183907	0.0544149	1	1	0.504264	0.987528	0.407647
up	GCLM; HK2; PIM2;	GO:0008637~apoptotic mitochondrial changes	3	17	17.6471	0.00197424	0.0369024	1	1	0.62745	0.936925	0.312956
up	TGFB1; SPNS2; RIPK3;	GO:0048535~lymph node development	3	17	17.6471	0.00197424	0.0369024	1	1	0.62745	0.936925	0.312956
up	CFLAR; LGALS3; FEM1B;	GO:1902041~regulation of extrinsic apoptotic signaling pathway via death domain receptors	3	17	17.6471	0.00197424	0.0369024	1	1	0.62745	0.936925	0.312956
down	THBS3; ITGA8; EDA; MSLNL;	GO:0007160~cell-matrix adhesion	4	96	4.16667	0.00198008	0.0568893	1	1	0.513884	0.987528	0.426184
up	ADRB3; SSTR5; OPRD1; DRD4; HTR5A;	GO:0007187~G protein-coupled receptor signaling pathway, coupled to cyclic nucleotide second messenger	5	65	7.69231	0.00198998	0.0369024	1	1	0.628614	0.936925	0.312956
up	PRKAB2; BRINP1; TGFB1; INHBA; IL12A; SGSM3; PRKAG2;	GO:0007050~cell cycle arrest	7	131	5.34351	0.00199104	0.0369024	1	1	0.628614	0.936925	0.312956
up	WNT9B; WNT2; ASCL2; LHX3; WNT10A; EMX1; GSX1;	GO:0030182~neuron differentiation	7	131	5.34351	0.00199104	0.0369024	1	1	0.628614	0.936925	0.312956
up	CFLAR; RASGRP1; TGFB1; SRC; ARRB1; TNFAIP8L3; DSTYK; NECAB2; GPER1;	GO:0070374~positive regulation of ERK1 and ERK2 cascade	9	209	4.30622	0.00202107	0.0372041	1	1	0.630572	0.936925	0.315514
down	THBS1; TNRC6A; NR4A3;	GO:0045652~regulation of megakaryocyte differentiation	3	45	6.66667	0.00209235	0.0568893	1	1	0.521121	0.987528	0.426184
up	TLL1; MMP11; CAPG; KLK7; TLL2;	GO:0022617~extracellular matrix disassembly	5	66	7.57576	0.00211871	0.0387381	1	1	0.637733	0.936925	0.328523
up	RGS6; RGS7; RGS8; KIF26A;	GO:0009968~negative regulation of signal transduction	4	39	10.2564	0.00214257	0.0389114	1	1	0.63934	0.936925	0.329993
up	PDLIM1; SRC; ARRB1;	GO:0043149~stress fiber assembly	3	18	16.6667	0.00228169	0.0394642	1	1	0.649459	0.936925	0.334681
up	SULT2B1; TPST1; SULT4A1;	GO:0050427~3'-phosphoadenosine 5'-phosphosulfate metabolic process	3	18	16.6667	0.00228169	0.0394642	1	1	0.649459	0.936925	0.334681
up	TSPAN5; TSPAN14; TESC;	GO:0051604~protein maturation	3	18	16.6667	0.00228169	0.0394642	1	1	0.649459	0.936925	0.334681
up	ST3GAL5; ST6GALNAC3; ST6GALNAC4;	GO:0097503~sialylation	3	18	16.6667	0.00228169	0.0394642	1	1	0.649459	0.936925	0.334681
up	ADRB3; DRD5; CAP1; RXFP2;	GO:0007190~activation of adenylate cyclase activity	4	40	10	0.00233344	0.0394642	1	1	0.653362	0.936925	0.334681
up	TPM1; PRKAR1A; FHOD3; OBSCN;	GO:0045214~sarcomere organization	4	40	10	0.00233344	0.0394642	1	1	0.653362	0.936925	0.334681
up	TGFB1I1; TGFB1; HTRA4; CD109; CHST11;	GO:0030512~negative regulation of transforming growth factor beta receptor signaling pathway	5	68	7.35294	0.00239423	0.0402408	1	1	0.657542	0.936925	0.341268
up	IGFBP4; IGFBP7; KAZALD1; IL17RB; MAD2L2;	GO:0001558~regulation of cell growth	5	69	7.24638	0.00254133	0.0421892	1	1	0.66746	0.936925	0.357791
up	WNT9B; RET; WNT2; TESC; BRINP1;	GO:0071300~cellular response to retinoic acid	5	69	7.24638	0.00254133	0.0421892	1	1	0.66746	0.936925	0.357791
up	SPTLC1; SPNS2; SERINC2;	GO:0006665~sphingolipid metabolic process	3	19	15.7895	0.0026172	0.0424081	1	1	0.669297	0.936925	0.359647
up	RAB3GAP1; FITM2; TBC1D20;	GO:0034389~lipid droplet organization	3	19	15.7895	0.0026172	0.0424081	1	1	0.669297	0.936925	0.359647
up	IL12A; PIK3R6; ZBTB1;	GO:0045582~positive regulation of T cell differentiation	3	19	15.7895	0.0026172	0.0424081	1	1	0.669297	0.936925	0.359647
up	MTHFD1; FPGS; SLC25A32;	GO:0046655~folic acid metabolic process	3	19	15.7895	0.0026172	0.0424081	1	1	0.669297	0.936925	0.359647
up	KRT6A; KRT16; TPM1; DES; FGD2; FITM2; STRIP2;	GO:0007010~cytoskeleton organization	7	139	5.03597	0.00273331	0.0437676	1	1	0.672124	0.936925	0.371177
up	SLC26A4; SLC4A10; SLC4A11; CYB5R1;	GO:0015701~bicarbonate transport	4	42	9.52381	0.00274963	0.0437676	1	1	0.67242	0.936925	0.371177
up	BRINP1; TGFB1; INHBA; RPS6KA2;	GO:0045786~negative regulation of cell cycle	4	42	9.52381	0.00274963	0.0437676	1	1	0.67242	0.936925	0.371177
up	YWHAB; YWHAZ; AP1M2; TRAK2;	GO:0006605~protein targeting	4	43	9.30233	0.00297562	0.0466371	1	1	0.67791	0.936925	0.395512
up	RPS6KA4; OPRD1; CAMK1D;	GO:0032793~positive regulation of CREB transcription factor activity	3	20	15	0.00298161	0.0466371	1	1	0.67791	0.936925	0.395512
up	EMX1; SLC4A10; FANCD2;	GO:0048854~brain morphogenesis	3	20	15	0.00298161	0.0466371	1	1	0.67791	0.936925	0.395512
up	CFLAR; SRC; ARRB1; RPS6KA1; SFRP2;	GO:0043154~negative regulation of cysteine-type endopeptidase activity involved in apoptotic process	5	72	6.94444	0.00302194	0.0469964	1	1	0.678975	0.936925	0.398559
up	P2RX6; TPM1; DES; SLC6A8; SCN7A; SNTA1;	GO:0006936~muscle contraction	6	106	5.66038	0.00314123	0.0476743	1	1	0.681647	0.936925	0.404308
up	PARP1; POLD2; POLD3; TERF2IP;	GO:0000723~telomere maintenance	4	44	9.09091	0.00321397	0.0476743	1	1	0.683573	0.936925	0.404308
up	RASGRP1; CD7; CD28; FKBP1A;	GO:0042110~T cell activation	4	44	9.09091	0.00321397	0.0476743	1	1	0.683573	0.936925	0.404308
up	MAPK1; CTNNB1; ZBTB1; RIPK3;	GO:0048538~thymus development	4	44	9.09091	0.00321397	0.0476743	1	1	0.683573	0.936925	0.404308
up	ARPC5; TGFB1; EFNA1; IL12A; STRIP2; TYRO3; SDC1; GPC1; NCKAP1;	GO:0016477~cell migration	9	225	4	0.00324171	0.0476743	1	1	0.684001	0.936925	0.404308
up	TGFB1; SRC; FAM53B; PSMD5; NRARP; FRAT1; SFRP2;	GO:0090263~positive regulation of canonical Wnt signaling pathway	7	144	4.86111	0.00329472	0.048192	1	1	0.685303	0.936925	0.408699
up	TRAK2; PTK2; LINGO1;	GO:0050771~negative regulation of axonogenesis	3	21	14.2857	0.00337567	0.0483458	1	1	0.687424	0.936925	0.410003
up	WNT2; MAPK1; PLCD1;	GO:0060716~labyrinthine layer blood vessel development	3	21	14.2857	0.00337567	0.0483458	1	1	0.687424	0.936925	0.410003
up	CTNNB1; CSNK1A1; FRAT1;	GO:1904886~beta-catenin destruction complex disassembly	3	21	14.2857	0.00337567	0.0483458	1	1	0.687424	0.936925	0.410003
up	SLC3A2; VDR; SARAF; PANX1; CDH23;	GO:0006816~calcium ion transport	5	74	6.75676	0.00337671	0.0483458	1	1	0.687424	0.936925	0.410003
up	CAT; GCLC; GCLM; CXCR4;	GO:0014823~response to activity	4	45	8.88889	0.003465	0.0488348	1	1	0.689534	0.936925	0.41415
up	WNT2; DAGLB; TRAK2; CXCR4;	GO:0022008~neurogenesis	4	45	8.88889	0.003465	0.0488348	1	1	0.689534	0.936925	0.41415
up	PTP4A3; ANXA4; RIPPLY2; NRARP; MAML3; DTX2;	GO:0007219~Notch signaling pathway	6	109	5.50459	0.00357916	0.0499237	1	1	0.692181	0.936925	0.423384
up	RET; ADRB3; EFNA1; IGFBP4; CTNNB1; GPER1;	GO:0043410~positive regulation of MAPK cascade	6	109	5.50459	0.00357916	0.0499237	1	1	0.692181	0.936925	0.423384
up	APRT; VDR; PAM; HK2;	GO:0007595~lactation	4	46	8.69565	0.00372902	0.0514833	1	1	0.695772	0.936925	0.436611
up	IPO5; RASA4; ARRB1; FICD;	GO:0034260~negative regulation of GTPase activity	4	46	8.69565	0.00372902	0.0514833	1	1	0.695772	0.936925	0.436611
up	CAT; PTGS1; PXDN; SRXN1; UBIAD1;	GO:0098869~cellular oxidant detoxification	5	77	6.49351	0.00396359	0.0540859	1	1	0.700512	0.936925	0.458682
up	YWHAB; ANP32A; YWHAZ; PABPC4; PSMD5; DCP1A;	GO:0043488~regulation of mRNA stability	6	112	5.35714	0.00406086	0.0540859	1	1	0.702529	0.936925	0.458682
up	CCK; S100A6; PITPNA; SEMA4A; AFG3L2;	GO:0007409~axonogenesis	5	78	6.41026	0.00417445	0.0540859	1	1	0.704761	0.936925	0.458682
up	TFDP2; E2F4; CDT1;	GO:0000083~regulation of transcription involved in G1/S transition of mitotic cell cycle	3	23	13.0435	0.00425565	0.0540859	1	1	0.706437	0.936925	0.458682
up	RASGRP1; MAPK1; PPP2R5C;	GO:0014066~regulation of phosphatidylinositol 3-kinase signaling	3	23	13.0435	0.00425565	0.0540859	1	1	0.706437	0.936925	0.458682
up	CCK; OPRD1; TCF15;	GO:0042755~eating behavior	3	23	13.0435	0.00425565	0.0540859	1	1	0.706437	0.936925	0.458682
up	SRC; EFNA1; TYRO3; TGFB1I1;	GO:0034446~substrate adhesion-dependent cell spreading	4	48	8.33333	0.00429729	0.0540859	1	1	0.707062	0.936925	0.458682
up	S100A6; ANXA2; WNT2; SPHK1;	GO:0048146~positive regulation of fibroblast proliferation	4	48	8.33333	0.00429729	0.0540859	1	1	0.707062	0.936925	0.458682
down	ACVR2A; DNAH11; CFAP53;	GO:0007368~determination of left/right symmetry	3	59	5.08475	0.0043344	0.0951617	1	1	0.630871	0.987528	0.712899
down	THBS1; PLK5; ACVR2A;	GO:0071363~cellular response to growth factor stimulus	3	59	5.08475	0.0043344	0.0951617	1	1	0.630871	0.987528	0.712899
up	PDLIM1; ANXA2; SRC; CD33; CTNNB1; CDH23; CDH18;	GO:0098609~cell-cell adhesion	7	152	4.60526	0.00437071	0.0547553	1	1	0.708261	0.936925	0.464359
up	CAT; ANXA4; ARRB1; CHP1; IRAK3;	GO:0032088~negative regulation of NF-kappaB transcription factor activity	5	79	6.32911	0.00439319	0.0547833	1	1	0.708873	0.936925	0.464596
up	CLIC1; KCNH1; SCN7A; ASIC2; KCND3; KCNJ11;	GO:0034765~regulation of ion transmembrane transport	6	115	5.21739	0.00458889	0.0563502	1	1	0.712734	0.936925	0.477885
up	ANXA2; FKBP1A; SLC24A4; PANX1; P2RX4; ATP2C2;	GO:0070588~calcium ion transmembrane transport	6	115	5.21739	0.00458889	0.0563502	1	1	0.712734	0.936925	0.477885
up	SEC63; VPS37B; ZDHHC22; ZDHHC12;	GO:0006612~protein targeting to membrane	4	49	8.16327	0.00460214	0.0563502	1	1	0.713332	0.936925	0.477885
up	RET; CXCR4; C2CD4A; PTK2;	GO:0030155~regulation of cell adhesion	4	49	8.16327	0.00460214	0.0563502	1	1	0.713332	0.936925	0.477885
up	EFNA1; SFRP2; MAD2L2;	GO:0010719~negative regulation of epithelial to mesenchymal transition	3	24	12.5	0.0047429	0.0578121	1	1	0.715678	0.936925	0.490283
up	ATP2C2; ATP6V1B2; SLC4A10; COX15; OTOP2; SLC4A11;	GO:1902600~proton transmembrane transport	6	116	5.17241	0.00477564	0.0579501	1	1	0.716165	0.936925	0.491453
up	WNT9B; YWHAB; DCP1A; DPM3; DNMT3L;	GO:0043085~positive regulation of catalytic activity	5	81	6.17284	0.00485494	0.0586495	1	1	0.717163	0.936925	0.497384
up	RIMBP2; PPP1R37; PPP1R36; CHP1;	GO:0010923~negative regulation of phosphatase activity	4	50	8	0.0049212	0.0589238	1	1	0.718191	0.936925	0.499711
up	MFNG; TSPAN5; TSPAN14; MAML3;	GO:0045747~positive regulation of Notch signaling pathway	4	50	8	0.0049212	0.0589238	1	1	0.718191	0.936925	0.499711
up	RASA4; KCNH1; CRHBP; ENDOG; SYT12;	GO:0071277~cellular response to calcium ion	5	82	6.09756	0.00509827	0.0595302	1	1	0.720343	0.936925	0.504853
down	THBS1; HSPA1A; HSPA1B;	GO:0034605~cellular response to heat	3	63	4.7619	0.00516417	0.104146	1	1	0.666178	0.987528	0.780201
up	PDLIM1; ARPC5; TRIP10; ABLIM2; FGD2; PDLIM4; VASP;	GO:0030036~actin cytoskeleton organization	7	157	4.4586	0.00516627	0.0595302	1	1	0.72147	0.936925	0.504853
up	SLC26A4; STX6; FKBP1A; TMEM231;	GO:0032880~regulation of protein localization	4	51	7.84314	0.00525477	0.0595302	1	1	0.722634	0.936925	0.504853
up	TGFB1; SCX; CREB3L1;	GO:0032967~positive regulation of collagen biosynthetic process	3	25	12	0.00526248	0.0595302	1	1	0.722634	0.936925	0.504853
up	VDR; EPOR; MAPK1;	GO:0046697~decidualization	3	25	12	0.00526248	0.0595302	1	1	0.722634	0.936925	0.504853
up	TGFB1; TPM1; FKBP1A;	GO:0055010~ventricular cardiac muscle tissue morphogenesis	3	25	12	0.00526248	0.0595302	1	1	0.722634	0.936925	0.504853
up	KRT16; GRHL3; STARD7;	GO:0061436~establishment of skin barrier	3	25	12	0.00526248	0.0595302	1	1	0.722634	0.936925	0.504853
up	ZBTB7C; MEDAG; SFRP2; CCDC3;	GO:0045600~positive regulation of fat cell differentiation	4	52	7.69231	0.00560312	0.0608918	1	1	0.72769	0.936925	0.516401
down	EDN3; PTPRD; FUT9; LHX9;	GO:0030182~neuron differentiation	4	131	3.05344	0.00579274	0.104146	1	1	0.691301	0.987528	0.780201
up	JSRP1; STAC2; STAC;	GO:0003009~skeletal muscle contraction	3	26	11.5385	0.00581495	0.0621947	1	1	0.730489	0.936925	0.52745
up	EFNA3; S1PR5; BDNF;	GO:0045664~regulation of neuron differentiation	3	26	11.5385	0.00581495	0.0621947	1	1	0.730489	0.936925	0.52745
up	CTNNB1; FAM53B; KREMEN1;	GO:0060828~regulation of canonical Wnt signaling pathway	3	26	11.5385	0.00581495	0.0621947	1	1	0.730489	0.936925	0.52745
up	YWHAB; YWHAZ; TFDP2;	GO:1900740~positive regulation of protein insertion into mitochondrial membrane involved in apoptotic signaling pathway	3	26	11.5385	0.00581495	0.0621947	1	1	0.730489	0.936925	0.52745
down	TTC21A; DNAH11; DRC7;	GO:0030317~flagellated sperm motility	3	66	4.54545	0.00584495	0.104146	1	1	0.694218	0.987528	0.780201
up	SRC; MAPK1; CSNK1A1; RPS6KA1; CCSAP; LIN54; TRNP1; GPER1; PELO;	GO:0007049~cell cycle	9	248	3.62903	0.0059359	0.0625794	1	1	0.731965	0.936925	0.530712
up	HK2; KCNJ11; PANX1; P2RX4;	GO:0002931~response to ischemia	4	53	7.54717	0.00596655	0.0625794	1	1	0.732723	0.936925	0.530712
up	PRMT3; GCLC; ARRB1; CHP1;	GO:0031397~negative regulation of protein ubiquitination	4	53	7.54717	0.00596655	0.0625794	1	1	0.732723	0.936925	0.530712
up	PTK2; PRKAG2; SNX9; CAMKK1;	GO:0045860~positive regulation of protein kinase activity	4	53	7.54717	0.00596655	0.0625794	1	1	0.732723	0.936925	0.530712
up	ATP1B1; KCNJ11; TMEM65; EHD3;	GO:1903779~regulation of cardiac conduction	4	53	7.54717	0.00596655	0.0625794	1	1	0.732723	0.936925	0.530712
up	TGFB1; CD28; OPRD1; CREB3L1; SFRP2; GPER1; CCDC3; TBK1;	GO:0010629~negative regulation of gene expression	8	204	3.92157	0.00600459	0.0627352	1	1	0.732723	0.936925	0.532034
down	THBS1; PKLR; NEUROD1;	GO:0009749~response to glucose	3	67	4.47761	0.00608322	0.104146	1	1	0.70056	0.987528	0.780201
up	TGFB1; CCK; LGALS3; CDT1;	GO:0031334~positive regulation of protein-containing complex assembly	4	54	7.40741	0.00634532	0.0635411	1	1	0.737581	0.936925	0.538868
up	PIK3R6; TTC7B; PI4K2A; FAM126B;	GO:0046854~phosphatidylinositol phosphorylation	4	54	7.40741	0.00634532	0.0635411	1	1	0.737581	0.936925	0.538868
up	RASGRP1; LIPA; NFATC4;	GO:0001816~cytokine production	3	27	11.1111	0.00640085	0.0635411	1	1	0.738374	0.936925	0.538868
up	LPGAT1; AGPAT4; FITM2;	GO:0008654~phospholipid biosynthetic process	3	27	11.1111	0.00640085	0.0635411	1	1	0.738374	0.936925	0.538868
up	GCLC; GCLM; DSTYK;	GO:0044344~cellular response to fibroblast growth factor stimulus	3	27	11.1111	0.00640085	0.0635411	1	1	0.738374	0.936925	0.538868
up	TGFB1; PARP1; SRC;	GO:1900182~positive regulation of protein localization to nucleus	3	27	11.1111	0.00640085	0.0635411	1	1	0.738374	0.936925	0.538868
up	CTNNB1; SFRP2; TMEM231; CHST11;	GO:0042733~embryonic digit morphogenesis	4	55	7.27273	0.0067397	0.0635411	1	1	0.741367	0.936925	0.538868
up	TGFB1I1; WNT9B; WNT10A; WNT2;	GO:0045165~cell fate commitment	4	55	7.27273	0.0067397	0.0635411	1	1	0.741367	0.936925	0.538868
up	CHP1; SLC4A10; SLC4A11;	GO:0051453~regulation of intracellular pH	3	28	10.7143	0.00702065	0.0650613	1	1	0.743571	0.936925	0.55176
up	CLIC1; OPRD1; PANK2;	GO:0051881~regulation of mitochondrial membrane potential	3	28	10.7143	0.00702065	0.0650613	1	1	0.743571	0.936925	0.55176
up	OPRD1; P2RX1; CXCR4;	GO:0051924~regulation of calcium ion transport	3	28	10.7143	0.00702065	0.0650613	1	1	0.743571	0.936925	0.55176
up	POLD2; POLD3; SPHK1;	GO:0071897~DNA biosynthetic process	3	28	10.7143	0.00702065	0.0650613	1	1	0.743571	0.936925	0.55176
up	KCNJ11; PDK1; GDPGP1; ADPGK;	GO:0006006~glucose metabolic process	4	56	7.14286	0.00714996	0.0655857	1	1	0.744149	0.936925	0.556208
up	S1PR2; RAP2A; PDLIM4; PLEK2;	GO:0031532~actin cytoskeleton reorganization	4	56	7.14286	0.00714996	0.0655857	1	1	0.744149	0.936925	0.556208
up	TGFB1; WNT2; SCX; WNT10A;	GO:0071560~cellular response to transforming growth factor beta stimulus	4	56	7.14286	0.00714996	0.0655857	1	1	0.744149	0.936925	0.556208
up	RET; SRC; PTK2; BTK; TYRO3; DSTYK;	GO:0018108~peptidyl-tyrosine phosphorylation	6	127	4.72441	0.00721528	0.0659613	1	1	0.74474	0.936925	0.559393
up	INHBA; HMGCS1; RXFP2; SFRP2; BOK;	GO:0008584~male gonad development	5	90	5.55556	0.00736407	0.0670949	1	1	0.745959	0.936925	0.569006
up	SYN2; CHP1; SYT12;	GO:0017156~calcium-ion regulated exocytosis	3	29	10.3448	0.00767483	0.069227	1	1	0.748559	0.936925	0.587088
up	B3GNT7; CHST5; CHST4;	GO:0018146~keratan sulfate biosynthetic process	3	29	10.3448	0.00767483	0.069227	1	1	0.748559	0.936925	0.587088
up	CTNNB1; ZBTB1; RIPK3;	GO:0033077~T cell differentiation in thymus	3	29	10.3448	0.00767483	0.069227	1	1	0.748559	0.936925	0.587088
up	LCMT2; NSUN2; TRMT61A;	GO:0006400~tRNA modification	3	30	10	0.0083638	0.0723081	1	1	0.753712	0.936925	0.613218
down	TTR; THBS1; ITGA8; ABI3BP; VIT;	GO:0030198~extracellular matrix organization	5	230	2.17391	0.00836451	0.104146	1	1	0.752806	0.987528	0.780201
up	CAT; CTNNB1; OPRD1; ACVR1C;	GO:0071363~cellular response to growth factor stimulus	4	59	6.77966	0.00847858	0.073067	1	1	0.754594	0.936925	0.619654
up	PRKAB2; SRC; CSNK2B; VPS37B; PRKAG2;	GO:0016236~macroautophagy	5	94	5.31915	0.00872536	0.0747178	1	1	0.757067	0.936925	0.633654
up	CAT; PARP1; MGAT3; FANCD2; SRXN1;	GO:0034599~cellular response to oxidative stress	5	94	5.31915	0.00872536	0.0747178	1	1	0.757067	0.936925	0.633654
up	RASGRP1; TGFB1; SRC; PIK3R6;	GO:0043406~positive regulation of MAP kinase activity	4	60	6.66667	0.00895489	0.0764414	1	1	0.758876	0.936925	0.648271
up	CFLAR; CSNK2B; KCNJ11;	GO:0033574~response to testosterone	3	31	9.67742	0.00908795	0.0766367	1	1	0.759815	0.936925	0.649928
up	SPTLC1; SMPD1; P2RX1;	GO:0046513~ceramide biosynthetic process	3	31	9.67742	0.00908795	0.0766367	1	1	0.759815	0.936925	0.649928
up	HSD17B7; SCX; UCMA;	GO:0048706~embryonic skeletal system development	3	31	9.67742	0.00908795	0.0766367	1	1	0.759815	0.936925	0.649928
up	PDLIM1; SUPT7L; NFKBIB; TAF12; RIPK3;	GO:1903508~positive regulation of nucleic acid-templated transcription	5	95	5.26316	0.00909105	0.0766367	1	1	0.759815	0.936925	0.649928
up	PTGS1; P2RX1; P2RX4; STK39;	GO:0008217~regulation of blood pressure	4	61	6.55738	0.00944831	0.0778551	1	1	0.762789	0.936925	0.66026
up	SLC26A4; P2RX1; SLC24A4; SLC20A1; PLLP;	GO:0006811~ion transport	5	96	5.20833	0.00946718	0.0778551	1	1	0.762789	0.936925	0.66026
up	TGFB1; PARP1; SRC; PTK2; TGFB1I1;	GO:0007179~transforming growth factor beta receptor signaling pathway	5	96	5.20833	0.00946718	0.0778551	1	1	0.762789	0.936925	0.66026
down	ITGA8; CTNND1; CDHR3; FAT3;	GO:0098609~cell-cell adhesion	4	152	2.63158	0.00954251	0.104146	1	1	0.772958	0.987528	0.780201
up	BRINP1; DRD4; BDNF;	GO:0001662~behavioral fear response	3	32	9.375	0.00984762	0.0783755	1	1	0.766018	0.936925	0.664673
up	KLK8; NBL1; NCKAP1; BDNF;	GO:0048812~neuron projection morphogenesis	4	62	6.45161	0.00995907	0.0787989	1	1	0.766848	0.936925	0.668264
up	P2RX6; P2RX1; RAB3GAP1; P2RX4;	GO:0060079~excitatory postsynaptic potential	4	62	6.45161	0.00995907	0.0787989	1	1	0.766848	0.936925	0.668264
down	HSPA1A; HSPA1B; AR; EDA;	GO:0051092~positive regulation of NF-kappaB transcription factor activity	4	154	2.5974	0.00996526	0.104146	1	1	0.781302	0.987528	0.780201
up	PNLIP; SDC1; GPC1; PLB1;	GO:0001523~retinoid metabolic process	4	63	6.34921	0.0104874	0.0824967	1	1	0.770779	0.936925	0.699624
up	GCLC; GCLM; SFRP2; LIPG;	GO:0007584~response to nutrient	4	63	6.34921	0.0104874	0.0824967	1	1	0.770779	0.936925	0.699624
up	PLAU; TGFB1; RET; MAPK1; PTK2; GPER1; SPHK1; SEMA4A;	GO:0030335~positive regulation of cell migration	8	226	3.53982	0.0105565	0.0825226	1	1	0.770779	0.936925	0.699843
up	TPM1; DES; HSPB7;	GO:0008016~regulation of heart contraction	3	33	9.09091	0.0106432	0.0825226	1	1	0.772061	0.936925	0.699843
up	NSUN2; TRMT61A; LCMT2;	GO:0030488~tRNA methylation	3	33	9.09091	0.0106432	0.0825226	1	1	0.772061	0.936925	0.699843
up	CTNNB1; HELT; ASCL2;	GO:0050767~regulation of neurogenesis	3	33	9.09091	0.0106432	0.0825226	1	1	0.772061	0.936925	0.699843
up	SRC; GCLC; IRAK3;	GO:0070555~response to interleukin-1	3	33	9.09091	0.0106432	0.0825226	1	1	0.772061	0.936925	0.699843
up	SRC; PTK2; MAPKAPK3; NCKAP1;	GO:0048010~vascular endothelial growth factor receptor signaling pathway	4	64	6.25	0.0110335	0.0846727	1	1	0.774747	0.936925	0.718078
up	CTNNB1; ARRB1; PPP2R5C; PSMD5; NHLRC1; RMND5B; TRIM2;	GO:0043161~proteasome-mediated ubiquitin-dependent protein catabolic process	7	183	3.82514	0.0111592	0.0846727	1	1	0.776155	0.936925	0.718078
up	WFS1; PRKAR1A; PRKAR1B;	GO:0003091~renal water homeostasis	3	34	8.82353	0.0114748	0.0846727	1	1	0.779112	0.936925	0.718078
up	TGFB1; MAPK1; SCARB1;	GO:0031663~lipopolysaccharide-mediated signaling pathway	3	34	8.82353	0.0114748	0.0846727	1	1	0.779112	0.936925	0.718078
up	TCF15; SCX; BHLHA9;	GO:0032502~developmental process	3	34	8.82353	0.0114748	0.0846727	1	1	0.779112	0.936925	0.718078
up	TPM1; MAPK1; BTK;	GO:0034614~cellular response to reactive oxygen species	3	34	8.82353	0.0114748	0.0846727	1	1	0.779112	0.936925	0.718078
up	MVD; HMGCS1; PMVK;	GO:0045540~regulation of cholesterol biosynthetic process	3	34	8.82353	0.0114748	0.0846727	1	1	0.779112	0.936925	0.718078
up	ARHGEF7; ARHGAP19; TRIP10; OBSCN; RAP1GAP2; FGD2;	GO:0051056~regulation of small GTPase mediated signal transduction	6	141	4.25532	0.0114837	0.0846727	1	1	0.779112	0.936925	0.718078
up	ECD; SRC; IL12A; LIPA; PDK1; LIPG;	GO:0008283~cell population proliferation	6	142	4.22535	0.0118443	0.0870946	1	1	0.781727	0.936925	0.738617
down	HSPA1A; HSPA1B; CDHR3;	GO:0046718~viral entry into host cell	3	87	3.44828	0.0120913	0.104146	1	1	0.80388	0.987528	0.780201
down	NFIB; TRIM24; EOMES; AR; OTX2; NEUROD1; MSANTD1; ZFHX4;	GO:0045893~positive regulation of transcription, DNA-templated	8	570	1.40351	0.0121125	0.104146	1	1	0.80388	0.987528	0.780201
up	KRT75; TGFB1; INHBA; SSBP3;	GO:0002244~hematopoietic progenitor cell differentiation	4	66	6.06061	0.0121799	0.0890776	1	1	0.783936	0.936925	0.755434
up	MAPK1; CSNK2B; STK39; TBK1;	GO:0018107~peptidyl-threonine phosphorylation	4	66	6.06061	0.0121799	0.0890776	1	1	0.783936	0.936925	0.755434
up	KLK8; BRINP1; PTGER3;	GO:0008219~cell death	3	35	8.57143	0.0123429	0.0897848	1	1	0.785659	0.936925	0.761431
up	POLD2; POLD3; ZBTB1;	GO:0019985~translesion synthesis	3	35	8.57143	0.0123429	0.0897848	1	1	0.785659	0.936925	0.761431
up	HELT; EMX1; SLC4A10; CHST11;	GO:0009791~post-embryonic development	4	67	5.97015	0.0127805	0.0927188	1	1	0.789297	0.936925	0.786313
up	KCNH1; CHP1; KCND3; KCNS2;	GO:0006813~potassium ion transport	4	68	5.88235	0.0133998	0.0939372	1	1	0.793214	0.936925	0.796647
up	PARP1; POLD2; POLD3;	GO:0006296~nucleotide-excision repair, DNA incision, 5'-to lesion	3	37	8.10811	0.0141892	0.0984514	1	1	0.799689	0.936925	0.834929
up	PARP1; POLD2; POLD3;	GO:0042769~DNA damage response, detection of DNA damage	3	37	8.10811	0.0141892	0.0984514	1	1	0.799689	0.936925	0.834929
up	CTNNB1; SOX18; BTK;	GO:0048469~cell maturation	3	37	8.10811	0.0141892	0.0984514	1	1	0.799689	0.936925	0.834929
up	CFLAR; CRHBP; GPER1;	GO:0071392~cellular response to estradiol stimulus	3	37	8.10811	0.0141892	0.0984514	1	1	0.799689	0.936925	0.834929
up	TGFB1; ATP1B1; SLC3A2; SRC; EPCAM; SDC1; GPC1;	GO:0050900~leukocyte migration	7	193	3.62694	0.0144477	0.0999885	1	1	0.802027	0.936925	0.847965
up	ATF6; RGS7; FKBP1A; CSNK2B; TBCC; SPHK1;	GO:0006457~protein folding	6	150	4	0.015021	0.100845	1	1	0.807009	0.936925	0.855233
up	TPM1; DES; MYBPC1;	GO:0030049~muscle filament sliding	3	38	7.89474	0.0151678	0.100845	1	1	0.807009	0.936925	0.855233
up	PARP1; POLD2; POLD3;	GO:0033683~nucleotide-excision repair, DNA incision	3	38	7.89474	0.0151678	0.100845	1	1	0.807009	0.936925	0.855233
down	DCX; HSPB1; CXCL1; MAGI3; ADCY10; ASB4;	GO:0035556~intracellular signal transduction	6	371	1.61725	0.0153366	0.104146	1	1	0.823377	0.987528	0.780201
up	TGFB1; CD109; CHP1; TERF2IP;	GO:0001933~negative regulation of protein phosphorylation	4	71	5.6338	0.0153708	0.101695	1	1	0.809666	0.936925	0.862438
up	ADAP1; PTK2; RAB3GAP1; FGD2;	GO:0043087~regulation of GTPase activity	4	71	5.6338	0.0153708	0.101695	1	1	0.809666	0.936925	0.862438
down	CFD; TTR; PYGL; CXCL1; HSPA1A; HSPA1B; PRCP;	GO:0043312~neutrophil degranulation	7	483	1.44928	0.0157357	0.104146	1	1	0.825323	0.987528	0.780201
up	CEP85; TESC; CHP1; PRKAG2;	GO:0006469~negative regulation of protein kinase activity	4	72	5.55556	0.0160661	0.105778	1	1	0.81535	0.936925	0.897065
up	RAB36; RAB15; RAB32; RAB21;	GO:0032482~Rab protein signal transduction	4	72	5.55556	0.0160661	0.105778	1	1	0.81535	0.936925	0.897065
up	CFLAR; SRC; SLC2A4; OPRD1; ENDOG;	GO:0071456~cellular response to hypoxia	5	111	4.5045	0.0164499	0.106786	1	1	0.818395	0.936925	0.90561
up	DRD4; DSTYK; RET; TYRO3;	GO:0033674~positive regulation of kinase activity	4	73	5.47945	0.0167808	0.106786	1	1	0.821589	0.936925	0.90561
down	THBS1; AR; EDN3; TSHR; CCND2; PBX1; NCCRP1;	GO:0008284~positive regulation of cell population proliferation	7	490	1.42857	0.0168681	0.104497	1	1	0.831694	0.987528	0.782834
down	ACVR2A; PBX1; NEUROD1;	GO:0009952~anterior/posterior pattern specification	3	99	3.0303	0.01688	0.104497	1	1	0.831694	0.987528	0.782834
down	CDC14B; PTPRD; EYA1;	GO:0035335~peptidyl-tyrosine dephosphorylation	3	99	3.0303	0.01688	0.104497	1	1	0.831694	0.987528	0.782834
up	TGFB1; CTNNB1; HNRNPAB;	GO:0001837~epithelial to mesenchymal transition	3	40	7.5	0.0172367	0.106786	1	1	0.824942	0.936925	0.90561
up	SMPD1; ST6GALNAC3; NEU4;	GO:0006687~glycosphingolipid metabolic process	3	40	7.5	0.0172367	0.106786	1	1	0.824942	0.936925	0.90561
up	IPO5; TGFB1; MAPK1;	GO:0042307~positive regulation of protein import into nucleus	3	40	7.5	0.0172367	0.106786	1	1	0.824942	0.936925	0.90561
up	KRT75; KRT6A; KRT16; PCSK6; KRT73;	GO:0070268~cornification	5	113	4.42478	0.0175834	0.106786	1	1	0.826418	0.936925	0.90561
up	WFS1; ALOX5; SLC2A4; SSTR5; PDK1;	GO:0042593~glucose homeostasis	5	114	4.38596	0.018169	0.106786	1	1	0.832179	0.936925	0.90561
up	GPER1; CDH23; BOK;	GO:0051480~regulation of cytosolic calcium ion concentration	3	41	7.31707	0.0183271	0.106786	1	1	0.832179	0.936925	0.90561
up	SRC; MAPK1; CSNK1A1; MAPKAPK3; STK39; TBK1;	GO:0018105~peptidyl-serine phosphorylation	6	158	3.79747	0.0187451	0.106786	1	1	0.834775	0.936925	0.90561
down	IQUB; CFAP53; CFAP44; CDC14B;	GO:0060271~cilium assembly	4	187	2.13904	0.0187509	0.104497	1	1	0.843788	0.987528	0.782834
up	TPM1; PTK2; FGD2; SEMA4A; TBCCD1; STRIP2;	GO:0008360~regulation of cell shape	6	159	3.77358	0.019251	0.106786	1	1	0.837153	0.936925	0.90561
up	TGFB1I1; GCLC; IGFBP7;	GO:0009408~response to heat	3	42	7.14286	0.0194551	0.106786	1	1	0.837153	0.936925	0.90561
up	TGFB1I1; TGFB1; CTNNB1;	GO:0010718~positive regulation of epithelial to mesenchymal transition	3	42	7.14286	0.0194551	0.106786	1	1	0.837153	0.936925	0.90561
up	PKNOX1; RAB3GAP1; TMEM231;	GO:0043010~camera-type eye development	3	42	7.14286	0.0194551	0.106786	1	1	0.837153	0.936925	0.90561
up	SUPT7L; TAF12; ING5;	GO:0043966~histone H3 acetylation	3	42	7.14286	0.0194551	0.106786	1	1	0.837153	0.936925	0.90561
up	ARRB1; NRARP; GDPD5;	GO:0045746~negative regulation of Notch signaling pathway	3	42	7.14286	0.0194551	0.106786	1	1	0.837153	0.936925	0.90561
up	SLC6A8; SCN7A; SLC10A7; SLC4A11;	GO:0006814~sodium ion transport	4	77	5.19481	0.019837	0.106786	1	1	0.839657	0.936925	0.90561
up	WFS1; ATF6; PITPNA; SLC4A10; CDH23; GJA3; CRYBA2;	GO:0007601~visual perception	7	207	3.38164	0.0201379	0.106786	1	1	0.842296	0.936925	0.90561
down	TRIM24; CXCL1; HSPA1A; HSPA1B; AR; FRZB;	GO:0008285~negative regulation of cell population proliferation	6	396	1.51515	0.020314	0.104497	1	1	0.852493	0.987528	0.782834
up	ATP2C2; ATP1B1; S100A6; ATP6V1B2; ASIC2; GJD3; P2RX4;	GO:0034220~ion transmembrane transport	7	208	3.36538	0.0205964	0.106786	1	1	0.844452	0.936925	0.90561
up	SRC; CDH18; CDH23;	GO:0034332~adherens junction organization	3	43	6.97674	0.0206206	0.106786	1	1	0.845081	0.936925	0.90561
up	TGFB1; MTHFD1; GRHL3; VASP;	GO:0001843~neural tube closure	4	78	5.12821	0.020651	0.106786	1	1	0.845081	0.936925	0.90561
down	ABCA1; THBS1; MAP2K6; NEUROD1;	GO:0042493~response to drug	4	193	2.07254	0.0207345	0.104497	1	1	0.852493	0.987528	0.782834
up	CSNK1A1; ARHGEF7; ATL3; TBC1D20; PI4K2A;	GO:0007030~Golgi organization	5	119	4.20168	0.0212897	0.106786	1	1	0.848026	0.936925	0.90561
up	TGFB1; INHBA; IL12A;	GO:0097191~extrinsic apoptotic signaling pathway	3	44	6.81818	0.0218237	0.106786	1	1	0.851123	0.936925	0.90561
up	WNT2; LIPA; YWHAZ; LHX3;	GO:0030324~lung development	4	80	5	0.0223399	0.106786	1	1	0.851143	0.936925	0.90561
up	PCDH7; RET; CDH22; IGSF9; CDH18; CDH23;	GO:0007156~homophilic cell adhesion via plasma membrane adhesion molecules	6	165	3.63636	0.0224828	0.106786	1	1	0.854346	0.936925	0.90561
up	CAT; KRT16; MAPK1; GCLC; GCLM; ENDOG;	GO:0007568~aging	6	166	3.61446	0.0230548	0.106786	1	1	0.85445	0.936925	0.90561
up	NFATC4; MOAP1; BOK;	GO:0008630~intrinsic apoptotic signaling pathway in response to DNA damage	3	45	6.66667	0.0230643	0.106786	1	1	0.85445	0.936925	0.90561
up	CDH23; CDH22; CDH18;	GO:0016339~calcium-dependent cell-cell adhesion via plasma membrane cell adhesion molecules	3	45	6.66667	0.0230643	0.106786	1	1	0.85445	0.936925	0.90561
up	MAPK1; NFATC4; SYT12;	GO:0060291~long-term synaptic potentiation	3	45	6.66667	0.0230643	0.106786	1	1	0.85445	0.936925	0.90561
down	HSPB1; HSPA1A; RBM24;	GO:0043488~regulation of mRNA stability	3	112	2.67857	0.0231017	0.107762	1	1	0.859257	0.987528	0.807296
up	RPS6KA1; KDM2B; SFRP2; SPHK1;	GO:0030307~positive regulation of cell growth	4	82	4.87805	0.0241106	0.106786	1	1	0.861703	0.936925	0.90561
down	PYGL; PRCP; NEUROD1;	GO:0042593~glucose homeostasis	3	114	2.63158	0.0241549	0.107762	1	1	0.861917	0.987528	0.807296
up	SOX18; ZFPM1; SFRP2;	GO:0003151~outflow tract morphogenesis	3	46	6.52174	0.0243425	0.106786	1	1	0.861703	0.936925	0.90561
up	BDNF; SLC25A46; IGSF9;	GO:0016358~dendrite development	3	46	6.52174	0.0243425	0.106786	1	1	0.861703	0.936925	0.90561
up	INHBA; PKNOX1; ZFPM1;	GO:0030218~erythrocyte differentiation	3	46	6.52174	0.0243425	0.106786	1	1	0.861703	0.936925	0.90561
up	ANXA2; IL12A; PITPNA;	GO:0035722~interleukin-12-mediated signaling pathway	3	46	6.52174	0.0243425	0.106786	1	1	0.861703	0.936925	0.90561
up	ATP1B1; TPM1; CXCR4;	GO:0060048~cardiac muscle contraction	3	46	6.52174	0.0243425	0.106786	1	1	0.861703	0.936925	0.90561
up	TGFB1I1; PARP1; ARRB1; PKNOX1; NFATC4; TAF12; TAF4B; IRF7;	GO:0006366~transcription by RNA polymerase II	8	266	3.00752	0.0246914	0.106786	1	1	0.8642	0.936925	0.90561
up	KLK8; CCK; SORCS3; BDNF;	GO:0007613~memory	4	83	4.81928	0.0250268	0.106786	1	1	0.865693	0.936925	0.90561
up	SLC2A4; CRHBP; MAPK1; KCNJ11; GPER1;	GO:0071356~cellular response to tumor necrosis factor	5	125	4	0.0254705	0.107693	1	1	0.865999	0.936925	0.913301
up	PLCD1; ITPK1; ITPKC;	GO:0043647~inositol phosphate metabolic process	3	47	6.38298	0.0256583	0.107845	1	1	0.869957	0.936925	0.914597
up	TGFB1; CAT; FGF3;	GO:0051781~positive regulation of cell division	3	47	6.38298	0.0256583	0.107845	1	1	0.869957	0.936925	0.914597
up	FAM83G; SCX; GREM2; TGFB1;	GO:0030509~BMP signaling pathway	4	85	4.70588	0.0269216	0.110379	1	1	0.874526	0.936925	0.93608
up	TGFB1; INHBA; CSNK2B;	GO:0010862~positive regulation of pathway-restricted SMAD protein phosphorylation	3	48	6.25	0.0270115	0.11058	1	1	0.874526	0.936925	0.937786
up	CAPG; SLC9A3R2; SSBP3; SNX9; AFG3L2;	GO:0065003~protein-containing complex assembly	5	128	3.90625	0.0277445	0.113409	1	1	0.877347	0.936925	0.961778
up	ACKR2; AMPH; TRIP10; SCARA3; ITSN2; SNX9;	GO:0006897~endocytosis	6	174	3.44828	0.0279842	0.114216	1	1	0.877347	0.936925	0.968624
up	CCK; P2RX1; BOK; CFLAR;	GO:0006919~activation of cysteine-type endopeptidase activity involved in apoptotic process	4	87	4.5977	0.0288999	0.115857	1	1	0.87962	0.936925	0.982536
down	HSPA1A; HSPA1B; FRZB;	GO:0030308~negative regulation of cell growth	3	124	2.41935	0.0298044	0.112739	1	1	0.870415	0.987528	0.844577
up	TGFB1; SRC; PTK2;	GO:0007173~epidermal growth factor receptor signaling pathway	3	50	6	0.0298302	0.117174	1	1	0.880598	0.936925	0.993709
up	ATF6; CREB3L1; WFS1;	GO:0030968~endoplasmic reticulum unfolded protein response	3	50	6	0.0298302	0.117174	1	1	0.880598	0.936925	0.993709
up	RFWD3; FANCD2; UBE2T;	GO:0036297~interstrand cross-link repair	3	50	6	0.0298302	0.117174	1	1	0.880598	0.936925	0.993709
up	RASA3; PLCD1; PLCL1;	GO:0051209~release of sequestered calcium ion into cytosol	3	50	6	0.0298302	0.117174	1	1	0.880598	0.936925	0.993709
up	TGFB1; ALOX5; SDC1; IL12A; OPRD1; YWHAZ; GREM2; IRAK3;	GO:0019221~cytokine-mediated signaling pathway	8	278	2.8777	0.0307322	0.117174	1	1	0.881647	0.936925	0.993709
up	ALOX5; CTNNB1; EFNA3; SEMA4A;	GO:0016525~negative regulation of angiogenesis	4	89	4.49438	0.0309623	0.117174	1	1	0.881647	0.936925	0.993709
up	POLD2; RBBP7; HELB; ING5; CDT1;	GO:0006260~DNA replication	5	132	3.78788	0.030971	0.117174	1	1	0.881647	0.936925	0.993709
up	VASP; NCKAP1; SNX9;	GO:0030838~positive regulation of actin filament polymerization	3	51	5.88235	0.0312955	0.117174	1	1	0.881647	0.936925	0.993709
up	CTNNB1; IRF7; TBK1;	GO:0032481~positive regulation of type I interferon production	3	51	5.88235	0.0312955	0.117174	1	1	0.881647	0.936925	0.993709
up	PARP1; NFATC4; ZBTB1;	GO:0034644~cellular response to UV	3	51	5.88235	0.0312955	0.117174	1	1	0.881647	0.936925	0.993709
up	ST6GALNAC3; ST3GAL5; B3GNT7; B3GNT8;	GO:0006486~protein glycosylation	4	90	4.44444	0.0320251	0.117174	1	1	0.882773	0.936925	0.993709
up	EDEM2; FICD; HSPB7;	GO:0006986~response to unfolded protein	3	52	5.76923	0.0327978	0.117174	1	1	0.883985	0.936925	0.993709
up	ARPC5; SRC; MAPK1; PTK2; NCKAP1;	GO:0038096~Fc-gamma receptor signaling pathway involved in phagocytosis	5	135	3.7037	0.033539	0.117174	1	1	0.883985	0.936925	0.993709
up	TGFB1; CCK; SRC; EFNA1;	GO:0050731~positive regulation of peptidyl-tyrosine phosphorylation	4	92	4.34783	0.0342143	0.117174	1	1	0.885295	0.936925	0.993709
up	WFS1; ATP1B1; EFNA1; TESC; CHP1; PIM2;	GO:0050821~protein stabilization	6	183	3.27869	0.0343071	0.117174	1	1	0.885295	0.936925	0.993709
up	TRAK2; B3GNT7; B3GNT8;	GO:0006493~protein O-linked glycosylation	3	53	5.66038	0.0343371	0.117174	1	1	0.885295	0.936925	0.993709
up	TSPAN2; AFG3L2; PLLP;	GO:0042552~myelination	3	53	5.66038	0.0343371	0.117174	1	1	0.885295	0.936925	0.993709
up	ARRB1; ACVR1C; GPER1;	GO:0043280~positive regulation of cysteine-type endopeptidase activity involved in apoptotic process	3	53	5.66038	0.0343371	0.117174	1	1	0.885295	0.936925	0.993709
down	HMX3; MYO7B; EDA; RBM24; TEX15; EYA1; NHS;	GO:0030154~cell differentiation	7	572	1.22378	0.0346664	0.112909	1	1	0.875058	0.987528	0.84585
down	FGF16; AR; EDN3; TSHR;	GO:0007267~cell-cell signaling	4	230	1.73913	0.0357651	0.112909	1	1	0.87646	0.987528	0.84585
up	PCSK6; DDI2; AFG3L2;	GO:0016485~protein processing	3	55	5.45455	0.0375261	0.117174	1	1	0.888256	0.936925	0.993709
up	CCNF; PSMD5; FBXO27; FBXO17;	GO:0031146~SCF-dependent proteasomal ubiquitin-dependent protein catabolic process	4	95	4.21053	0.0376574	0.117262	1	1	0.888256	0.936925	0.994459
up	GPRC5C; PRKAG2; RIPK3; STK39;	GO:0032147~activation of protein kinase activity	4	96	4.16667	0.0388477	0.12083	1	1	0.889938	0.936925	1
up	RCC1; CCNF; CSNK1A1; NSUN2; CCSAP; LLGL2; PELO; CDT1; MAD2L2;	GO:0051301~cell division	9	347	2.59366	0.0395047	0.122202	1	1	0.889938	0.936925	1
down	AP1G2; HSPA1B; HSPA1A;	GO:0016192~vesicle-mediated transport	3	141	2.12766	0.04086	0.118774	1	1	0.881468	0.987528	0.889786
up	KCNH1; PLCD1; PLCL1;	GO:0048015~phosphatidylinositol-mediated signaling	3	57	5.26316	0.0408609	0.125362	1	1	0.891781	0.936925	1
up	PMVK; ITPKC; PANK2; UCK2;	GO:0016310~phosphorylation	4	99	4.0404	0.0425463	0.128284	1	1	0.893473	0.936925	1
up	RASGRP1; TBC1D10A; SGSM3; TBC1D22A;	GO:0090630~activation of GTPase activity	4	99	4.0404	0.0425463	0.128284	1	1	0.893473	0.936925	1
up	ALOX5; CD28; BLNK;	GO:0006959~humoral immune response	3	58	5.17241	0.0425825	0.128284	1	1	0.893807	0.936925	1
down	LGR5; EDA; RSPO3;	GO:0090263~positive regulation of canonical Wnt signaling pathway	3	144	2.08333	0.0429975	0.122885	1	1	0.883472	0.987528	0.920587
up	INHBA; RCC1; CDT1; PIM2;	GO:0000082~G1/S transition of mitotic cell cycle	4	100	4	0.0438218	0.128284	1	1	0.893807	0.936925	1
up	PSKH1; PCSK6; RIPPLY2;	GO:0007368~determination of left/right symmetry	3	59	5.08475	0.04434	0.128284	1	1	0.893807	0.936925	1
up	CRHBP; MAPK1; PRKAR1B;	GO:0007611~learning or memory	3	59	5.08475	0.04434	0.128284	1	1	0.893807	0.936925	1
up	RAP2A; CRHBP; CXCR4;	GO:0035690~cellular response to drug	3	59	5.08475	0.04434	0.128284	1	1	0.893807	0.936925	1
down	CCND2; IKBKE; PLK5; HSPB8; PRPF4B; ACVR2A;	GO:0006468~protein phosphorylation	6	482	1.24481	0.0454526	0.12539	1	1	0.885686	0.987528	0.939356
up	TGFB1; SOX18; PTK2;	GO:0001570~vasculogenesis	3	60	5	0.046133	0.128284	1	1	0.896048	0.936925	1
up	CLIC1; CTNNB1; SFRP2;	GO:0045669~positive regulation of osteoblast differentiation	3	60	5	0.046133	0.128284	1	1	0.896048	0.936925	1
up	SDC1; PAM; PDCD7;	GO:0051384~response to glucocorticoid	3	60	5	0.046133	0.128284	1	1	0.896048	0.936925	1
up	NFKBIB; ABLIM2; SCX; ASCL2;	GO:0006351~transcription, DNA-templated	4	103	3.8835	0.0477758	0.128284	1	1	0.898537	0.936925	1
up	DRD5; GPER1; PTGER3; RXFP2;	GO:0007189~adenylate cyclase-activating G protein-coupled receptor signaling pathway	4	103	3.8835	0.0477758	0.128284	1	1	0.898537	0.936925	1
up	RXFP2; DRD5; ADRB3;	GO:0007188~adenylate cyclase-modulating G protein-coupled receptor signaling pathway	3	62	4.83871	0.049825	0.128284	1	1	0.898537	0.936925	1
