# Supplementary material for: Scn1a gene reactivation after symptom onset rescues pathological phenotypes in a mouse model of Dravet syndrome
Source: Nat Commun. 2022 Jan 10;13:161. doi: 10.1038/s41467-021-27837-w (PMC8748984; doi:10.1038/s41467-021-27837-w)
Supplement: Supplementary file 7 — Source Data [file 41467_2021_27837_MOESM7_ESM.xlsx]

## Sheet: Figure 1c
Post-natal days				Scn1a+/+								Scn1aSTOP/+							Scn1aREC/+					Scn1aSTOP/STOP
7	4.8	3.9	4.2	4.8	5	4.4	4.1	4	5	3.9	4.4	3.9	4.8	4.1	4.2	4.1	4.9	4.1	4.21	3.9	4.8	3.9	5.1	4.6	4.8	4.9	4.5	4.2	3.8
14	8.8	7.3	7.3	8.4	7.9	7.4	7.6	8.3	8.1	7.2	7.2	7.5	7.9	8.5	8.8	7.8	8.3	7.4	7.32	7.7	7.9	4.6	5	4.4	4.7	6	4.7	4.7	5
21	10.7	9.4	9.8	10.2	10.8	10.1	9.7	10.8	10.5	8.7	9	8.4	8.8	11	12.4	11.5	12.6	11.3	9	8.45	8.4
28	18	14.1	17	15	17.6	16.1	13.6	16.2	16.3	14.6	14.8	15.8	13.9	15.4	16.4	17	16.8	16.4	14.65	15.65	13.78
35	24.3	18	23.2	18.8	22.6	20.5	16.7	18.3	17.4	20	21.8	21.4	17.1	23.1	18.1	19.2	19.6	18.2	21.46	21.21	17.65
42	26.2	18	25.3	19.9	25.1	22.7	16.8	19.9	19.9	22.2	23.2	27	20.6	21.4	20.4	20.3	20.4	21.3	22.9	27.8	20.8

## Sheet: Figure 1d
	Post Natal Days	Scn1aSTOP/+	Scn1aREC/+	Scn1aSTOP/STOP
	14			1
	15			1
	15			1
	16			1
	16			1
	15			1
	15			1
	16			1
	29	1
	24	1
	90	0
	90	0
	21	1
	90	0
	29	1
	26	1
	26	1
	29	1
	60	1
	29	1
	90		0
	90		0
	90		0
	90		0
	90		0
	90		0
	90		0
	90		0

## Sheet: Figure 1e
Exon1						Exon 7
Scn1a+/+	Scn1aSTOP/+	Scn1aREC/+	Scn1aSTOP/STOP			Scn1a+/+	Scn1aSTOP/+	Scn1aREC/+
1.42	0.63	0.72	0.08			0.89	0.52	0.85
1.11	0.98	0.75	0.082			0.71	0.81	0.59
0.74	1.33	0.68	0.021			1.76	0.77	0.94
1.08	1.07	0.83	0.26			1.38	1	1.08
2.97	0.34	1.57	0.065			0.86	0.49	2.48
1.71	0.55	1.22	0.085			0.75	0.91	2.56
1.63	0.49	1.85				1.57	0.66	2.32
0.97	0.47	0.72				1.25	0.84	1.72
0.65	0.36	1.44				0.55	0.69	2.64
0.83	0.36	0.82				0.83	0.86	0.98
0.59	0.46	1.37				0.51	0.72	1.82
1.15	0.42	1.3				0.89	0.57	1
0.98	0.66	1.4				1.28		2.23
0.76	1.01	1.67				1.09		2.08
0.93		1.15				1.51		2.6
0.72		1.33				0.92		2.69
0.5		1.98				0.82		1.91
1.06		1.28				1.56		1.93
		1.03						2.75
		1.03						1.96
								1.71
								1.35

## Sheet: Figure 1f
			Nav1.1							Calnexin

## Sheet: Figure 1g
Scn1a+/+	Scn1aSTOP/+	Scn1aREC/+	Scn1aSTOP/STOP
1.02634	0.329122	0.780881	0.0369447
0.979418	0.243664	1.00351	0.0407586
0.92867	0.277571	1.31592	0.0207586
0.93484	0.290312	1.16552
0.589832	0.479333	0.733198
0.889621	0.414655	0.637417
0.869944	0.316662	0.597363
1.55505	0.340763	1.01581
0.95215	0.303789	1.01877
0.792839	0.690817	1.22118
1.35475	0.575386	1.15543
0.994233	0.441669
0.838198	0.46169
1.1861
1.35251

## Sheet: Figure 2b
Post Natal Days	Cre	Ctrl
55	1
120	0
120	0
120	0
120	0
120	0
120	0
120	0
25		1
23		1
90		0
21		1
30		1
120		0
21		1
60		0
26		1
60		0
22		1
30		1
30		1

## Sheet: Figure 2c
Temperature	Cre	Ctrl
42.5	0
42.3		1
42.5	0
42.5	0
42.5	0
42.5	0
42.5	0
42.5	0
40.4		1
40.1		1
41.4		1
39		1
42.5	0
40.5		1
42.5		1

## Sheet: Figure 2d
Cre het	Cre homo	Cx	Liver
0.99	2.19	3.4822	1.69349
1.01	1.88	4.95883	1.43396
0.98	1.97	3.01049	1.1019
1.02	1.86	3.38698	1.17284
1.00696	2.8481	3.41054	3.65533
0.993092	2.56685	4.37718	0.882703
		11.5514	1.81504
		2.86791	1.23114
		13.0864	1.08674
		2.62079	1.98619
		4.92458	0.895025
		6.54322	2.62079
		5.54044
		6.72717

## Sheet: Figure 2e
anti-Nav1.1
anti-Calnexin

## Sheet: Figure 2f
Cortex			Hippocampus			Cerebellum			Striatum
			Scn1a+/+	Scn1aSTOP/+; Ctrl	Scn1aSTOP/+; Cre	Scn1a+/+	Scn1aSTOP/+; Ctrl	Scn1aSTOP/+; Cre	Scn1a+/+	Scn1aSTOP/+; Ctrl	Scn1aSTOP/+; Cre
Scn1a+/+	Scn1aSTOP/+; Ctrl	Scn1aSTOP/+; Cre	1.2296	0.324564	0.726308	0.517277	0.245685	0.610303	0.538234	0.285427	0.53265
0.563226	0.0743709	0.613903	1.08167	0.175527	0.812126	0.997981	0.206029	0.873282	0.576474	0.377276	0.82712
0.748089	0.0567427	0.591742	0.876101	0.25385	0.799333	0.834623	0.189101	0.801863	0.49066	0.408744	0.65641
0.576834	0.111694	0.679863	0.781025	0.257158	0.748066	0.597545	0.220544	0.359827	0.740224	0.365451	0.749392
0.886539	0.0934462	0.517833	0.794496	0.220407	0.891048	1.02928	0.17351	0.671061	0.721118	0.406185	0.701497
0.589832	0.479333	0.76514	0.940006	0.469742	1.06796	0.941363	0.51014	0.811457	0.580061	0.338964	0.778816
0.889621	0.414655	0.736506	0.947509	0.445757	1.1028	0.826033	0.540755	0.795928	0.942671	0.33313	0.730886
0.869944	0.316662	0.807648		0.603745	1.25505		0.498754	0.330367		0.224918	0.892556
	0.340763	0.641003
	Relative band densitometry		Relative band densitometry			Relative band densitometry			Relative band densitometry

[truncated: 89 more sheets: Figure 3b, Figure 3c_x0009_, Figure 3d, Figure 3e, Figure 3g, Figure 3h, Figure 4b, Figure 4c, Figure 4d, Figura 4f, Figure 4g, Figure 4i, Figure 4k, Figure 5b, Figure 5c, Figure 5d, Figure 5f, Figure 5g, Figure 5h, Figure 6d …]
